# Supplementary material for: An NSP2-MYB module orchestrates flavonoid biosynthesis and nodule symbiosis
Source: Curr Biol. Author manuscript; Available in PMC 2026 May 7. (PMC7619063; doi:10.1016/j.cub.2026.01.013)
Supplement: Data S1 [file EMS213625-supplement-Data_S1.xlsx]

## Sheet: A
	GeneID	logFC	logCPM	F	PValue	FDR	change	CPM.WT_control_1	CPM.WT_control_2	CPM.WT_control_3	CPM.WT_rhizobia_3	CPM.WT_rhizobia_2	CPM.WT_rhizobia_1
5	Medtr0001s0430	-0.343308	4.46054	6.277267e+00	2.345950e-02	4.556709e-02	Not_significant	2.067130e+01	2.606205e+01	2.669783e+01	1.862611e+01	2.076627e+01	1.856060e+01
6	Medtr0001s0490	-0.514514	4.48991	1.522594e+01	1.275805e-03	3.601255e-03	DOWN	2.729672e+01	2.465452e+01	2.697347e+01	1.817058e+01	1.805068e+01	1.898485e+01
7	Medtr0001s0560	-0.342593	-0.706301	1.683872e-01	6.869295e-01	7.583514e-01	Not_significant	6.890433e-01	3.178299e-01	7.087920e-01	4.555300e-01	5.857153e-01	3.181818e-01
8	Medtr0001s0570	-0.508877	5.55895	2.855859e+01	6.662661e-05	2.716205e-04	DOWN	5.655455e+01	5.439431e+01	5.481325e+01	3.760653e+01	3.828448e+01	4.051515e+01
9	Medtr0001s0660	-0.0444161	4.59455	2.972429e-02	8.677618e-01	9.022899e-01	Not_significant	1.107770e+01	3.191920e+01	3.075370e+01	2.308018e+01	2.231043e+01	2.503030e+01
10	Medtr0002s0020	7.674433e-02	4.43577	3.227544e-01	5.778710e-01	6.626120e-01	Not_significant	1.685506e+01	2.238430e+01	2.362640e+01	1.943595e+01	2.428056e+01	2.264394e+01
13	Medtr0002s0270	1.622934e+00	0.527727	7.749353e+00	1.324548e-02	2.786263e-02	UP	6.890433e-01	5.902555e-01	6.300374e-01	4.302227e+00	9.584432e-01	1.007576e+00
16	Medtr0002s0900	9.913440e-01	1.90371	8.022536e+00	1.204405e-02	2.566092e-02	UP	3.392213e+00	1.634554e+00	2.362640e+00	5.112058e+00	5.963646e+00	3.606060e+00
17	Medtr0002s1060	1.895976e+00	5.33908	3.010984e+02	8.952790e-12	2.640427e-10	UP	1.568899e+01	1.752605e+01	1.803482e+01	6.200269e+01	6.751700e+01	6.188635e+01
20	Medtr0002s1270	2.128139e-01	1.36645	2.883963e-01	5.986710e-01	6.807632e-01	Not_significant	1.537097e+00	3.586937e+00	1.811357e+00	2.125806e+00	2.822083e+00	3.022727e+00
22	Medtr0003s0130	9.040941e+00	0.715721	4.806116e+01	7.104306e-06	3.743300e-05	UP	0.000000e+00	0.000000e+00	0.000000e+00	3.543011e+00	2.768836e+00	3.287878e+00
23	Medtr0003s0170	7.369832e+00	-0.859932	1.485724e+01	1.763904e-03	4.788459e-03	UP	0.000000e+00	0.000000e+00	0.000000e+00	7.592166e-01	6.389621e-01	1.484848e+00
24	Medtr0003s0180	1.166891e+01	3.31109	2.953110e+02	8.848163e-11	1.907875e-09	UP	0.000000e+00	0.000000e+00	0.000000e+00	2.297896e+01	1.581431e+01	2.073485e+01
25	Medtr0003s0190	7.843782e+00	-0.396375	2.095368e+01	4.348243e-04	1.409373e-03	UP	0.000000e+00	0.000000e+00	0.000000e+00	1.569048e+00	1.118184e+00	1.484848e+00
26	Medtr0003s0210	8.939169e+00	0.614321	4.473563e+01	1.050731e-05	5.297480e-05	UP	0.000000e+00	0.000000e+00	0.000000e+00	3.391168e+00	2.183121e+00	3.340909e+00
29	Medtr0003s0460	1.230654e+00	-0.338676	2.948410e+00	1.049384e-01	1.645039e-01	Not_significant	2.650167e-01	5.902555e-01	3.937734e-01	8.098310e-01	1.437665e+00	7.424241e-01
30	Medtr0003s0470	-0.35183	6.09927	1.439188e+01	1.602694e-03	4.403908e-03	Not_significant	6.779126e+01	8.631351e+01	7.607701e+01	6.402727e+01	6.272478e+01	5.371969e+01
31	Medtr0003s0480	-0.192675	2.30034	4.481159e-01	5.128103e-01	6.036332e-01	Not_significant	5.724360e+00	4.585831e+00	5.079676e+00	6.276191e+00	2.662342e+00	4.613636e+00
33	Medtr0003s0500	5.871980e-01	3.26281	8.678823e+00	9.517033e-03	2.092178e-02	UP	8.639543e+00	7.083066e+00	7.087920e+00	1.371651e+01	9.690925e+00	1.092424e+01
34	Medtr0003s0540	-0.202821	5.15966	3.633496e+00	7.481742e-02	1.235195e-01	Not_significant	3.630728e+01	3.927469e+01	3.882605e+01	2.986252e+01	3.551564e+01	3.404545e+01
35	Medtr0003s0560	1.024126e+00	7.15448	2.007958e+02	1.877120e-10	3.652718e-09	UP	1.066427e+02	8.249955e+01	9.336366e+01	1.912214e+02	1.911562e+02	1.895833e+02
36	Medtr0003s0580	-0.509397	5.49353	3.834040e+00	1.070247e-01	1.673574e-01	Not_significant	3.424015e+01	6.878746e+01	5.603395e+01	4.271859e+01	3.450395e+01	3.319696e+01
37	Medtr0003s0590	1.486283e+00	1.53421	1.426013e+01	1.666693e-03	4.556804e-03	UP	9.010566e-01	1.498341e+00	1.968867e+00	4.808372e+00	3.088317e+00	4.666666e+00
38	Medtr0003s0620	-0.154542	3.3646	6.472733e-01	4.329229e-01	5.271887e-01	Not_significant	1.139572e+01	8.218172e+00	1.264012e+01	9.313057e+00	8.040273e+00	1.156060e+01
41	Medtr0003s0660	8.987143e-01	4.83997	5.650683e+01	1.259037e-06	8.138631e-06	UP	1.823315e+01	2.156703e+01	2.004306e+01	3.608810e+01	3.748578e+01	3.802272e+01
42	Medtr0003s0690	-0.82528	2.41725	9.045549e+00	8.372969e-03	1.869821e-02	DOWN	6.042380e+00	7.627917e+00	6.379128e+00	3.138095e+00	3.727279e+00	4.401515e+00
43	Medtr0004s0130	-0.456782	6.84222	4.495929e+01	5.145729e-06	2.809655e-05	Not_significant	1.379677e+02	1.273590e+02	1.325835e+02	9.647112e+01	9.941185e+01	9.396968e+01
45	Medtr0004s0210	1.099529e+00	4.00242	4.673842e+01	4.073048e-06	2.288629e-05	UP	9.222579e+00	1.171430e+01	9.529315e+00	2.196667e+01	2.209744e+01	2.126515e+01
46	Medtr0004s0220	-0.106628	3.29794	2.718940e-01	6.092317e-01	6.903407e-01	Not_significant	1.187275e+01	8.445194e+00	9.923088e+00	1.108456e+01	9.744172e+00	7.371211e+00
47	Medtr0004s0230	5.332518e-01	4.0822	9.819180e+00	6.434434e-03	1.484609e-02	UP	1.250879e+01	1.752605e+01	1.149818e+01	1.877796e+01	1.927536e+01	2.158333e+01
48	Medtr0004s0240	-0.227123	5.20445	4.439780e+00	5.130108e-02	8.953880e-02	Not_significant	3.816240e+01	4.399673e+01	3.693594e+01	3.269693e+01	3.418447e+01	3.462878e+01
50	Medtr0004s0330	5.645904e-01	4.48789	1.835347e+01	5.734213e-04	1.795866e-03	UP	1.908120e+01	1.743524e+01	1.764105e+01	2.667381e+01	2.736888e+01	2.598484e+01
53	Medtr0004s0440	3.493673e-01	0.609965	4.651134e-01	5.050550e-01	5.964214e-01	Not_significant	8.480533e-01	1.452937e+00	1.417584e+00	2.024578e+00	1.597405e+00	1.219697e+00
54	Medtr0004s0480	3.976140e-01	5.17039	1.318374e+01	2.258536e-03	5.933077e-03	Not_significant	3.212002e+01	3.196460e+01	2.909985e+01	3.861882e+01	4.094682e+01	4.284848e+01
55	Medtr0004s0490	4.647658e-01	6.30864	2.733651e+01	8.374672e-05	3.326821e-04	Not_significant	7.521173e+01	6.792478e+01	5.725465e+01	8.928387e+01	9.211704e+01	9.338635e+01
56	Medtr0004s0510	1.424353e+00	3.3366	3.471594e+01	2.306523e-05	1.060076e-04	UP	7.685483e+00	4.767448e+00	4.213375e+00	1.204624e+01	1.650652e+01	1.516666e+01
57	Medtr0004s0600	-0.457521	4.71906	1.408639e+01	1.745395e-03	4.743579e-03	Not_significant	2.761474e+01	3.092031e+01	3.248630e+01	2.085315e+01	2.215069e+01	2.328030e+01
58	Medtr0004s0610	5.127476e-01	0.163439	7.645217e-01	3.949320e-01	4.898322e-01	Not_significant	9.010566e-01	6.356597e-01	1.023811e+00	9.616744e-01	8.519495e-01	1.803030e+00
59	Medtr0004s0650	-0.281257	4.19388	3.673922e+00	7.337123e-02	1.214916e-01	Not_significant	1.855117e+01	2.115839e+01	2.020057e+01	1.523495e+01	1.576107e+01	1.824242e+01
62	Medtr0005s0200	4.137718e-01	2.45763	2.233613e+00	1.545670e-01	2.274113e-01	Not_significant	3.922246e+00	6.765236e+00	3.307696e+00	5.719432e+00	6.655855e+00	6.098484e+00
66	Medtr0006s0080	7.318544e-01	0.229	1.611542e+00	2.223387e-01	3.072621e-01	Not_significant	2.120133e-01	1.044298e+00	1.141943e+00	8.098310e-01	1.703899e+00	1.537879e+00
69	Medtr0006s0160	-0.594611	1.20141	1.556091e+00	2.302780e-01	3.163277e-01	Not_significant	1.643103e+00	4.404214e+00	1.890112e+00	1.619662e+00	1.118184e+00	2.439394e+00
72	Medtr0006s0230	1.191505e+00	-0.151015	2.607165e+00	1.256133e-01	1.912453e-01	Not_significant	0.000000e+00	8.172768e-01	6.300374e-01	9.616744e-01	1.011690e+00	1.431818e+00
73	Medtr0006s0240	1.251286e+00	2.57594	2.341784e+01	1.830903e-04	6.604663e-04	UP	3.127196e+00	3.087490e+00	4.213375e+00	7.845238e+00	8.093520e+00	9.015150e+00
80	Medtr0007s0060	-0.461874	0.417464	7.336618e-01	4.044268e-01	4.995382e-01	Not_significant	1.696107e+00	9.988939e-01	1.575093e+00	1.417204e+00	8.519495e-01	8.484847e-01
82	Medtr0007s0090	-0.893866	-0.253619	1.478322e+00	2.415648e-01	3.291602e-01	Not_significant	1.219077e+00	8.172768e-01	8.663014e-01	2.530722e-01	3.727279e-01	9.015150e-01
83	Medtr0007s0140	2.188572e+00	2.1297	4.448575e+01	5.519002e-06	2.994809e-05	UP	1.272080e+00	1.770766e+00	1.575093e+00	7.592166e+00	7.028583e+00	6.734848e+00
88	Medtr0007s0330	-0.0741222	4.2852	2.199454e-01	6.454302e-01	7.222202e-01	Not_significant	1.680206e+01	2.170324e+01	2.102750e+01	2.151114e+01	1.687925e+01	1.840151e+01
89	Medtr0007s0380	-0.826292	2.76277	1.165597e+01	3.568422e-03	8.876021e-03	DOWN	7.791490e+00	9.807322e+00	7.993599e+00	4.454071e+00	4.792216e+00	5.143939e+00
90	Medtr0007s0390	-0.0601539	5.1915	3.157609e-01	5.819805e-01	6.660434e-01	Not_significant	3.323309e+01	4.131788e+01	3.705407e+01	3.512642e+01	3.727279e+01	3.462878e+01
97	Medtr0008s0390	2.272750e+00	2.08612	2.602793e+01	1.084515e-04	4.170479e-04	UP	2.120133e-01	3.450724e+00	6.300374e-01	7.237865e+00	7.294817e+00	6.363635e+00
98	Medtr0008s0470	7.567663e+00	1.02869	5.804941e+01	1.792054e-06	1.110721e-05	UP	5.300333e-02	0.000000e+00	0.000000e+00	3.543011e+00	4.632475e+00	3.818181e+00
100	Medtr0009s0050	-0.226944	4.39272	2.366757e+00	1.435526e-01	2.135751e-01	Not_significant	2.560061e+01	2.224809e+01	2.000369e+01	1.776567e+01	1.895588e+01	2.089394e+01
103	Medtr0009s0120	-0.604633	7.58302	1.160719e+02	9.999128e-09	1.154086e-07	DOWN	2.397341e+02	2.332417e+02	2.205131e+02	1.619156e+02	1.494106e+02	1.449318e+02
105	Medtr0009s0230	1.223719e+00	1.83883	1.202222e+01	3.191400e-03	8.045057e-03	UP	2.968186e+00	2.361022e+00	1.102565e+00	5.567588e+00	4.579228e+00	4.560605e+00
106	Medtr0009s0240	-0.1188	3.66898	3.869478e-01	5.427021e-01	6.308204e-01	Not_significant	1.346285e+01	1.071541e+01	1.519965e+01	1.143886e+01	1.368444e+01	1.118939e+01
107	Medtr0009s0250	-1.75942	0.0934033	6.151069e+00	2.436951e-02	4.708447e-02	DOWN	1.696107e+00	1.725362e+00	1.023811e+00	7.086022e-01	5.324684e-02	5.303030e-01
113	Medtr0009s0370	-0.73243	6.08387	7.680558e+01	1.712278e-07	1.393561e-06	DOWN	8.305622e+01	8.613189e+01	8.434625e+01	4.626160e+01	5.484425e+01	5.159848e+01
114	Medtr0009s0380	-7.85763	-0.262988	1.982596e+01	5.517989e-04	1.738577e-03	DOWN	9.540599e-01	2.406426e+00	8.663014e-01	0.000000e+00	0.000000e+00	0.000000e+00
115	Medtr0009s0390	-0.00208621	6.03098	6.123836e-04	9.805643e-01	9.857062e-01	Not_significant	6.206690e+01	6.910529e+01	6.477572e+01	6.772212e+01	6.517414e+01	6.289393e+01
118	Medtr0009s0480	2.251919e+00	7.1924	7.638909e+02	6.758177e-15	5.685537e-13	UP	6.158987e+01	4.617614e+01	4.563833e+01	2.422913e+02	2.404627e+02	2.412878e+02
120	Medtr0009s0500	2.171913e-01	2.24411	5.297221e-01	4.772781e-01	5.699002e-01	Not_significant	3.922246e+00	5.720938e+00	3.307696e+00	5.010830e+00	4.579228e+00	5.356060e+00
121	Medtr0010s0050	-0.626618	-0.222131	8.376643e-01	3.735918e-01	4.682199e-01	Not_significant	9.540599e-01	1.271319e+00	5.512827e-01	5.061444e-01	7.987026e-01	4.772727e-01
122	Medtr0010s0210	-0.504595	0.919083	1.177538e+00	2.940309e-01	3.862085e-01	Not_significant	1.166073e+00	2.270213e+00	2.756413e+00	1.164132e+00	2.076627e+00	1.166667e+00
123	Medtr0010s0220	-0.22807	3.98045	2.018328e+00	1.746716e-01	2.514721e-01	Not_significant	1.579499e+01	1.970545e+01	1.527841e+01	1.513372e+01	1.432340e+01	1.384091e+01
125	Medtr0010s0290	-3.90173	0.757579	3.308048e+01	1.752278e-05	8.332827e-05	DOWN	3.339210e+00	3.496129e+00	1.968867e+00	2.530722e-01	3.194811e-01	0.000000e+00
127	Medtr0010s0320	-5.5342	0.111106	2.504347e+01	1.358307e-04	5.079263e-04	DOWN	2.385150e+00	1.589149e+00	1.653848e+00	1.012289e-01	0.000000e+00	0.000000e+00
128	Medtr0010s0400	-2.14248	1.96556	3.561252e+01	2.019805e-05	9.434986e-05	DOWN	6.837430e+00	5.357703e+00	6.221619e+00	1.720891e+00	1.490912e+00	9.545453e-01
129	Medtr0011s0020	2.031398e+00	2.88741	6.431349e+01	5.514511e-07	3.927868e-06	UP	2.968186e+00	2.951277e+00	2.795791e+00	9.262443e+00	1.469613e+01	1.150757e+01
133	Medtr0011s0280	1.091824e+01	2.55712	1.743768e+02	2.848181e-09	3.823197e-08	UP	0.000000e+00	0.000000e+00	0.000000e+00	1.346344e+01	8.785729e+00	1.299242e+01
134	Medtr0011s0290	-0.790256	-0.894809	7.275222e-01	4.057648e-01	5.007728e-01	Not_significant	5.300333e-01	3.178299e-01	7.875467e-01	2.024578e-01	5.324684e-01	2.121212e-01
135	Medtr0011s0300	-0.141462	1.15395	1.160568e-01	7.378043e-01	7.998028e-01	Not_significant	2.703170e+00	1.362128e+00	2.598904e+00	2.682565e+00	1.650652e+00	1.750000e+00
136	Medtr0011s0310	-0.972814	0.293725	2.596545e+00	1.266937e-01	1.925993e-01	Not_significant	1.537097e+00	7.264683e-01	2.126376e+00	8.098310e-01	8.519495e-01	5.833333e-01
137	Medtr0011s0320	5.951329e-02	4.07749	1.582187e-01	6.960768e-01	7.662245e-01	Not_significant	1.818014e+01	1.611851e+01	1.508152e+01	1.817058e+01	1.703899e+01	1.617424e+01
138	Medtr0011s0330	-0.128319	4.29337	6.826753e-01	4.208598e-01	5.152194e-01	Not_significant	2.326846e+01	2.179405e+01	1.634159e+01	1.655092e+01	2.050003e+01	1.866666e+01
140	Medtr0012s0090	-0.426077	3.79738	5.514081e+00	3.209883e-02	5.971049e-02	Not_significant	1.775612e+01	1.166890e+01	1.803482e+01	1.275484e+01	1.171431e+01	1.081818e+01
141	Medtr0012s0100	1.690546e-01	2.48785	3.401063e-01	5.679266e-01	6.540165e-01	Not_significant	3.233203e+00	5.130682e+00	7.048543e+00	5.820661e+00	6.815596e+00	4.931817e+00
142	Medtr0012s0110	2.715785e+00	3.8357	1.979883e+02	2.087398e-10	3.992249e-09	UP	3.445216e+00	4.358810e+00	3.465205e+00	2.510476e+01	2.539874e+01	2.375757e+01
143	Medtr0012s0150	-1.06199	-0.627561	1.396473e+00	2.538040e-01	3.422832e-01	Not_significant	2.120133e-01	1.225915e+00	7.087920e-01	5.567588e-01	4.259747e-01	5.303030e-02
146	Medtr0012s0290	1.983036e+00	3.33508	6.028076e+01	8.353964e-07	5.650209e-06	UP	5.618353e+00	4.949065e+00	1.929489e+00	1.695584e+01	1.501561e+01	1.590909e+01
149	Medtr0013s0120	-0.112835	1.6145	1.053129e-01	7.497651e-01	8.091578e-01	Not_significant	2.862180e+00	3.541533e+00	2.835168e+00	2.429493e+00	3.567538e+00	2.545454e+00
150	Medtr0013s0150	2.429986e-01	5.50253	4.900977e+00	4.176725e-02	7.502268e-02	Not_significant	4.764999e+01	4.054601e+01	3.658154e+01	4.788126e+01	4.595203e+01	5.292423e+01
151	Medtr0013s0230	-3.59052	1.8454	6.681130e+01	3.984467e-07	2.959166e-06	DOWN	6.466406e+00	6.356597e+00	6.221619e+00	6.579877e-01	5.324684e-01	3.712121e-01
155	Medtr0014s0040	-0.979147	2.76639	1.393539e+01	1.821474e-03	4.921308e-03	DOWN	7.155450e+00	9.444088e+00	9.923088e+00	5.010830e+00	3.035070e+00	5.409090e+00
158	Medtr0014s0210	-0.595967	2.71385	4.988262e+00	4.020470e-02	7.265745e-02	Not_significant	6.148386e+00	8.445194e+00	8.584259e+00	6.377419e+00	3.833773e+00	5.196969e+00
160	Medtr0014s0250	3.573956e-01	0.443374	4.518824e-01	5.110986e-01	6.020817e-01	Not_significant	7.420466e-01	1.452937e+00	1.102565e+00	1.467819e+00	1.757146e+00	1.060606e+00
161	Medtr0014s0260	-0.990027	1.45277	6.436401e+00	2.203127e-02	4.316194e-02	DOWN	3.286206e+00	2.769660e+00	4.331507e+00	2.277650e+00	1.384418e+00	1.590909e+00
167	Medtr0014s0440	1.440941e+00	4.76435	1.336753e+02	3.660774e-09	4.750294e-08	UP	1.346285e+01	1.471098e+01	1.559342e+01	3.785960e+01	4.009487e+01	4.104545e+01
169	Medtr0015s0030	-0.743005	2.13408	3.968199e+00	6.379279e-02	1.079029e-01	Not_significant	1.431090e+00	9.080853e+00	5.512827e+00	2.530722e+00	2.609095e+00	4.295454e+00
171	Medtr0015s0090	6.063547e-01	-0.123831	5.667159e-01	4.625660e-01	5.558494e-01	Not_significant	0.000000e+00	1.089702e+00	7.875467e-01	1.670277e+00	3.194811e-01	1.007576e+00
172	Medtr0015s0110	-0.0749662	4.28034	2.444300e-01	6.277673e-01	7.066126e-01	Not_significant	1.886919e+01	2.183945e+01	1.886174e+01	1.817058e+01	1.671951e+01	2.153030e+01
174	Medtr0015s0130	2.730319e-01	2.66738	1.202836e+00	2.890455e-01	3.806880e-01	Not_significant	6.042380e+00	4.858257e+00	6.064110e+00	7.541552e+00	7.241571e+00	5.833333e+00
175	Medtr0015s0140	2.660209e-01	5.17656	5.344575e+00	3.448530e-02	6.349518e-02	Not_significant	2.867480e+01	3.055707e+01	3.902294e+01	3.780899e+01	4.089357e+01	3.945454e+01
177	Medtr0015s0230	1.121701e+01	2.85185	2.151461e+02	7.219840e-10	1.174804e-08	UP	0.000000e+00	0.000000e+00	0.000000e+00	1.538679e+01	1.251301e+01	1.537879e+01
178	Medtr0016s0020	7.569464e-02	-0.29966	1.040977e-02	9.200091e-01	9.405935e-01	Not_significant	1.060067e+00	3.632341e-01	7.087920e-01	4.049155e-01	1.064937e+00	7.424241e-01
179	Medtr0016s0030	-0.867281	2.43594	8.784376e+00	9.171132e-03	2.026121e-02	DOWN	6.731423e+00	5.403108e+00	8.308618e+00	3.694854e+00	4.525982e+00	3.022727e+00
180	Medtr0016s0040	3.276342e+00	-0.140549	1.174989e+01	2.928667e-03	7.457828e-03	UP	0.000000e+00	4.540427e-01	0.000000e+00	1.822120e+00	1.277924e+00	1.484848e+00
183	Medtr0016s0170	4.494319e-01	3.178	3.754947e+00	7.057087e-02	1.175048e-01	Not_significant	5.830366e+00	1.039758e+01	6.536638e+00	1.093272e+01	9.477938e+00	1.060606e+01
184	Medtr0017s0100	1.597689e+01	7.60983	5.681092e+03	1.311292e-19	1.191721e-16	UP	0.000000e+00	0.000000e+00	0.000000e+00	3.781405e+02	4.076046e+02	3.863787e+02
188	Medtr0018s0090	-0.981073	6.42126	1.686114e+02	6.803155e-10	1.116627e-08	DOWN	1.190985e+02	1.153722e+02	1.063582e+02	6.134470e+01	5.574944e+01	5.552272e+01
189	Medtr0018s0170	2.558057e+00	3.29597	1.224660e+02	6.860054e-09	8.259666e-08	UP	2.173137e+00	3.859363e+00	2.480772e+00	1.538679e+01	1.879614e+01	1.606818e+01
191	Medtr0018s0230	3.918711e+00	3.26211	1.314685e+02	4.262134e-09	5.427309e-08	UP	5.300333e-02	1.634554e+00	1.653848e+00	1.999270e+01	1.538834e+01	1.871969e+01
193	Medtr0018s0260	5.011021e-01	6.38369	4.409738e+01	5.777612e-06	3.119961e-05	UP	7.431067e+01	6.669887e+01	6.635081e+01	9.991291e+01	9.946510e+01	9.381059e+01
194	Medtr0018s0290	-0.36677	4.25038	5.059182e+00	3.898294e-02	7.072034e-02	Not_significant	2.464655e+01	2.247511e+01	1.708976e+01	1.720891e+01	1.411041e+01	1.808333e+01
196	Medtr0018s0320	3.974604e-01	4.90294	1.113711e+01	4.194998e-03	1.020895e-02	Not_significant	2.194338e+01	2.833226e+01	2.689472e+01	3.330430e+01	3.578188e+01	3.271969e+01
197	Medtr0019s0010	1.938171e-01	3.06477	8.386055e-01	3.734396e-01	4.680967e-01	Not_significant	8.957563e+00	6.265789e+00	7.954222e+00	9.869816e+00	7.987026e+00	8.643938e+00
198	Medtr0019s0020	6.489043e-01	3.8627	1.218582e+01	3.035170e-03	7.695494e-03	UP	1.309182e+01	1.098783e+01	9.962466e+00	1.412143e+01	1.927536e+01	1.946212e+01
201	Medtr0019s0070	7.985010e-01	3.31884	1.635312e+01	9.471920e-04	2.773532e-03	UP	7.155450e+00	7.264683e+00	7.284807e+00	1.138825e+01	1.405717e+01	1.230303e+01
205	Medtr0019s0120	8.736228e-01	4.29797	3.634814e+01	1.780134e-05	8.444023e-05	UP	1.717308e+01	1.116945e+01	1.334892e+01	2.804040e+01	2.305588e+01	2.487121e+01
206	Medtr0019s0160	-1.51939	3.63407	6.623824e+01	4.546084e-07	3.309161e-06	DOWN	1.547697e+01	1.934222e+01	1.972804e+01	5.668817e+00	6.283127e+00	7.053029e+00
208	Medtr0019s0180	-0.821619	3.09518	1.425880e+01	1.663300e-03	4.548034e-03	DOWN	1.070667e+01	1.116945e+01	1.035624e+01	7.035407e+00	6.336374e+00	4.931817e+00
209	Medtr0019s0190	4.341195e-01	0.0629737	4.369284e-01	5.180718e-01	6.088627e-01	Not_significant	1.166073e+00	6.356597e-01	7.087920e-01	5.061444e-01	8.519495e-01	1.909091e+00
210	Medtr0019s0210	1.822543e+00	-0.661822	4.030706e+00	6.064223e-02	1.033217e-01	Not_significant	5.300333e-01	9.080853e-02	1.575093e-01	5.061444e-01	7.454558e-01	1.325757e+00
211	Medtr0019s0310	-3.82355	0.997663	4.096550e+01	5.062531e-06	2.771629e-05	DOWN	5.194326e+00	3.496129e+00	1.890112e+00	2.024578e-01	2.662342e-01	2.651515e-01
212	Medtr0020s0020	5.975140e-01	5.34807	3.100140e+01	4.298965e-05	1.838090e-04	UP	3.333909e+01	3.913848e+01	2.504399e+01	5.031075e+01	5.250139e+01	4.364393e+01
215	Medtr0020s0120	3.575803e+00	1.27123	4.072986e+01	7.211960e-06	3.795948e-05	UP	4.240266e-01	7.264683e-01	0.000000e+00	2.885023e+00	6.815596e+00	3.446969e+00
216	Medtr0020s0130	6.547746e-01	5.60186	4.866844e+01	3.184161e-06	1.842324e-05	UP	3.657230e+01	3.768554e+01	3.878668e+01	5.415745e+01	6.054166e+01	6.321211e+01
217	Medtr0021s0120	-1.69244	6.91808	4.385893e+02	5.031138e-13	2.228413e-11	DOWN	1.643103e+02	1.777577e+02	2.118107e+02	5.830784e+01	5.638841e+01	5.599999e+01
218	Medtr0021s0130	-3.28378	0.21491	1.891050e+01	3.689518e-04	1.218484e-03	DOWN	3.021190e+00	1.725362e+00	1.023811e+00	1.012289e-01	2.129874e-01	2.651515e-01
219	Medtr0021s0140	-0.659454	2.76694	6.462847e+00	2.178555e-02	4.274882e-02	DOWN	7.579476e+00	9.171662e+00	7.717958e+00	7.086022e+00	5.058450e+00	3.500000e+00
222	Medtr0021s0280	-1.14802	-0.702064	1.712073e+00	2.081779e-01	2.909866e-01	Not_significant	5.300333e-01	5.448512e-01	9.844334e-01	5.567588e-01	5.324684e-02	3.181818e-01
223	Medtr0021s0360	-0.614077	1.74845	2.631582e+00	1.243745e-01	1.897122e-01	Not_significant	6.731423e+00	3.087490e+00	2.205131e+00	2.631951e+00	2.342861e+00	2.704545e+00
224	Medtr0021s0370	2.359794e+00	-0.421402	8.975108e+00	7.985127e-03	1.791516e-02	UP	2.120133e-01	2.724256e-01	1.575093e-01	1.265361e+00	1.331171e+00	7.954544e-01
225	Medtr0022s0200	-0.550563	1.91018	2.846728e+00	1.110307e-01	1.726534e-01	Not_significant	3.127196e+00	4.404214e+00	5.434072e+00	1.973963e+00	2.236367e+00	4.613636e+00
226	Medtr0022s0280	7.120688e-02	4.7083	3.243611e-01	5.769352e-01	6.618128e-01	Not_significant	2.565361e+01	2.597124e+01	2.441395e+01	2.981191e+01	2.747537e+01	2.296212e+01
227	Medtr0022s0290	-2.0944	-0.286893	6.026972e+00	2.499847e-02	4.815989e-02	DOWN	1.272080e+00	6.356597e-01	1.496339e+00	1.518433e-01	5.324684e-01	1.060606e-01
228	Medtr0022s0300	-0.119722	4.69611	9.333062e-01	3.484314e-01	4.421248e-01	Not_significant	2.586563e+01	2.851388e+01	2.634344e+01	2.191605e+01	2.609095e+01	2.619697e+01
229	Medtr0022s0360	-0.69767	3.84687	1.783611e+01	6.508929e-04	2.004198e-03	DOWN	1.802113e+01	1.611851e+01	1.878299e+01	1.189439e+01	9.903913e+00	1.087121e+01
230	Medtr0022s0430	3.427813e-01	4.9559	8.194877e+00	1.131128e-02	2.429801e-02	Not_significant	2.528259e+01	2.665230e+01	2.976927e+01	3.563257e+01	3.604811e+01	3.229545e+01
236	Medtr0024s0020	-0.0853189	4.20694	3.250310e-01	5.765461e-01	6.614591e-01	Not_significant	1.765011e+01	1.784388e+01	2.114563e+01	1.786690e+01	1.879614e+01	1.686363e+01
237	Medtr0024s0050	1.875945e-01	3.34575	8.311432e-01	3.755210e-01	4.703452e-01	Not_significant	8.162513e+00	1.107864e+01	9.017410e+00	1.118579e+01	9.371444e+00	1.161363e+01
238	Medtr0024s0060	8.154164e-02	3.4808	1.711499e-01	6.846032e-01	7.564020e-01	Not_significant	1.075968e+01	9.761917e+00	1.169507e+01	1.022412e+01	1.368444e+01	1.028788e+01
239	Medtr0024s0070	-0.0260197	6.00664	8.501768e-02	7.743687e-01	8.291064e-01	Not_significant	7.356862e+01	6.470108e+01	5.658523e+01	6.509017e+01	6.187283e+01	6.342423e+01
244	Medtr0024s0220	-0.688872	6.64054	9.226539e+01	4.946248e-08	4.695204e-07	DOWN	1.236568e+02	1.100599e+02	1.354580e+02	7.354278e+01	7.300142e+01	8.214393e+01
246	Medtr0024s0260	-0.338788	5.39791	1.003669e+01	5.985436e-03	1.395711e-02	Not_significant	4.696095e+01	4.131788e+01	5.256874e+01	4.033971e+01	3.567538e+01	3.542424e+01
248	Medtr0024s0320	-0.870336	2.58919	1.152086e+01	3.721087e-03	9.203480e-03	DOWN	9.010566e+00	5.857150e+00	7.993599e+00	5.466360e+00	2.768836e+00	4.295454e+00
249	Medtr0024s0330	-0.4238	3.44386	4.259364e+00	5.570510e-02	9.607730e-02	Not_significant	1.621902e+01	9.580300e+00	1.141943e+01	9.009370e+00	9.477938e+00	9.015150e+00
251	Medtr0025s0060	2.323179e-01	7.5998	1.754735e+01	6.992009e-04	2.134485e-03	Not_significant	1.748580e+02	1.788020e+02	1.812539e+02	2.110116e+02	2.057990e+02	2.116439e+02
252	Medtr0025s0110	-0.235939	1.46507	3.584014e-01	5.578114e-01	6.450015e-01	Not_significant	3.498220e+00	2.542639e+00	2.559527e+00	3.138095e+00	3.194811e+00	1.060606e+00
253	Medtr0026s0010	-0.424525	4.19071	7.442993e+00	1.492131e-02	3.086929e-02	Not_significant	2.072430e+01	2.347401e+01	1.827108e+01	1.695584e+01	1.395067e+01	1.553788e+01
254	Medtr0026s0160	-0.421475	2.63977	2.597072e+00	1.266790e-01	1.925930e-01	Not_significant	8.427529e+00	6.810640e+00	5.867223e+00	4.605914e+00	6.815596e+00	4.295454e+00
257	Medtr0026s0200	-0.284032	4.67192	4.315520e+00	5.428844e-02	9.404375e-02	Not_significant	3.047691e+01	2.946737e+01	2.394142e+01	2.161237e+01	2.215069e+01	2.471212e+01
258	Medtr0026s0210	-0.307591	3.04354	1.702635e+00	2.104642e-01	2.936004e-01	Not_significant	1.128971e+01	9.080853e+00	6.851656e+00	6.681106e+00	7.028583e+00	8.007575e+00
260	Medtr0027s0010	-0.418043	0.0176272	4.255321e-01	5.235049e-01	6.137195e-01	Not_significant	1.484093e+00	7.264683e-01	9.450560e-01	7.592166e-01	1.064937e+00	5.303030e-01
262	Medtr0027s0090	2.071532e-01	5.45549	4.264294e+00	5.557868e-02	9.587948e-02	Not_significant	3.969949e+01	4.018278e+01	4.189748e+01	4.869109e+01	4.893385e+01	4.332575e+01
265	Medtr0027s0180	-0.883637	3.03973	1.615826e+01	9.964828e-04	2.898150e-03	DOWN	1.097169e+01	9.217066e+00	1.134067e+01	5.263902e+00	5.484425e+00	6.310605e+00
266	Medtr0027s0200	-0.630362	1.19282	1.856168e+00	1.920288e-01	2.723701e-01	Not_significant	2.809176e+00	1.952383e+00	3.110809e+00	2.125806e+00	2.342861e+00	6.893938e-01
268	Medtr0027s0230	3.019397e-01	1.61819	5.644070e-01	4.634396e-01	5.567083e-01	Not_significant	1.166073e+00	4.131788e+00	2.598904e+00	4.049155e+00	3.301304e+00	2.545454e+00
269	Medtr0027s0250	-0.913124	5.23538	6.705096e+01	4.197406e-07	3.096691e-06	DOWN	4.616590e+01	4.876418e+01	5.209621e+01	2.540845e+01	2.870005e+01	2.407575e+01
271	Medtr0028s0090	-0.790995	4.84159	4.312012e+01	6.602314e-06	3.504382e-05	DOWN	3.588325e+01	3.278188e+01	3.988924e+01	2.029639e+01	2.065977e+01	2.174242e+01
275	Medtr0031s0060	1.106378e+00	2.56913	1.484502e+01	1.415016e-03	3.948785e-03	UP	1.802113e+00	4.903661e+00	4.331507e+00	7.946467e+00	7.880533e+00	8.272726e+00
279	Medtr0032s0040	-0.662477	4.94573	2.826774e+01	7.031192e-05	2.851287e-04	DOWN	3.683731e+01	3.686826e+01	3.910169e+01	1.903103e+01	2.688966e+01	2.545454e+01
280	Medtr0032s0050	2.235921e-01	-0.151155	1.094193e-01	7.450897e-01	8.056377e-01	Not_significant	6.360400e-01	9.988939e-01	6.300374e-01	3.036866e-01	1.011690e+00	1.272727e+00
281	Medtr0032s0060	1.645077e-01	1.19604	1.483693e-01	7.051925e-01	7.738134e-01	Not_significant	1.908120e+00	2.860469e+00	1.456961e+00	2.935638e+00	1.810393e+00	2.227272e+00
282	Medtr0032s0070	-1.28916	-0.277382	3.121161e+00	9.581668e-02	1.520894e-01	Not_significant	1.484093e+00	9.988939e-01	6.300374e-01	3.543011e-01	5.857153e-01	3.181818e-01
283	Medtr0032s0080	1.519428e+00	2.04501	2.143933e+01	2.807992e-04	9.605816e-04	UP	1.378087e+00	1.906979e+00	2.913923e+00	5.668817e+00	6.442868e+00	6.045454e+00
284	Medtr0032s0170	1.112888e+01	2.7534	2.016928e+02	1.102913e-09	1.681994e-08	UP	0.000000e+00	0.000000e+00	0.000000e+00	1.285607e+01	1.277924e+01	1.479545e+01
285	Medtr0034s0060	1.019401e+00	7.18136	2.487958e+02	3.785620e-11	9.261334e-10	UP	1.000173e+02	9.312415e+01	9.462374e+01	1.872228e+02	1.932860e+02	2.022575e+02
286	Medtr0034s0170	8.989358e-01	1.94696	7.847658e+00	1.283991e-02	2.711643e-02	UP	2.438153e+00	3.359916e+00	2.126376e+00	5.263902e+00	4.898710e+00	4.613636e+00
287	Medtr0034s0190	1.548815e+00	0.760595	9.082736e+00	8.281799e-03	1.851821e-02	UP	7.420466e-01	1.452937e+00	3.150187e-01	2.378879e+00	2.928576e+00	1.962121e+00
289	Medtr0035s0150	-3.61259	6.34913	1.256210e+03	1.361748e-16	2.439019e-14	DOWN	1.459712e+02	1.632283e+02	1.419947e+02	1.204624e+01	1.139482e+01	1.336363e+01
290	Medtr0036s0010	8.944086e-01	-0.232952	1.622011e+00	2.210508e-01	3.057407e-01	Not_significant	7.420466e-01	5.902555e-01	3.150187e-01	8.604455e-01	9.584432e-01	1.166667e+00
291	Medtr0036s0040	-0.526087	2.88349	4.475569e+00	5.047762e-02	8.828367e-02	Not_significant	8.162513e+00	6.311193e+00	1.110441e+01	8.148925e+00	4.153254e+00	5.621211e+00
292	Medtr0036s0050	-0.0172656	0.546685	1.144908e-03	9.734286e-01	9.802807e-01	Not_significant	1.908120e+00	1.543745e+00	7.087920e-01	1.973963e+00	1.224677e+00	9.015150e-01
294	Medtr0036s0110	1.570622e+01	7.34192	4.832037e+03	4.042259e-19	2.755249e-16	UP	0.000000e+00	0.000000e+00	0.000000e+00	3.313221e+02	3.173512e+02	3.248106e+02
296	Medtr0036s0140	6.238482e-01	5.05256	2.323672e+01	1.901201e-04	6.832407e-04	UP	1.977024e+01	2.951277e+01	2.878483e+01	4.109893e+01	4.073383e+01	3.871212e+01
297	Medtr0036s0150	9.426435e-02	6.09931	9.662327e-01	3.403035e-01	4.337627e-01	Not_significant	6.731423e+01	5.966121e+01	7.162737e+01	6.848134e+01	7.784688e+01	6.586363e+01
298	Medtr0036s0210	-0.20728	3.13603	9.459583e-01	3.452760e-01	4.386427e-01	Not_significant	8.904559e+00	7.809534e+00	1.118316e+01	7.389708e+00	8.466248e+00	8.325756e+00
300	Medtr0036s0240	1.901110e+00	-0.82792	4.608639e+00	4.619529e-02	8.182632e-02	Not_significant	2.120133e-01	2.270213e-01	1.575093e-01	9.616744e-01	6.922090e-01	6.363635e-01
301	Medtr0036s0250	-0.109879	0.309286	3.872296e-02	8.464797e-01	8.852249e-01	Not_significant	4.240266e-01	1.407532e+00	1.653848e+00	6.579877e-01	1.490912e+00	1.113636e+00
302	Medtr0036s0260	-0.0549502	1.1226	1.685139e-02	8.983397e-01	9.242893e-01	Not_significant	2.173137e+00	2.815065e+00	1.417584e+00	2.075192e+00	2.023380e+00	2.015151e+00
303	Medtr0036s0270	-0.145764	1.24697	1.344480e-01	7.186888e-01	7.846579e-01	Not_significant	2.120133e+00	2.043192e+00	2.953300e+00	2.429493e+00	1.597405e+00	2.439394e+00
304	Medtr0036s0280	-0.616533	2.83118	6.976726e+00	1.781890e-02	3.594543e-02	DOWN	7.685483e+00	7.809534e+00	9.883711e+00	5.567588e+00	4.366241e+00	6.628787e+00
306	Medtr0036s0320	-0.563132	4.36701	1.500510e+01	1.354349e-03	3.798928e-03	DOWN	2.878081e+01	2.547179e+01	1.941303e+01	1.791751e+01	1.560132e+01	1.601515e+01
307	Medtr0037s0060	-0.369918	1.72148	9.865446e-01	3.354293e-01	4.289542e-01	Not_significant	4.134260e+00	2.361022e+00	4.252752e+00	3.340553e+00	3.248057e+00	1.803030e+00
308	Medtr0037s0250	-0.0537905	2.81452	5.203364e-02	8.224615e-01	8.670172e-01	Not_significant	7.420466e+00	5.266895e+00	8.426750e+00	8.351383e+00	5.484425e+00	6.628787e+00
310	Medtr0039s0080	6.946466e-01	2.14939	4.837207e+00	4.295702e-02	7.682235e-02	Not_significant	2.915183e+00	4.495022e+00	2.638281e+00	5.010830e+00	4.738969e+00	6.363635e+00
313	Medtr0040s0110	-0.947428	2.51436	1.262351e+01	2.662861e-03	6.851345e-03	DOWN	7.102446e+00	7.718725e+00	7.245430e+00	3.492396e+00	4.792216e+00	3.181818e+00
314	Medtr0040s0140	5.840200e-01	3.54878	6.769699e+00	1.930750e-02	3.850829e-02	UP	6.678420e+00	6.901449e+00	1.417584e+01	1.402020e+01	1.421691e+01	1.362879e+01
315	Medtr0041s0030	-0.00957863	6.89054	2.091332e-02	8.868276e-01	9.159295e-01	Not_significant	1.155473e+02	1.236358e+02	1.174232e+02	1.179823e+02	1.263548e+02	1.103560e+02
319	Medtr0042s0190	-0.221268	5.42503	4.907396e+00	4.164987e-02	7.482279e-02	Not_significant	4.574187e+01	4.467780e+01	4.800097e+01	3.598687e+01	4.105332e+01	4.168181e+01
320	Medtr0042s0230	2.221596e+00	0.296957	1.098989e+01	4.296121e-03	1.042300e-02	UP	7.420466e-01	4.086384e-01	1.575093e-01	1.265361e+00	1.970133e+00	2.492424e+00
323	Medtr0043s0080	3.758281e-01	4.54621	7.135962e+00	1.676199e-02	3.413609e-02	Not_significant	2.024727e+01	2.420047e+01	1.661724e+01	2.545906e+01	2.641043e+01	2.678030e+01
324	Medtr0043s0110	-1.05648	0.30628	2.831129e+00	1.111972e-01	1.728904e-01	Not_significant	7.950500e-01	3.087490e+00	6.694147e-01	7.086022e-01	1.490912e+00	0.000000e+00
329	Medtr0044s0180	1.032918e-01	4.09723	4.283264e-01	5.221409e-01	6.125527e-01	Not_significant	1.563598e+01	1.834332e+01	1.535716e+01	1.619662e+01	1.666626e+01	1.993939e+01
334	Medtr0045s0070	8.535485e-01	0.379715	1.754814e+00	2.039519e-01	2.862863e-01	Not_significant	9.540599e-01	1.725362e+00	0.000000e+00	1.619662e+00	1.757146e+00	1.325757e+00
336	Medtr0045s0110	-0.850415	5.87991	8.507167e+01	8.606104e-08	7.601748e-07	DOWN	8.136011e+01	8.013853e+01	6.560264e+01	4.049155e+01	4.435462e+01	4.067424e+01
337	Medtr0045s0130	-0.938914	3.96591	3.445689e+01	2.404832e-05	1.100313e-04	DOWN	1.982325e+01	2.233890e+01	1.897988e+01	1.022412e+01	1.123508e+01	1.039394e+01
343	Medtr0047s0040	-0.681917	3.48907	1.355217e+01	2.030928e-03	5.409781e-03	DOWN	1.272080e+01	1.334885e+01	1.496339e+01	8.098310e+00	8.413001e+00	9.068181e+00
344	Medtr0047s0090	-8.93691	2.56947	1.578428e+02	2.977551e-09	3.975144e-08	DOWN	1.208476e+01	1.130566e+01	1.110441e+01	0.000000e+00	0.000000e+00	5.303030e-02
345	Medtr0047s0100	-8.5837	0.368509	3.267462e+01	5.414934e-05	2.252826e-04	DOWN	2.438153e+00	2.905873e+00	1.614471e+00	0.000000e+00	0.000000e+00	0.000000e+00
348	Medtr0047s0160	-8.68657	0.462334	3.507733e+01	3.781353e-05	1.643700e-04	DOWN	3.180200e+00	1.543745e+00	2.717036e+00	0.000000e+00	0.000000e+00	0.000000e+00
352	Medtr0048s0140	1.703016e+00	-0.0353045	4.803700e+00	4.312427e-02	7.706528e-02	Not_significant	0.000000e+00	1.180511e+00	7.875467e-02	1.265361e+00	1.650652e+00	1.219697e+00
353	Medtr0048s0180	1.267497e+01	4.30365	6.063584e+02	6.837093e-13	2.892562e-11	UP	0.000000e+00	0.000000e+00	0.000000e+00	4.059278e+01	3.466369e+01	4.327272e+01
355	Medtr0048s0220	2.267921e+00	1.37564	2.060741e+01	3.393119e-04	1.132477e-03	UP	1.060067e-01	4.540427e-01	1.890112e+00	3.897312e+00	4.419488e+00	4.401515e+00
356	Medtr0049s0070	7.752924e-01	6.66666	1.102183e+02	1.439476e-08	1.583230e-07	UP	7.658981e+01	7.210198e+01	7.591950e+01	1.221833e+02	1.364184e+02	1.259470e+02
358	Medtr0049s0110	-0.188118	4.49295	1.940641e+00	1.827190e-01	2.611579e-01	Not_significant	2.093632e+01	2.760579e+01	2.315387e+01	1.898042e+01	2.124549e+01	2.253788e+01
359	Medtr0050s0010	7.344623e-01	2.21572	5.422435e+00	3.336661e-02	6.175981e-02	Not_significant	3.180200e+00	2.860469e+00	4.134620e+00	5.618203e+00	7.401311e+00	4.189393e+00
361	Medtr0050s0100	9.783162e+00	1.46704	8.017089e+01	3.719311e-07	2.783302e-06	UP	0.000000e+00	0.000000e+00	0.000000e+00	6.630492e+00	5.857153e+00	3.924242e+00
362	Medtr0050s0130	-0.0161403	3.49064	7.170046e-03	9.335730e-01	9.512110e-01	Not_significant	1.224377e+01	8.354385e+00	1.291577e+01	1.376713e+01	9.158457e+00	1.039394e+01
363	Medtr0050s0160	-0.114682	5.16255	1.095841e+00	3.107917e-01	4.039090e-01	Not_significant	4.250867e+01	3.291809e+01	3.618777e+01	3.512642e+01	3.322603e+01	3.436363e+01
364	Medtr0050s0180	3.477363e-01	4.30452	6.045680e+00	2.576103e-02	4.938471e-02	Not_significant	1.680206e+01	1.738983e+01	1.779856e+01	1.887919e+01	2.305588e+01	2.412878e+01
365	Medtr0050s0240	9.989270e-02	4.7138	6.055749e-01	4.478539e-01	5.417252e-01	Not_significant	2.083031e+01	2.633447e+01	2.846981e+01	2.571214e+01	2.923252e+01	2.625000e+01
367	Medtr0051s0110	-3.01641	-0.248963	1.356354e+01	1.617921e-03	4.439784e-03	DOWN	1.908120e+00	9.080853e-01	1.102565e+00	2.024578e-01	5.324684e-02	2.121212e-01
377	Medtr0053s0020	2.798571e-01	3.42649	2.028320e+00	1.736691e-01	2.504698e-01	Not_significant	9.805616e+00	9.080853e+00	1.000184e+01	1.007227e+01	1.395067e+01	1.108333e+01
378	Medtr0053s0030	-0.652636	3.97815	1.325717e+01	2.210979e-03	5.826764e-03	DOWN	1.950523e+01	1.761686e+01	2.020057e+01	9.363671e+00	1.528184e+01	1.187879e+01
380	Medtr0054s0080	3.754454e+00	0.78837	3.486681e+01	1.485660e-05	7.181861e-05	UP	5.300333e-02	9.080853e-02	4.725280e-01	4.150384e+00	1.916886e+00	3.340909e+00
381	Medtr0054s0090	6.786292e-01	3.76048	1.584828e+01	1.080802e-03	3.115232e-03	UP	9.275583e+00	1.103324e+01	1.078939e+01	1.553863e+01	1.560132e+01	1.861363e+01
382	Medtr0054s0140	6.336226e-01	1.65381	2.719054e+00	1.187259e-01	1.823889e-01	Not_significant	2.968186e+00	2.315618e+00	2.047621e+00	2.834409e+00	2.662342e+00	5.621211e+00
383	Medtr0054s0190	1.434529e+01	5.98634	1.983960e+03	1.951170e-16	3.145577e-14	UP	0.000000e+00	0.000000e+00	0.000000e+00	1.347356e+02	1.233729e+02	1.223409e+02
389	Medtr0055s0110	-1.34181	-0.631648	2.648135e+00	1.221405e-01	1.868506e-01	Not_significant	5.300333e-01	6.356597e-01	1.102565e+00	3.036866e-01	2.662342e-01	3.181818e-01
390	Medtr0055s0120	-1.35124	5.82278	4.630523e+01	3.034864e-04	1.028158e-03	DOWN	6.042380e+01	6.347517e+01	1.212034e+02	2.834409e+01	3.407798e+01	3.096969e+01
393	Medtr0056s0160	1.064989e+00	3.04531	4.489308e+00	7.690325e-02	1.263594e-01	Not_significant	4.240266e-01	9.307875e+00	5.985355e+00	1.138825e+01	1.208703e+01	9.810605e+00
394	Medtr0057s0080	1.363043e-01	5.03908	1.392646e+00	2.552666e-01	3.439910e-01	Not_significant	2.613064e+01	3.464346e+01	3.288007e+01	3.350676e+01	3.663383e+01	3.287878e+01
396	Medtr0057s0100	-1.54254	7.43893	5.590413e+02	7.697038e-14	4.629164e-12	DOWN	2.538860e+02	2.550812e+02	2.652064e+02	9.424409e+01	8.945470e+01	8.230302e+01
397	Medtr0057s0130	-0.548798	6.19728	4.846044e+01	3.268540e-06	1.884479e-05	DOWN	9.646606e+01	7.559810e+01	8.918966e+01	6.362235e+01	5.319360e+01	6.151514e+01
399	Medtr0057s0200	-1.85708	0.742333	1.123931e+01	4.057113e-03	9.924578e-03	DOWN	1.855117e+00	2.270213e+00	3.071432e+00	7.086022e-01	9.584432e-01	3.181818e-01
400	Medtr0058s0010	-1.25808	4.32062	7.126719e+01	2.813844e-07	2.171261e-06	DOWN	2.252642e+01	3.105652e+01	3.035993e+01	1.047719e+01	1.118184e+01	1.336363e+01
402	Medtr0059s0060	1.789848e-01	5.46438	3.180093e+00	9.358571e-02	1.490302e-01	Not_significant	4.240266e+01	3.591478e+01	4.575646e+01	4.697020e+01	4.557930e+01	4.772727e+01
403	Medtr0059s0170	-3.34586	1.88026	5.726292e+01	1.059628e-06	6.983925e-06	DOWN	6.307396e+00	9.398683e+00	3.662092e+00	8.098310e-01	4.259747e-01	6.363635e-01
408	Medtr0062s0020	5.119737e+00	1.75626	6.051793e+01	3.564294e-07	2.680375e-06	UP	6.360400e-01	0.000000e+00	0.000000e+00	5.972504e+00	6.762349e+00	6.787878e+00
411	Medtr0063s0090	1.721905e+00	0.203543	5.700192e+00	2.935441e-02	5.526304e-02	Not_significant	5.300333e-02	0.000000e+00	1.338829e+00	1.467819e+00	1.437665e+00	2.068182e+00
414	Medtr0064s0160	8.838117e-01	1.04097	3.843721e+00	6.767982e-02	1.133912e-01	Not_significant	3.180200e-01	1.407532e+00	2.362640e+00	1.822120e+00	1.863639e+00	3.977272e+00
417	Medtr0065s0100	-0.47855	1.84335	2.156926e+00	1.613868e-01	2.355805e-01	Not_significant	4.558286e+00	4.177193e+00	3.465205e+00	3.087481e+00	2.715589e+00	2.916666e+00
419	Medtr0066s0040	-0.589451	1.09286	1.499798e+00	2.385210e-01	3.256457e-01	Not_significant	1.272080e+00	2.088596e+00	3.780224e+00	2.378879e+00	1.011690e+00	1.431818e+00
420	Medtr0066s0050	-0.431772	2.69724	2.947726e+00	1.053592e-01	1.650159e-01	Not_significant	5.777363e+00	9.625705e+00	6.615392e+00	4.099770e+00	5.750659e+00	6.363635e+00
421	Medtr0067s0010	2.777867e+00	2.11807	6.178693e+01	7.277034e-07	5.015839e-06	UP	1.060067e+00	9.988939e-01	1.181320e+00	7.389708e+00	8.945470e+00	6.257575e+00
423	Medtr0067s0070	3.347777e-01	3.90664	3.835209e+00	6.791930e-02	1.137469e-01	Not_significant	1.171374e+01	1.230456e+01	1.539654e+01	1.710768e+01	1.762470e+01	1.527273e+01
424	Medtr0067s0100	1.865247e-01	5.1009	2.862433e+00	1.101182e-01	1.714626e-01	Not_significant	3.116596e+01	3.500669e+01	3.000553e+01	3.406352e+01	3.748578e+01	3.765151e+01
425	Medtr0068s0080	-1.06127	0.809993	4.344237e+00	5.363393e-02	9.307422e-02	Not_significant	2.438153e+00	2.043192e+00	2.165753e+00	9.110599e-01	1.757146e+00	5.303030e-01
426	Medtr0069s0020	1.793046e-01	2.0772	3.448390e-01	5.652744e-01	6.516024e-01	Not_significant	4.717296e+00	4.086384e+00	2.913923e+00	4.302227e+00	4.366241e+00	4.454545e+00
427	Medtr0069s0040	8.195765e-01	0.614117	2.697283e+00	1.201446e-01	1.842328e-01	Not_significant	7.420466e-01	1.271319e+00	1.102565e+00	1.670277e+00	2.076627e+00	1.803030e+00
431	Medtr0070s0020	8.744415e-01	-0.500349	1.392938e+00	2.537273e-01	3.421985e-01	Not_significant	6.890433e-01	4.540427e-02	5.512827e-01	1.518433e+00	2.129874e-01	6.893938e-01
432	Medtr0070s0040	4.940570e-01	-0.894933	3.194918e-01	5.790601e-01	6.635988e-01	Not_significant	7.950500e-01	4.540427e-02	3.150187e-01	5.567588e-01	1.597405e-01	8.484847e-01
434	Medtr0070s0080	-1.46387	-0.734043	2.782449e+00	1.135406e-01	1.757545e-01	Not_significant	7.420466e-01	6.356597e-01	7.875467e-01	3.543011e-01	3.194811e-01	1.060606e-01
436	Medtr0071s0100	-0.347754	2.08893	1.274992e+00	2.755383e-01	3.661608e-01	Not_significant	5.724360e+00	4.495022e+00	3.819602e+00	3.593625e+00	3.194811e+00	4.136363e+00
437	Medtr0072s0020	3.796663e-01	4.70345	9.745452e+00	6.595178e-03	1.514435e-02	Not_significant	2.257942e+01	2.061354e+01	2.453208e+01	2.890085e+01	2.736888e+01	3.181818e+01
438	Medtr0072s0040	-0.128294	4.62321	8.962959e-01	3.579055e-01	4.521125e-01	Not_significant	2.623665e+01	2.983060e+01	2.110625e+01	2.267527e+01	2.374809e+01	2.370454e+01
439	Medtr0072s0050	-0.87517	5.09253	5.771313e+01	1.101533e-06	7.215543e-06	DOWN	4.160761e+01	4.367890e+01	4.662276e+01	2.009393e+01	2.678316e+01	2.513636e+01
444	Medtr0076s0010	7.508784e-01	3.78009	1.677433e+01	8.498476e-04	2.521993e-03	UP	1.208476e+01	9.988939e+00	8.702391e+00	1.695584e+01	1.485587e+01	1.946212e+01
445	Medtr0076s0020	3.111995e-01	8.05019	3.798662e+01	1.384083e-05	6.746648e-05	Not_significant	2.388860e+02	2.394167e+02	2.311056e+02	3.027250e+02	2.941888e+02	2.835530e+02
446	Medtr0077s0010	1.435002e+00	3.5637	5.780651e+01	1.090557e-06	7.153194e-06	UP	6.042380e+00	6.538214e+00	6.536638e+00	1.412143e+01	1.884938e+01	1.856060e+01
451	Medtr0078s0060	1.632648e+00	6.31478	4.154305e+02	7.640167e-13	3.188340e-11	UP	3.673131e+01	4.104546e+01	3.855041e+01	1.210697e+02	1.222015e+02	1.177803e+02
452	Medtr0079s0070	-1.49853	4.3092	9.924150e+01	2.992746e-08	3.027041e-07	DOWN	2.756173e+01	2.842307e+01	3.118685e+01	1.103395e+01	9.105210e+00	1.071212e+01
456	Medtr0082s0050	-0.571766	-0.0976409	7.344711e-01	4.040994e-01	4.991840e-01	Not_significant	9.540599e-01	1.225915e+00	7.875467e-01	1.113518e+00	5.857153e-01	3.181818e-01
457	Medtr0082s0060	-1.38897	-0.39616	3.433165e+00	8.137478e-02	1.326320e-01	Not_significant	1.590100e+00	5.902555e-01	7.087920e-01	5.567588e-01	1.597405e-01	3.712121e-01
460	Medtr0082s0090	-0.217003	1.64173	3.188099e-01	5.801848e-01	6.645152e-01	Not_significant	4.717296e+00	3.042086e+00	2.126376e+00	3.036866e+00	1.757146e+00	3.553030e+00
474	Medtr0082s0260	-0.368496	1.2121	7.160220e-01	4.099903e-01	5.044548e-01	Not_significant	4.240266e+00	1.906979e+00	1.496339e+00	2.125806e+00	1.437665e+00	2.227272e+00
482	Medtr0083s0120	1.611635e-01	0.224509	7.872164e-02	7.826583e-01	8.356847e-01	Not_significant	1.060067e+00	1.180511e+00	7.875467e-01	1.619662e+00	1.118184e+00	6.893938e-01
484	Medtr0085s0010	1.537152e-01	4.65984	1.372304e+00	2.586259e-01	3.476587e-01	Not_significant	2.316246e+01	2.229350e+01	2.598904e+01	2.566152e+01	2.907278e+01	2.492424e+01
487	Medtr0086s0010	6.383709e-01	5.79362	4.563888e+01	4.702204e-06	2.599295e-05	UP	4.590088e+01	4.426916e+01	4.008613e+01	6.261006e+01	6.991310e+01	6.962878e+01
488	Medtr0086s0060	-0.955187	0.295164	2.289728e+00	1.497698e-01	2.214287e-01	Not_significant	8.480533e-01	2.724256e+00	8.663014e-01	7.086022e-01	5.324684e-01	1.007576e+00
492	Medtr0087s0040	9.457647e-01	0.597345	3.457349e+00	8.158187e-02	1.329165e-01	Not_significant	1.219077e+00	6.356597e-01	1.102565e+00	1.771505e+00	1.544158e+00	2.333333e+00
496	Medtr0087s0090	1.443775e+00	-1.06892	1.455052e+00	2.439154e-01	3.314063e-01	Not_significant	0.000000e+00	0.000000e+00	5.512827e-01	6.073733e-01	9.584432e-01	1.590909e-01
498	Medtr0088s0100	3.635940e+00	4.55172	3.464709e+02	3.082457e-12	1.065314e-10	UP	1.696107e+00	4.404214e+00	4.095243e+00	4.368026e+01	4.456761e+01	4.221212e+01
501	Medtr0089s0100	-8.20404	2.63589	1.715987e+02	6.841909e-10	1.121488e-08	DOWN	1.229677e+01	1.462017e+01	9.253674e+00	0.000000e+00	1.064937e-01	0.000000e+00
503	Medtr0090s0020	1.059292e+00	4.25054	3.581939e+01	1.934089e-05	9.084737e-05	UP	8.268520e+00	1.521043e+01	1.327016e+01	2.697750e+01	2.358835e+01	2.646212e+01
505	Medtr0091s0080	-2.28768	0.962078	1.990567e+01	3.938767e-04	1.291414e-03	DOWN	3.021190e+00	2.905873e+00	3.110809e+00	5.061444e-01	4.792216e-01	8.484847e-01
506	Medtr0091s0090	-0.795397	-0.700517	9.443322e-01	3.450299e-01	4.384208e-01	Not_significant	9.540599e-01	6.356597e-01	3.937734e-01	6.579877e-01	2.129874e-01	2.651515e-01
508	Medtr0092s0090	-1.0974	2.04631	1.203043e+01	3.183593e-03	8.027849e-03	DOWN	4.028253e+00	5.675533e+00	6.615392e+00	1.923349e+00	2.076627e+00	3.606060e+00
509	Medtr0092s0100	4.582786e-01	6.51487	3.736311e+01	1.521732e-05	7.336583e-05	Not_significant	8.401028e+01	7.514406e+01	7.209990e+01	1.053793e+02	1.080378e+02	1.035682e+02
510	Medtr0093s0090	1.394719e+01	5.59034	1.500808e+03	1.345829e-15	1.550420e-13	UP	0.000000e+00	0.000000e+00	0.000000e+00	1.092260e+02	8.327806e+01	9.662120e+01
511	Medtr0094s0010	2.165625e+00	-0.205878	7.293386e+00	1.533549e-02	3.161407e-02	UP	0.000000e+00	4.994469e-01	3.150187e-01	1.518433e+00	1.224677e+00	1.166667e+00
512	Medtr0094s0020	4.443747e-01	-0.82473	1.979233e-01	6.621082e-01	7.368502e-01	Not_significant	6.360400e-01	6.356597e-01	0.000000e+00	1.012289e-01	9.584432e-01	5.833333e-01
513	Medtr0094s0110	-0.774595	2.70285	9.918205e+00	6.226020e-03	1.442490e-02	DOWN	7.155450e+00	6.583619e+00	1.039562e+01	4.605914e+00	4.206501e+00	5.303030e+00
518	Medtr0095s0110	1.642204e+00	-1.09481	1.682992e+00	2.111020e-01	2.943303e-01	Not_significant	6.360400e-01	0.000000e+00	0.000000e+00	2.024578e-01	5.324684e-01	1.007576e+00
520	Medtr0096s0020	1.021961e-01	0.984706	4.520000e-02	8.343343e-01	8.755836e-01	Not_significant	2.544160e+00	1.770766e+00	1.260075e+00	1.467819e+00	1.490912e+00	2.863636e+00
522	Medtr0097s0060	-0.282369	3.01059	1.619709e+00	2.213795e-01	3.061263e-01	Not_significant	9.699609e+00	5.630129e+00	1.082877e+01	8.351383e+00	5.697412e+00	7.477272e+00
523	Medtr0097s0070	2.410769e+00	5.02686	2.880371e+02	1.253510e-11	3.555911e-10	UP	1.192575e+01	8.399789e+00	1.078939e+01	4.864048e+01	5.814555e+01	5.759090e+01
526	Medtr0100s0160	3.393742e-01	3.89273	4.311811e+00	5.438076e-02	9.418373e-02	Not_significant	1.266780e+01	1.334885e+01	1.303390e+01	1.543740e+01	1.932860e+01	1.479545e+01
527	Medtr0100s0170	3.892555e-01	-0.498127	2.578664e-01	6.185072e-01	6.985090e-01	Not_significant	7.420466e-01	4.994469e-01	3.937734e-01	6.579877e-01	4.259747e-01	1.007576e+00
529	Medtr0101s0020	-0.855876	3.33672	1.752017e+01	7.040103e-04	2.147564e-03	DOWN	1.075968e+01	1.248617e+01	1.523903e+01	6.681106e+00	7.827286e+00	6.787878e+00
535	Medtr0103s0090	9.796384e-01	5.50896	8.848171e+01	6.587274e-08	6.022300e-07	UP	3.439916e+01	2.796903e+01	2.972989e+01	5.820661e+01	5.740010e+01	6.517423e+01
536	Medtr0103s0100	-0.434194	1.77343	1.551328e+00	2.309388e-01	3.170934e-01	Not_significant	3.233203e+00	4.495022e+00	3.662092e+00	3.340553e+00	2.129874e+00	2.969697e+00
542	Medtr0107s0100	8.907064e+00	4.00157	5.372923e+02	6.047468e-15	5.262155e-13	UP	1.590100e-01	0.000000e+00	3.937734e-02	3.583502e+01	2.630394e+01	3.378030e+01
547	Medtr0110s0030	1.801324e+00	0.607255	1.155536e+01	3.682651e-03	9.119475e-03	UP	5.300333e-01	7.264683e-01	6.694147e-01	2.125806e+00	2.502602e+00	2.174242e+00
548	Medtr0110s0040	8.015537e-01	5.17954	5.052068e+01	2.531866e-06	1.505858e-05	UP	2.480556e+01	3.023924e+01	2.425644e+01	4.347780e+01	4.621826e+01	4.804545e+01
549	Medtr0110s0050	-0.278898	1.38222	5.002318e-01	4.896151e-01	5.818285e-01	Not_significant	3.763236e+00	1.725362e+00	2.795791e+00	2.328264e+00	2.342861e+00	2.121212e+00
550	Medtr0110s0060	-0.443282	3.31132	5.129246e+00	3.781925e-02	6.893544e-02	Not_significant	1.150172e+01	1.234996e+01	1.008060e+01	8.401997e+00	9.584432e+00	6.999999e+00
551	Medtr0111s0050	8.770991e+00	0.421499	3.952205e+01	2.036568e-05	9.493408e-05	UP	0.000000e+00	0.000000e+00	0.000000e+00	1.720891e+00	3.301304e+00	2.757575e+00
552	Medtr0112s0040	6.597925e+00	2.25324	1.261861e+02	6.346148e-10	1.056457e-08	UP	0.000000e+00	0.000000e+00	2.362640e-01	1.088210e+01	8.359754e+00	9.015150e+00
553	Medtr0112s0050	1.312690e+01	4.77007	8.432344e+02	7.150306e-14	4.353703e-12	UP	0.000000e+00	0.000000e+00	0.000000e+00	5.790292e+01	5.505724e+01	5.080302e+01
555	Medtr0113s0040	-0.226929	6.93026	7.354109e+00	1.542920e-02	3.178835e-02	Not_significant	1.079148e+02	1.506968e+02	1.365212e+02	1.082643e+02	1.056950e+02	1.219697e+02
564	Medtr0116s0090	2.709023e-01	0.785423	2.854194e-01	6.005553e-01	6.825895e-01	Not_significant	2.120133e+00	1.725362e+00	7.087920e-01	1.569048e+00	1.650652e+00	2.121212e+00
566	Medtr0117s0040	8.597834e-01	0.250095	2.079470e+00	1.685922e-01	2.444263e-01	Not_significant	2.120133e-01	1.634554e+00	4.725280e-01	1.315975e+00	2.289614e+00	6.893938e-01
567	Medtr0117s0080	4.163385e+00	3.38128	2.135661e+02	1.246097e-10	2.558722e-09	UP	1.484093e+00	1.362128e+00	5.512827e-01	2.049885e+01	1.927536e+01	1.930303e+01
570	Medtr0118s0070	5.174282e-01	2.59711	3.546408e+00	7.805053e-02	1.279618e-01	Not_significant	3.922246e+00	3.042086e+00	7.639203e+00	7.389708e+00	6.176634e+00	7.530302e+00
572	Medtr0121s0010	8.461857e-01	3.80456	2.409623e+01	1.589465e-04	5.839542e-04	UP	9.010566e+00	1.239536e+01	8.505504e+00	1.680399e+01	1.906237e+01	1.765909e+01
573	Medtr0121s0030	-3.64666	-0.714679	9.745268e+00	5.973762e-03	1.393651e-02	DOWN	1.166073e+00	9.534896e-01	6.694147e-01	2.024578e-01	0.000000e+00	0.000000e+00
574	Medtr0121s0060	1.719326e+00	-0.926289	2.356248e+00	1.426576e-01	2.125141e-01	Not_significant	6.360400e-01	4.540427e-02	0.000000e+00	4.049155e-01	1.064937e+00	5.833333e-01
578	Medtr0122s0020	2.556343e+00	7.33488	1.580306e+03	2.226889e-17	5.875634e-15	UP	4.674894e+01	4.694801e+01	4.705592e+01	2.704836e+02	2.793329e+02	2.779848e+02
580	Medtr0123s0070	5.912137e-02	4.62664	2.220144e-01	6.438919e-01	7.208563e-01	Not_significant	2.512358e+01	2.479073e+01	2.244508e+01	2.631951e+01	2.428056e+01	2.471212e+01
585	Medtr0126s0070	1.231639e+00	1.35386	8.942854e+00	8.687835e-03	1.932047e-02	UP	1.219077e+00	1.089702e+00	2.086999e+00	2.834409e+00	4.312994e+00	3.340909e+00
586	Medtr0126s0080	1.418460e+00	3.08623	3.617983e+01	1.828175e-05	8.641835e-05	UP	2.809176e+00	5.811746e+00	5.040299e+00	1.194501e+01	1.267275e+01	1.230303e+01
592	Medtr0129s0050	3.326264e-01	1.83399	9.737548e-01	3.384889e-01	4.318312e-01	Not_significant	4.028253e+00	1.725362e+00	3.465205e+00	4.909601e+00	3.461045e+00	3.287878e+00
596	Medtr0131s0030	-1.81728	1.97678	2.730375e+01	8.483712e-05	3.362515e-04	DOWN	8.268520e+00	5.947959e+00	3.701470e+00	2.125806e+00	1.384418e+00	1.537879e+00
597	Medtr0133s0020	-0.696386	5.58568	5.030288e+01	2.600140e-06	1.541862e-05	DOWN	5.591851e+01	5.657372e+01	6.520887e+01	3.330430e+01	3.902994e+01	3.733333e+01
598	Medtr0133s0030	-0.271392	4.12822	3.203389e+00	9.249437e-02	1.475796e-01	Not_significant	1.515895e+01	2.034111e+01	2.150003e+01	1.442512e+01	1.490912e+01	1.787121e+01
601	Medtr0135s0090	1.053203e+01	2.16733	1.332929e+02	1.599535e-08	1.730573e-07	UP	0.000000e+00	0.000000e+00	0.000000e+00	8.857527e+00	8.838976e+00	9.174241e+00
602	Medtr0136s0010	2.451352e-01	5.05909	4.219261e+00	5.674263e-02	9.759936e-02	Not_significant	3.318008e+01	2.628907e+01	3.193502e+01	3.472151e+01	3.785850e+01	3.553030e+01
604	Medtr0136s0060	3.002145e-01	4.89471	6.418372e+00	2.217319e-02	4.339148e-02	Not_significant	3.095394e+01	2.320158e+01	2.571340e+01	3.543011e+01	3.232083e+01	3.038636e+01
607	Medtr0137s0060	-0.543388	1.58012	1.946355e+00	1.821243e-01	2.604900e-01	Not_significant	4.558286e+00	3.269107e+00	2.520149e+00	2.885023e+00	1.171431e+00	2.969697e+00
608	Medtr0137s0070	-0.245448	2.4294	7.198727e-01	4.087450e-01	5.034256e-01	Not_significant	7.526473e+00	3.269107e+00	6.497260e+00	4.352842e+00	4.579228e+00	5.515151e+00
609	Medtr0137s0080	1.170319e+00	-0.0145021	2.795056e+00	1.137923e-01	1.760773e-01	Not_significant	0.000000e+00	9.080853e-01	7.087920e-01	1.062903e+00	1.437665e+00	1.272727e+00
610	Medtr0140s0050	-0.0977566	4.40906	4.039556e-01	5.340703e-01	6.230693e-01	Not_significant	2.602464e+01	2.129460e+01	1.858610e+01	1.827181e+01	2.113900e+01	2.163636e+01
617	Medtr0144s0010	-0.321142	5.77262	1.330568e+01	2.180122e-03	5.754716e-03	Not_significant	6.487608e+01	5.916176e+01	5.772717e+01	5.309455e+01	4.728320e+01	4.523484e+01
619	Medtr0144s0030	-0.381308	3.20865	2.923297e+00	1.066961e-01	1.668861e-01	Not_significant	1.256179e+01	7.854938e+00	1.059250e+01	8.908141e+00	8.785729e+00	6.151514e+00
623	Medtr0147s0030	3.831099e-01	3.50401	3.737329e+00	7.116879e-02	1.184039e-01	Not_significant	7.526473e+00	1.098783e+01	1.071064e+01	1.341283e+01	1.107534e+01	1.378788e+01
625	Medtr0147s0060	-0.580672	0.88558	1.562450e+00	2.293835e-01	3.152754e-01	Not_significant	2.756173e+00	1.498341e+00	2.047621e+00	1.315975e+00	1.437665e+00	1.431818e+00
626	Medtr0147s0070	-0.426112	7.78479	5.514679e+01	1.467752e-06	9.311195e-06	Not_significant	2.642746e+02	2.446382e+02	2.492979e+02	1.836292e+02	1.801873e+02	2.004545e+02
627	Medtr0147s0080	4.639277e-02	4.08709	9.738355e-02	7.590363e-01	8.168482e-01	Not_significant	1.786212e+01	1.584609e+01	1.618408e+01	1.847427e+01	1.634678e+01	1.670454e+01
629	Medtr0148s0050	2.259319e-01	6.20831	7.659714e+00	1.376082e-02	2.876421e-02	Not_significant	6.556512e+01	6.688049e+01	7.166675e+01	7.541552e+01	8.604690e+01	7.753029e+01
634	Medtr0149s0080	7.310818e+00	3.90643	4.132833e+02	6.186541e-14	3.872585e-12	UP	1.060067e-01	0.000000e+00	3.937734e-01	3.421536e+01	2.470653e+01	3.054545e+01
638	Medtr0151s0030	-0.331106	5.68903	9.056931e+00	8.338895e-03	1.863059e-02	Not_significant	4.982313e+01	6.138657e+01	6.075923e+01	4.914662e+01	3.913643e+01	4.857575e+01
641	Medtr0152s0100	-1.0591	7.5098	3.204902e+02	5.569240e-12	1.747545e-10	DOWN	2.533029e+02	2.364654e+02	2.486679e+02	1.150972e+02	1.189002e+02	1.202727e+02
642	Medtr0153s0030	-0.974703	2.27163	1.065623e+01	4.891137e-03	1.167497e-02	DOWN	6.837430e+00	4.177193e+00	7.678580e+00	3.289939e+00	3.141564e+00	3.075757e+00
643	Medtr0153s0060	-0.310529	2.2344	1.159139e+00	2.976679e-01	3.899511e-01	Not_significant	4.611290e+00	5.720938e+00	4.961544e+00	3.897312e+00	3.567538e+00	4.825757e+00
644	Medtr0153s0070	4.333353e-01	2.30515	2.520489e+00	1.320092e-01	1.992521e-01	Not_significant	3.604226e+00	3.541533e+00	5.237186e+00	4.656529e+00	4.951956e+00	7.106060e+00
645	Medtr0154s0010	-1.25676	0.741128	6.243679e+00	2.379767e-02	4.613631e-02	DOWN	3.074193e+00	2.134001e+00	1.456961e+00	1.012289e+00	9.584432e-01	7.954544e-01
647	Medtr0154s0040	2.250861e+00	-0.522855	6.476347e+00	2.065342e-02	4.083752e-02	UP	3.180200e-01	0.000000e+00	3.150187e-01	1.062903e+00	9.584432e-01	1.060606e+00
653	Medtr0160s0030	5.577926e+00	3.38089	2.335164e+02	4.608825e-11	1.094703e-09	UP	0.000000e+00	3.632341e-01	7.875467e-01	2.257404e+01	1.741172e+01	2.131818e+01
654	Medtr0160s0040	1.185757e+00	3.88331	4.943322e+01	2.894540e-06	1.692750e-05	UP	1.081268e+01	8.263577e+00	7.993599e+00	2.130868e+01	2.007406e+01	1.978030e+01
655	Medtr0161s0050	-1.93187	3.13594	6.801754e+01	3.828131e-07	2.857764e-06	DOWN	1.303882e+01	1.239536e+01	1.559342e+01	4.049155e+00	2.555848e+00	4.136363e+00
658	Medtr0165s0050	-0.556011	0.890145	1.368312e+00	2.593276e-01	3.483410e-01	Not_significant	1.537097e+00	2.497235e+00	2.165753e+00	1.670277e+00	9.051963e-01	1.643939e+00
661	Medtr0167s0040	4.985414e-02	4.11482	1.033253e-01	7.520505e-01	8.111567e-01	Not_significant	1.696107e+01	1.343966e+01	2.035808e+01	1.862611e+01	1.613379e+01	1.781818e+01
662	Medtr0167s0060	-0.0154542	6.46739	4.198699e-02	8.402376e-01	8.803115e-01	Not_significant	9.461094e+01	8.495138e+01	8.718142e+01	8.710745e+01	8.327806e+01	9.322726e+01
665	Medtr0168s0080	-0.945913	5.00729	6.949282e+01	3.321334e-07	2.520363e-06	DOWN	4.600689e+01	3.745852e+01	4.307880e+01	2.368756e+01	1.991432e+01	2.206060e+01
666	Medtr0168s0110	-0.335182	5.80635	1.356137e+01	2.025507e-03	5.397099e-03	Not_significant	5.644855e+01	6.261248e+01	6.784715e+01	4.985522e+01	4.680397e+01	5.149242e+01
667	Medtr0168s0120	1.920363e-01	8.5301	1.673502e+01	8.584107e-04	2.544843e-03	Not_significant	3.607937e+02	3.296804e+02	3.447879e+02	4.058266e+02	3.912578e+02	3.851590e+02
671	Medtr0171s0010	2.459558e+00	1.92123	3.523013e+01	2.147866e-05	9.931097e-05	UP	4.770300e-01	9.534896e-01	1.811357e+00	8.199539e+00	5.910400e+00	5.037878e+00
673	Medtr0172s0010	-0.627418	5.6798	4.633143e+01	4.293968e-06	2.397392e-05	DOWN	6.609515e+01	6.165899e+01	5.859347e+01	4.231367e+01	3.812474e+01	4.009090e+01
674	Medtr0172s0020	-0.311193	3.91618	3.640241e+00	7.457397e-02	1.231590e-01	Not_significant	1.902820e+01	1.570988e+01	1.516027e+01	1.442512e+01	1.150132e+01	1.415909e+01
675	Medtr0172s0030	-0.33379	5.0423	7.744540e+00	1.333500e-02	2.801491e-02	Not_significant	3.386913e+01	3.586937e+01	3.996800e+01	3.208956e+01	2.795459e+01	2.725757e+01
676	Medtr0172s0050	1.561235e-01	5.18194	2.142039e+00	1.627471e-01	2.373121e-01	Not_significant	3.530022e+01	3.309971e+01	3.441579e+01	3.725223e+01	3.572863e+01	4.146969e+01
677	Medtr0173s0020	1.027426e+00	1.23535	5.629461e+00	3.060059e-02	5.724895e-02	Not_significant	9.540599e-01	2.134001e+00	1.338829e+00	3.897312e+00	2.768836e+00	2.545454e+00
678	Medtr0173s0030	2.605064e-01	4.91234	4.791917e+00	4.382120e-02	7.817978e-02	Not_significant	2.862180e+01	2.910414e+01	2.441395e+01	3.284877e+01	3.178836e+01	3.340909e+01
679	Medtr0174s0090	1.599028e+01	7.62509	5.730228e+03	1.235046e-19	1.165599e-16	UP	0.000000e+00	0.000000e+00	0.000000e+00	4.095721e+02	3.687876e+02	4.062121e+02
680	Medtr0175s0030	-0.00413903	6.51388	3.306597e-03	9.548590e-01	9.670366e-01	Not_significant	9.243781e+01	9.080853e+01	9.092227e+01	9.287750e+01	9.355470e+01	8.712878e+01
681	Medtr0176s0050	-0.120687	4.8349	9.533272e-01	3.434565e-01	4.368966e-01	Not_significant	2.835678e+01	3.160137e+01	2.894234e+01	2.763548e+01	2.470653e+01	2.937878e+01
682	Medtr0176s0070	4.788262e+00	1.80685	7.413279e+01	1.061062e-07	9.135561e-07	UP	0.000000e+00	9.080853e-02	5.512827e-01	5.162673e+00	8.625988e+00	6.416666e+00
684	Medtr0177s0060	-0.359332	0.0555491	2.565380e-01	6.194544e-01	6.990882e-01	Not_significant	1.590100e-01	1.180511e+00	1.693225e+00	1.164132e+00	8.519495e-01	4.242424e-01
687	Medtr0178s0030	5.855747e-01	4.40192	1.793564e+01	6.351017e-04	1.962489e-03	UP	1.833915e+01	1.843413e+01	1.393958e+01	2.475046e+01	2.763511e+01	2.333333e+01
690	Medtr0180s0050	6.139933e-01	4.25684	1.800136e+01	6.249243e-04	1.934207e-03	UP	1.489394e+01	1.257698e+01	1.768042e+01	2.232097e+01	2.183121e+01	2.492424e+01
691	Medtr0180s0070	-0.0436313	3.2118	4.639042e-02	8.321988e-01	8.740966e-01	Not_significant	9.169576e+00	7.991151e+00	1.071064e+01	9.616744e+00	6.709102e+00	1.076515e+01
694	Medtr0181s0030	8.101836e-01	0.388054	1.866853e+00	1.908455e-01	2.709150e-01	Not_significant	2.120133e-01	1.089702e+00	1.260075e+00	1.720891e+00	1.916886e+00	1.060606e+00
698	Medtr0184s0010	5.182209e-01	4.56337	1.552536e+01	1.177407e-03	3.356713e-03	UP	1.802113e+01	2.124920e+01	1.886174e+01	2.804040e+01	2.683641e+01	2.837121e+01
699	Medtr0184s0030	9.979756e-01	1.99005	8.483567e+00	1.020151e-02	2.220569e-02	UP	1.431090e+00	3.178299e+00	3.110809e+00	5.415745e+00	3.780526e+00	6.416666e+00
700	Medtr0185s0010	1.840738e+00	2.69627	4.806008e+01	3.442948e-06	1.971600e-05	UP	3.286206e+00	1.906979e+00	3.228941e+00	1.052780e+01	9.371444e+00	1.028788e+01
701	Medtr0186s0030	1.850375e-01	2.32766	3.280735e-01	5.747858e-01	6.601021e-01	Not_significant	2.915183e+00	4.177193e+00	6.536638e+00	6.023118e+00	5.803906e+00	3.977272e+00
704	Medtr0188s0020	2.691878e-01	-0.779786	9.988840e-02	7.559018e-01	8.144157e-01	Not_significant	5.300333e-01	1.816171e-01	6.300374e-01	2.024578e-01	4.259747e-01	9.545453e-01
705	Medtr0189s0010	-0.0756219	0.924943	1.801037e-02	8.949253e-01	9.219782e-01	Not_significant	9.540599e-01	3.541533e+00	1.102565e+00	1.366590e+00	9.051963e-01	2.916666e+00
706	Medtr0189s0030	4.208176e-01	0.61857	6.296939e-01	4.391549e-01	5.332930e-01	Not_significant	1.484093e+00	1.589149e+00	6.300374e-01	2.935638e+00	9.051963e-01	1.166667e+00
708	Medtr0189s0050	1.717247e+00	-0.356166	4.223113e+00	5.611133e-02	9.665566e-02	Not_significant	4.770300e-01	5.448512e-01	0.000000e+00	1.164132e+00	9.584432e-01	1.113636e+00
709	Medtr0190s0020	1.290540e+00	2.05124	1.607151e+01	1.019854e-03	2.960508e-03	UP	3.392213e+00	2.088596e+00	1.732603e+00	6.073733e+00	5.803906e+00	5.462120e+00
710	Medtr0191s0020	1.770255e+00	0.19639	6.653367e+00	2.011497e-02	3.991761e-02	UP	9.010566e-01	4.540427e-02	5.512827e-01	1.315975e+00	1.863639e+00	1.803030e+00
711	Medtr0191s0030	-2.81631	-1.0576	6.055721e+00	2.394778e-02	4.638280e-02	DOWN	5.300333e-01	8.626811e-01	5.512827e-01	1.012289e-01	1.597405e-01	0.000000e+00
712	Medtr0192s0050	7.222450e+00	-0.949431	1.353607e+01	2.492799e-03	6.470781e-03	UP	0.000000e+00	0.000000e+00	0.000000e+00	6.073733e-01	1.331171e+00	7.424241e-01
715	Medtr0194s0020	-0.21088	2.99238	7.661799e-01	3.943974e-01	4.893423e-01	Not_significant	5.830366e+00	8.990045e+00	1.031686e+01	7.997082e+00	7.135077e+00	6.734848e+00
716	Medtr0194s0030	5.396451e-02	5.31563	2.828936e-01	6.021439e-01	6.839481e-01	Not_significant	3.885144e+01	3.872984e+01	3.941671e+01	3.791022e+01	4.126630e+01	4.221212e+01
717	Medtr0194s0040	1.248798e+00	2.60163	2.393377e+01	1.644230e-04	6.011937e-04	UP	3.339210e+00	3.723150e+00	3.583338e+00	8.553840e+00	8.625988e+00	8.219696e+00
719	Medtr0196s0020	-0.570625	2.7836	5.393381e+00	3.377867e-02	6.239073e-02	Not_significant	8.056506e+00	8.263577e+00	7.993599e+00	5.213287e+00	4.259747e+00	6.840908e+00
722	Medtr0197s0070	2.952187e-01	1.4554	3.924435e-01	5.398883e-01	6.284689e-01	Not_significant	8.480533e-01	2.724256e+00	3.347073e+00	3.897312e+00	3.567538e+00	1.378788e+00
724	Medtr0197s0100	-0.0740099	2.68398	8.687154e-02	7.719960e-01	8.273962e-01	Not_significant	5.724360e+00	6.629023e+00	7.009166e+00	7.389708e+00	5.644165e+00	5.515151e+00
726	Medtr0199s0040	-0.565793	4.4581	1.772820e+01	6.684856e-04	2.050925e-03	DOWN	2.385150e+01	2.397345e+01	3.043868e+01	1.518433e+01	1.751821e+01	2.015151e+01
728	Medtr0200s0050	-0.925345	1.29402	3.857165e+00	6.724845e-02	1.127763e-01	Not_significant	3.339210e+00	1.407532e+00	4.331507e+00	2.834409e+00	1.331171e+00	6.893938e-01
730	Medtr0202s0060	-0.910508	3.45215	1.878498e+01	5.167559e-04	1.639970e-03	DOWN	1.606001e+01	1.080622e+01	1.555405e+01	6.934178e+00	8.359754e+00	7.212120e+00
731	Medtr0202s0070	-0.22873	2.94269	1.023755e+00	3.267400e-01	4.204712e-01	Not_significant	9.646606e+00	6.719832e+00	8.269240e+00	6.883564e+00	5.697412e+00	8.325756e+00
732	Medtr0204s0010	9.777870e-02	5.73864	1.223572e+00	2.850721e-01	3.763842e-01	Not_significant	5.151924e+01	5.048954e+01	5.248999e+01	5.435991e+01	5.468451e+01	5.626514e+01
733	Medtr0204s0020	-0.00282645	2.99658	1.721317e-04	9.896949e-01	9.926074e-01	Not_significant	7.420466e+00	8.127364e+00	8.111731e+00	7.845238e+00	7.614298e+00	8.166666e+00
734	Medtr0206s0010	-0.366074	7.75644	4.415408e+01	5.733450e-06	3.100643e-05	Not_significant	2.561121e+02	2.271575e+02	2.472503e+02	1.899560e+02	1.849263e+02	1.913333e+02
735	Medtr0209s0040	-0.838824	2.89359	1.177412e+01	3.440908e-03	8.598066e-03	DOWN	7.420466e+00	8.308981e+00	1.228573e+01	5.871275e+00	4.525982e+00	5.303030e+00
740	Medtr0212s0040	5.672641e-02	4.13643	1.426356e-01	7.106551e-01	7.783804e-01	Not_significant	1.823315e+01	1.543745e+01	1.779856e+01	1.746198e+01	1.842341e+01	1.760606e+01
744	Medtr0212s0080	-0.773864	0.0589021	1.017032e+00	3.281920e-01	4.219857e-01	Not_significant	2.226140e+00	4.994469e-01	9.450560e-01	5.061444e-02	6.389621e-01	1.378788e+00
745	Medtr0216s0030	-1.17628	1.43433	7.985830e+00	1.221995e-02	2.597931e-02	DOWN	4.876306e+00	2.497235e+00	3.425828e+00	1.467819e+00	2.076627e+00	1.219697e+00
747	Medtr0219s0020	-1.1331	0.813057	4.943187e+00	4.104661e-02	7.393391e-02	Not_significant	2.173137e+00	3.132894e+00	1.496339e+00	1.265361e+00	6.922090e-01	1.113636e+00
752	Medtr0221s0020	6.133755e-03	5.83635	5.064262e-03	9.441525e-01	9.591229e-01	Not_significant	5.851568e+01	5.820827e+01	5.410446e+01	5.754862e+01	5.793256e+01	5.594696e+01
754	Medtr0221s0060	1.136098e-02	2.06011	1.338026e-03	9.712748e-01	9.788140e-01	Not_significant	3.339210e+00	4.086384e+00	4.646526e+00	4.707143e+00	4.206501e+00	3.393939e+00
755	Medtr0223s0010	-0.197147	2.34059	4.619058e-01	5.064838e-01	5.978210e-01	Not_significant	4.081256e+00	6.447406e+00	5.276563e+00	5.567588e+00	4.738969e+00	3.606060e+00
758	Medtr0227s0010	-1.25053	0.00232451	3.479545e+00	8.050084e-02	1.313996e-01	Not_significant	8.480533e-01	1.362128e+00	1.496339e+00	7.086022e-01	4.792216e-01	3.712121e-01
759	Medtr0227s0020	-0.590623	6.37608	4.532421e+01	4.901961e-06	2.693334e-05	DOWN	1.153352e+02	8.763024e+01	9.667136e+01	6.595062e+01	6.858193e+01	6.353029e+01
760	Medtr0227s0030	-0.546222	2.81117	5.104021e+00	3.823415e-02	6.958314e-02	Not_significant	9.116573e+00	8.445194e+00	7.127298e+00	5.213287e+00	5.271437e+00	6.310605e+00
762	Medtr0230s0010	-0.022818	4.52836	2.488958e-02	8.766232e-01	9.086546e-01	Not_significant	2.263242e+01	2.456371e+01	2.224819e+01	2.459862e+01	1.842341e+01	2.540151e+01
764	Medtr0230s0040	-8.05865	-0.074798	2.290745e+01	2.932024e-04	9.973110e-04	DOWN	1.484093e+00	1.225915e+00	2.126376e+00	0.000000e+00	0.000000e+00	0.000000e+00
766	Medtr0232s0030	-1.46297	0.717649	7.752717e+00	1.331245e-02	2.798427e-02	DOWN	1.590100e+00	2.043192e+00	2.992677e+00	8.098310e-01	9.584432e-01	6.363635e-01
767	Medtr0233s0050	-3.09497	-0.304136	9.760923e+00	5.654483e-03	1.328003e-02	DOWN	1.484093e+00	6.356597e-01	1.575093e+00	1.012289e-01	3.194811e-01	0.000000e+00
773	Medtr0240s0020	7.741129e+00	-0.49497	1.947451e+01	5.953570e-04	1.855759e-03	UP	0.000000e+00	0.000000e+00	0.000000e+00	1.366590e+00	1.064937e+00	1.431818e+00
775	Medtr0240s0040	1.585380e+01	7.4844	5.271696e+03	2.206083e-19	1.804429e-16	UP	0.000000e+00	0.000000e+00	0.000000e+00	3.468101e+02	3.619720e+02	3.657499e+02
777	Medtr0240s0070	8.192826e+00	-0.104342	2.655797e+01	1.484405e-04	5.500053e-04	UP	0.000000e+00	0.000000e+00	0.000000e+00	1.265361e+00	2.342861e+00	1.643939e+00
778	Medtr0242s0020	-0.192412	0.588259	1.141721e-01	7.398634e-01	8.013042e-01	Not_significant	1.378087e+00	1.271319e+00	1.771980e+00	1.518433e+00	2.129874e+00	3.181818e-01
783	Medtr0246s0020	1.516554e+00	2.72546	3.115074e+01	4.190754e-05	1.797775e-04	UP	4.770300e+00	2.451830e+00	3.071432e+00	9.667358e+00	1.080911e+01	8.643938e+00
784	Medtr0246s0040	-1.3086	6.20997	2.577963e+02	2.897320e-11	7.421131e-10	DOWN	1.038335e+02	1.045660e+02	1.073820e+02	3.983356e+01	4.249098e+01	4.518181e+01
789	Medtr0249s0070	6.820854e-01	5.56217	5.191016e+01	2.140898e-06	1.302910e-05	UP	3.651929e+01	3.913848e+01	3.291945e+01	6.149654e+01	6.165984e+01	5.133333e+01
793	Medtr0252s0060	-0.16156	0.645226	1.058090e-01	7.492077e-01	8.088371e-01	Not_significant	9.540599e-01	1.906979e+00	1.732603e+00	1.366590e+00	1.331171e+00	1.431818e+00
795	Medtr0256s0050	-0.968039	3.77082	3.090111e+01	4.375244e-05	1.867126e-04	DOWN	1.749110e+01	1.897898e+01	1.720790e+01	7.895853e+00	1.086236e+01	8.696968e+00
797	Medtr0257s0040	7.402865e+00	-0.774486	1.543412e+01	1.524876e-03	4.213197e-03	UP	0.000000e+00	0.000000e+00	0.000000e+00	8.098310e-01	1.703899e+00	5.833333e-01
798	Medtr0257s0060	1.051502e+01	2.17089	1.321062e+02	1.693002e-08	1.821258e-07	UP	0.000000e+00	0.000000e+00	0.000000e+00	1.133763e+01	6.336374e+00	9.227271e+00
799	Medtr0258s0040	1.655305e+00	3.55775	6.873024e+01	3.571710e-07	2.684307e-06	UP	4.558286e+00	6.084172e+00	6.142864e+00	1.928410e+01	1.735847e+01	1.691666e+01
802	Medtr0260s0030	-0.322698	4.96714	5.702537e+00	2.966582e-02	5.574899e-02	Not_significant	3.561824e+01	3.110192e+01	3.705407e+01	2.637012e+01	3.290655e+01	2.396969e+01
804	Medtr0262s0030	-0.729089	5.84633	6.071461e+01	7.974113e-07	5.430718e-06	DOWN	7.393965e+01	7.423598e+01	6.682334e+01	4.266797e+01	4.084033e+01	4.597727e+01
809	Medtr0268s0020	6.490657e-01	0.223015	1.278075e+00	2.750453e-01	3.655849e-01	Not_significant	1.060067e+00	7.718725e-01	7.087920e-01	1.417204e+00	1.331171e+00	1.219697e+00
812	Medtr0268s0070	2.183822e-01	2.05355	4.503913e-01	5.117569e-01	6.027114e-01	Not_significant	4.558286e+00	3.405320e+00	3.386451e+00	3.087481e+00	5.590918e+00	4.401515e+00
813	Medtr0268s0080	6.974882e-02	2.62814	6.266556e-02	8.055287e-01	8.531623e-01	Not_significant	4.028253e+00	6.674427e+00	6.930411e+00	6.782335e+00	7.614298e+00	4.401515e+00
816	Medtr0271s0050	-0.226215	0.0775455	1.280167e-01	7.252069e-01	7.894910e-01	Not_significant	7.420466e-01	1.452937e+00	8.663014e-01	1.315975e+00	6.389621e-01	6.893938e-01
818	Medtr0271s0070	4.705262e-01	2.12538	2.120851e+00	1.647188e-01	2.397029e-01	Not_significant	3.233203e+00	5.176086e+00	2.441395e+00	4.757757e+00	4.579228e+00	5.515151e+00
819	Medtr0273s0030	5.318421e-01	0.552882	1.033403e+00	3.245781e-01	4.182375e-01	Not_significant	6.890433e-01	8.172768e-01	1.811357e+00	1.214747e+00	1.970133e+00	1.696969e+00
820	Medtr0274s0020	-0.500614	2.96772	3.949197e+00	6.435328e-02	1.086786e-01	Not_significant	4.876306e+00	9.580300e+00	1.252199e+01	6.225576e+00	6.283127e+00	6.575757e+00
821	Medtr0275s0010	-0.207471	5.54358	3.882970e+00	6.639706e-02	1.115314e-01	Not_significant	5.194326e+01	4.495022e+01	5.260812e+01	4.590730e+01	4.536631e+01	3.844696e+01
822	Medtr0275s0020	-0.396761	6.8276	2.580428e+01	1.126482e-04	4.313610e-04	Not_significant	1.251939e+02	1.383468e+02	1.233692e+02	1.039114e+02	8.913521e+01	1.008636e+02
823	Medtr0275s0040	-0.793826	6.22227	9.205295e+01	5.025140e-08	4.759046e-07	DOWN	1.033565e+02	8.136445e+01	9.919151e+01	5.618203e+01	5.228840e+01	5.483333e+01
824	Medtr0276s0010	1.751402e-01	4.97142	2.437139e+00	1.381198e-01	2.069225e-01	Not_significant	3.021190e+01	3.001222e+01	2.799729e+01	3.284877e+01	3.365200e+01	3.298484e+01
825	Medtr0276s0020	-0.529063	3.80906	1.016076e+01	5.745419e-03	1.346396e-02	DOWN	1.664305e+01	1.784388e+01	1.476650e+01	1.159071e+01	1.293898e+01	9.651514e+00
826	Medtr0276s0040	-0.102914	5.31251	9.384802e-01	3.471359e-01	4.407088e-01	Not_significant	4.224365e+01	3.714069e+01	4.374822e+01	3.912496e+01	3.908318e+01	3.648484e+01
827	Medtr0276s0050	6.081563e-01	7.50297	9.896797e+01	3.049977e-08	3.078583e-07	UP	1.513245e+02	1.501519e+02	1.301815e+02	2.181482e+02	2.207614e+02	2.173712e+02
828	Medtr0277s0010	-0.558499	2.13338	3.017977e+00	1.016254e-01	1.601752e-01	Not_significant	6.731423e+00	4.358810e+00	4.252752e+00	3.340553e+00	4.792216e+00	2.280303e+00
829	Medtr0277s0020	-0.619214	3.69021	1.002521e+01	6.008326e-03	1.400250e-02	DOWN	1.552998e+01	1.825252e+01	1.279763e+01	6.782335e+00	1.283249e+01	1.060606e+01
831	Medtr0279s0020	-0.65732	3.95177	1.569567e+01	1.125302e-03	3.227285e-03	DOWN	2.061830e+01	1.707200e+01	1.870423e+01	1.184378e+01	1.320522e+01	1.071212e+01
832	Medtr0279s0030	-0.185242	4.20504	1.062366e+00	3.180589e-01	4.117537e-01	Not_significant	2.109533e+01	2.347401e+01	1.429397e+01	1.867673e+01	1.427015e+01	1.829545e+01
835	Medtr0280s0030	6.703476e-01	1.12124	2.470318e+00	1.356859e-01	2.038846e-01	Not_significant	2.491157e+00	4.994469e-01	1.890112e+00	3.188710e+00	1.490912e+00	3.022727e+00
836	Medtr0280s0040	1.238259e+00	3.8072	3.678829e+01	1.662585e-05	7.941699e-05	UP	5.671356e+00	1.212294e+01	7.166675e+00	1.913226e+01	1.922211e+01	2.031060e+01
839	Medtr0286s0040	1.005376e+00	0.79151	3.850119e+00	6.741461e-02	1.130317e-01	Not_significant	3.710233e-01	1.997788e+00	9.450560e-01	1.265361e+00	2.023380e+00	3.287878e+00
841	Medtr0288s0020	-0.454028	3.12713	4.040844e+00	6.164375e-02	1.048025e-01	Not_significant	1.075968e+01	1.057919e+01	8.702391e+00	5.668817e+00	7.614298e+00	8.484847e+00
842	Medtr0288s0040	1.574120e+00	6.3883	4.068532e+02	8.969812e-13	3.644060e-11	UP	4.166062e+01	4.304325e+01	4.166122e+01	1.216265e+02	1.236924e+02	1.306666e+02
845	Medtr0291s0010	4.727706e-01	2.10199	2.259461e+00	1.523517e-01	2.246773e-01	Not_significant	2.332147e+00	3.314511e+00	4.804035e+00	4.454071e+00	5.803906e+00	4.454545e+00
846	Medtr0291s0020	1.105686e+01	2.69507	1.925562e+02	1.493511e-09	2.188486e-08	UP	0.000000e+00	0.000000e+00	0.000000e+00	1.341283e+01	1.251301e+01	1.288636e+01
847	Medtr0291s0030	1.652153e+00	0.498038	8.634484e+00	9.647639e-03	2.118233e-02	UP	7.420466e-01	8.172768e-01	4.331507e-01	1.315975e+00	2.396108e+00	2.386363e+00
848	Medtr0291s0040	9.289811e+00	0.944378	5.680593e+01	2.789475e-06	1.639869e-05	UP	0.000000e+00	0.000000e+00	0.000000e+00	4.200999e+00	2.609095e+00	4.507575e+00
850	Medtr0294s0010	-0.61546	0.166473	1.059945e+00	3.186301e-01	4.123771e-01	Not_significant	8.480533e-01	1.634554e+00	1.181320e+00	8.604455e-01	9.584432e-01	5.833333e-01
851	Medtr0294s0020	-0.415273	0.504183	5.159607e-01	4.829939e-01	5.752696e-01	Not_significant	1.060067e+00	2.542639e+00	9.056787e-01	1.619662e+00	6.922090e-01	1.060606e+00
857	Medtr0305s0020	1.852550e-01	4.2382	1.383424e+00	2.567823e-01	3.455969e-01	Not_significant	2.067130e+01	1.693579e+01	1.539654e+01	1.852489e+01	1.922211e+01	2.200757e+01
859	Medtr0308s0010	-0.248134	-0.392706	1.015555e-01	7.539747e-01	8.128748e-01	Not_significant	2.120133e-01	1.816171e-01	1.653848e+00	6.579877e-01	4.792216e-01	6.363635e-01
860	Medtr0308s0020	5.394993e-01	0.787024	1.111199e+00	3.075768e-01	4.004946e-01	Not_significant	2.014127e+00	1.725362e+00	3.937734e-01	1.467819e+00	2.768836e+00	1.590909e+00
863	Medtr0311s0030	-0.204997	2.52561	6.281930e-01	4.396547e-01	5.337281e-01	Not_significant	7.102446e+00	5.993363e+00	5.158431e+00	5.112058e+00	5.431178e+00	5.196969e+00
864	Medtr0314s0030	1.294821e-01	2.00274	1.498060e-01	7.038390e-01	7.727082e-01	Not_significant	2.332147e+00	4.631235e+00	4.134620e+00	4.909601e+00	3.727279e+00	3.659090e+00
866	Medtr0316s0010	1.354503e-01	4.81844	1.019118e+00	3.278042e-01	4.215533e-01	Not_significant	2.920483e+01	2.265673e+01	2.846981e+01	3.122911e+01	3.168187e+01	2.550757e+01
868	Medtr0318s0020	1.170236e-01	3.9272	5.160568e-01	4.829238e-01	5.752140e-01	Not_significant	1.261479e+01	1.457477e+01	1.622346e+01	1.574109e+01	1.645327e+01	1.506060e+01
869	Medtr0320s0040	-0.0203594	2.31968	4.759687e-03	9.458551e-01	9.604176e-01	Not_significant	5.512346e+00	3.541533e+00	5.749091e+00	4.099770e+00	5.644165e+00	4.825757e+00
873	Medtr0325s0020	-0.268576	3.01644	1.497780e+00	2.387922e-01	3.259070e-01	Not_significant	8.215516e+00	8.581406e+00	9.332428e+00	8.098310e+00	6.016893e+00	7.636363e+00
878	Medtr0330s0020	5.953977e+00	1.99182	9.381320e+01	8.276211e-09	9.740127e-08	UP	0.000000e+00	3.632341e-01	0.000000e+00	7.136636e+00	8.040273e+00	8.219696e+00
879	Medtr0330s0030	9.764491e+00	1.42236	7.874581e+01	4.141533e-07	3.060070e-06	UP	0.000000e+00	0.000000e+00	0.000000e+00	5.972504e+00	4.685722e+00	5.249999e+00
880	Medtr0330s0040	1.156888e+01	3.20038	2.749900e+02	1.423256e-10	2.867311e-09	UP	0.000000e+00	0.000000e+00	0.000000e+00	1.710768e+01	2.028705e+01	1.776515e+01
881	Medtr0330s0050	1.491375e+01	6.55044	2.913574e+03	1.358431e-17	4.008887e-15	UP	0.000000e+00	0.000000e+00	0.000000e+00	1.968396e+02	1.756081e+02	1.900075e+02
882	Medtr0331s0010	-0.400824	4.2554	7.833767e+00	1.290323e-02	2.723843e-02	Not_significant	2.204939e+01	2.025030e+01	2.252384e+01	1.604478e+01	1.682600e+01	1.622727e+01
883	Medtr0332s0010	1.470034e-01	1.95267	2.033703e-01	6.580883e-01	7.333744e-01	Not_significant	5.830366e+00	2.451830e+00	2.638281e+00	4.757757e+00	3.035070e+00	4.083333e+00
884	Medtr0332s0020	4.493890e-01	6.35566	2.772170e+01	7.786623e-05	3.119480e-04	Not_significant	7.393965e+01	7.287385e+01	6.107425e+01	9.864754e+01	8.743132e+01	9.693938e+01
885	Medtr0332s0040	1.152563e-02	5.37605	1.112283e-02	9.173224e-01	9.383649e-01	Not_significant	4.436379e+01	4.336107e+01	3.634528e+01	4.221244e+01	3.855071e+01	4.380302e+01
887	Medtr0334s0010	9.802269e-01	7.93528	1.244125e+02	4.287404e-07	3.152822e-06	UP	1.300702e+02	1.969183e+02	1.699526e+02	3.183648e+02	3.251785e+02	3.277272e+02
891	Medtr0337s0030	1.239957e+01	7.10779	3.817020e+03	1.724145e-21	6.043868e-18	UP	0.000000e+00	0.000000e+00	1.181320e-01	2.697750e+02	2.613887e+02	2.963863e+02
894	Medtr0337s0090	4.113347e+00	4.6933	5.549490e+02	8.196854e-14	4.823367e-12	UP	2.544160e+00	3.269107e+00	2.598904e+00	5.380315e+01	4.472735e+01	4.825757e+01
896	Medtr0339s0020	8.615008e-02	5.16638	5.941122e-01	4.521049e-01	5.458180e-01	Not_significant	3.249104e+01	3.732231e+01	3.425828e+01	4.018787e+01	3.700656e+01	3.362121e+01
897	Medtr0339s0030	8.151956e-01	2.73207	8.098407e+00	1.171406e-02	2.505138e-02	UP	3.498220e+00	6.265789e+00	4.449639e+00	9.768587e+00	5.910400e+00	9.492423e+00
898	Medtr0340s0020	-0.414258	4.65711	1.003539e+01	5.988013e-03	1.396179e-02	Not_significant	3.238503e+01	2.724256e+01	2.665846e+01	2.080253e+01	2.108575e+01	2.259091e+01
899	Medtr0340s0030	-0.444574	4.14957	8.524656e+00	1.005073e-02	2.192220e-02	Not_significant	2.459355e+01	2.088596e+01	1.567218e+01	1.786690e+01	1.352470e+01	1.336363e+01
901	Medtr0349s0020	2.034455e+00	-0.389092	5.044244e+00	3.820571e-02	6.954170e-02	Not_significant	1.060067e-01	7.264683e-01	0.000000e+00	8.098310e-01	7.454558e-01	1.750000e+00
902	Medtr0349s0030	-0.148192	4.3027	1.118407e+00	3.060224e-01	3.989362e-01	Not_significant	2.088331e+01	2.152162e+01	1.957054e+01	1.725952e+01	1.996757e+01	1.861363e+01
903	Medtr0349s0040	1.381087e+00	2.26177	2.217083e+01	2.389916e-04	8.345491e-04	UP	2.650167e+00	1.906979e+00	3.268319e+00	7.440323e+00	5.963646e+00	7.159090e+00
904	Medtr0350s0010	-0.0400812	0.445174	5.802405e-03	9.402284e-01	9.561658e-01	Not_significant	1.908120e+00	5.448512e-01	1.417584e+00	1.619662e+00	6.389621e-01	1.484848e+00
906	Medtr0361s0010	1.303111e-01	1.75096	1.282204e-01	7.249822e-01	7.894227e-01	Not_significant	4.399276e+00	3.042086e+00	2.086999e+00	2.733180e+00	3.993513e+00	3.500000e+00
907	Medtr0361s0030	1.238478e+00	0.311387	4.711459e+00	4.528864e-02	8.038865e-02	Not_significant	3.180200e-01	3.632341e-01	1.338829e+00	1.164132e+00	1.277924e+00	2.439394e+00
911	Medtr0366s0020	1.123092e+00	0.0831376	2.654754e+00	1.227004e-01	1.876135e-01	Not_significant	8.480533e-01	0.000000e+00	9.844334e-01	1.366590e+00	1.171431e+00	1.484848e+00
914	Medtr0370s0010	5.703471e+00	2.79339	2.166129e+02	3.560677e-11	8.807652e-10	UP	2.120133e-01	2.270213e-01	3.150187e-01	1.189439e+01	1.560132e+01	1.331060e+01
918	Medtr0374s0050	-0.602252	1.26075	1.928945e+00	1.840010e-01	2.628218e-01	Not_significant	4.558286e+00	3.087490e+00	7.875467e-01	2.935638e+00	1.224677e+00	1.325757e+00
924	Medtr0380s0040	-0.17959	4.77622	1.872314e+00	1.901846e-01	2.701134e-01	Not_significant	3.137797e+01	3.282728e+01	2.311450e+01	2.637012e+01	2.486628e+01	2.529545e+01
925	Medtr0384s0020	6.526683e+00	0.794643	4.839282e+01	3.475630e-06	1.989387e-05	UP	0.000000e+00	9.080853e-02	0.000000e+00	3.846697e+00	2.768836e+00	3.446969e+00
926	Medtr0386s0010	1.281178e+01	4.44451	6.713975e+02	3.408349e-13	1.614557e-11	UP	0.000000e+00	0.000000e+00	0.000000e+00	4.418641e+01	4.174552e+01	4.475757e+01
927	Medtr0388s0020	1.212390e+00	2.0141	9.149705e+00	8.078306e-03	1.810113e-02	UP	9.540599e-01	2.315618e+00	3.622715e+00	6.832949e+00	6.442868e+00	3.553030e+00
932	Medtr0391s0020	5.053642e-01	1.92333	2.589936e+00	1.271670e-01	1.931250e-01	Not_significant	3.127196e+00	3.496129e+00	2.559527e+00	5.010830e+00	4.579228e+00	3.500000e+00
933	Medtr0392s0010	2.569555e-03	4.88548	4.878251e-04	9.826528e-01	9.874415e-01	Not_significant	2.697870e+01	3.042086e+01	3.083245e+01	2.712934e+01	3.253382e+01	2.884848e+01
934	Medtr0392s0020	5.143001e+00	2.33252	1.190915e+02	4.350675e-09	5.522859e-08	UP	0.000000e+00	2.724256e-01	4.725280e-01	1.007227e+01	9.690925e+00	9.598483e+00
935	Medtr0393s0030	-0.0462139	4.56857	1.287675e-01	7.244210e-01	7.890638e-01	Not_significant	2.438153e+01	2.469992e+01	2.299636e+01	2.343449e+01	2.215069e+01	2.412878e+01
936	Medtr0393s0040	-0.875094	-0.559401	1.046127e+00	3.212410e-01	4.150677e-01	Not_significant	6.360400e-01	1.316724e+00	3.150187e-01	3.543011e-01	2.129874e-01	6.363635e-01
937	Medtr0393s0050	-0.688223	0.551053	1.782854e+00	2.006073e-01	2.822536e-01	Not_significant	1.802113e+00	1.816171e+00	1.417584e+00	1.214747e+00	1.171431e+00	7.424241e-01
938	Medtr0394s0020	-1.2562	1.23984	8.977713e+00	8.590144e-03	1.912923e-02	DOWN	3.816240e+00	2.951277e+00	2.756413e+00	1.366590e+00	1.384418e+00	1.219697e+00
940	Medtr0404s0040	-4.59879	1.13365	5.217307e+01	7.687234e-07	5.258694e-06	DOWN	4.717296e+00	3.042086e+00	4.055866e+00	5.061444e-02	2.662342e-01	1.590909e-01
941	Medtr0405s0060	-0.600337	2.95786	7.078940e+00	1.713230e-02	3.479782e-02	DOWN	1.049466e+01	7.627917e+00	9.529315e+00	7.288479e+00	5.750659e+00	5.249999e+00
945	Medtr0416s0030	9.169877e+00	7.00453	4.023576e+03	8.021108e-21	1.640183e-17	UP	3.180200e-01	6.356597e-01	3.543960e-01	2.694713e+02	2.489822e+02	2.507272e+02
946	Medtr0417s0020	-0.459967	5.91015	2.886023e+01	6.303325e-05	2.581722e-04	Not_significant	7.574176e+01	6.247627e+01	7.040668e+01	5.375254e+01	4.786891e+01	4.990151e+01
947	Medtr0419s0010	-2.37181	0.680381	1.568364e+01	1.084264e-03	3.123465e-03	DOWN	2.226140e+00	1.589149e+00	3.504583e+00	6.579877e-01	5.324684e-01	2.121212e-01
948	Medtr0419s0020	-2.62934	2.08014	5.255662e+01	2.025554e-06	1.238859e-05	DOWN	6.625416e+00	7.854938e+00	6.576015e+00	1.417204e+00	1.118184e+00	8.484847e-01
949	Medtr0419s0040	-0.116525	2.54929	1.836988e-01	6.739483e-01	7.472141e-01	Not_significant	4.028253e+00	5.720938e+00	8.072354e+00	5.618203e+00	5.590918e+00	5.356060e+00
950	Medtr0419s0050	3.181345e-01	2.96643	1.970983e+00	1.795226e-01	2.574290e-01	Not_significant	6.519410e+00	4.858257e+00	9.214296e+00	8.452612e+00	7.774039e+00	9.492423e+00
957	Medtr0425s0020	3.984054e-01	4.44459	7.081962e+00	1.711194e-02	3.476221e-02	Not_significant	1.446991e+01	2.406426e+01	1.775918e+01	2.308018e+01	2.460004e+01	2.614394e+01
958	Medtr0425s0030	-0.482363	0.121556	5.767689e-01	4.584986e-01	5.519890e-01	Not_significant	4.770300e-01	9.080853e-01	1.968867e+00	3.036866e-01	1.437665e+00	6.893938e-01
960	Medtr0428s0010	1.794906e+00	6.0568	3.452877e+02	3.154561e-12	1.085647e-10	UP	2.883381e+01	2.651609e+01	3.386451e+01	9.890062e+01	1.087301e+02	1.023485e+02
961	Medtr0428s0020	1.425901e+00	2.49892	2.604061e+01	1.075974e-04	4.142178e-04	UP	2.544160e+00	3.813958e+00	2.717036e+00	8.756298e+00	7.507805e+00	8.219696e+00
962	Medtr0428s0030	9.348984e-01	6.60928	9.713615e+01	3.470806e-08	3.435524e-07	UP	5.008815e+01	7.600674e+01	7.568324e+01	1.251189e+02	1.267807e+02	1.316742e+02
964	Medtr0429s0020	-0.0141285	1.41378	1.380738e-03	9.708203e-01	9.784765e-01	Not_significant	2.968186e+00	2.134001e+00	2.638281e+00	2.631951e+00	2.928576e+00	2.121212e+00
968	Medtr0438s0020	-0.535024	4.39729	1.184225e+01	3.369462e-03	8.439303e-03	DOWN	2.507058e+01	3.010303e+01	1.953116e+01	1.660154e+01	1.655977e+01	1.792424e+01
970	Medtr0440s0020	-0.486223	0.0452318	5.837914e-01	4.559850e-01	5.496369e-01	Not_significant	1.855117e+00	5.902555e-01	8.663014e-01	9.110599e-01	9.051963e-01	5.303030e-01
975	Medtr0445s0040	-8.64999	0.436766	3.431956e+01	4.226315e-05	1.811447e-04	DOWN	2.597163e+00	2.361022e+00	2.323263e+00	0.000000e+00	0.000000e+00	0.000000e+00
976	Medtr0445s0050	-8.03303	-0.0949797	2.252172e+01	3.163632e-04	1.066042e-03	DOWN	1.113070e+00	2.043192e+00	1.614471e+00	0.000000e+00	0.000000e+00	0.000000e+00
979	Medtr0449s0040	3.482617e-01	4.15893	5.531353e+00	3.186641e-02	5.932312e-02	Not_significant	1.446991e+01	1.566447e+01	1.673537e+01	1.817058e+01	2.209744e+01	1.951515e+01
980	Medtr0451s0010	2.086844e+00	4.00872	1.252628e+02	5.826892e-09	7.170525e-08	UP	8.056506e+00	5.176086e+00	5.315940e+00	2.525661e+01	2.880654e+01	2.381060e+01
982	Medtr0459s0020	1.928157e+00	2.00919	2.438421e+01	1.502716e-04	5.559121e-04	UP	2.756173e+00	1.906979e+00	5.119054e-01	6.174962e+00	6.229881e+00	6.363635e+00
983	Medtr0460s0010	-2.508	0.391199	1.402963e+01	1.655835e-03	4.529641e-03	DOWN	1.802113e+00	1.498341e+00	2.677659e+00	5.061444e-01	4.259747e-01	1.060606e-01
989	Medtr0468s0010	4.987415e-01	3.6263	7.244373e+00	1.608401e-02	3.294402e-02	Not_significant	1.113070e+01	8.172768e+00	1.122254e+01	1.396959e+01	1.496236e+01	1.415909e+01
990	Medtr0473s0030	-0.292632	-0.537419	1.267640e-01	7.264362e-01	7.905487e-01	Not_significant	8.480533e-01	5.902555e-01	5.512827e-01	1.012289e-01	8.519495e-01	6.363635e-01
993	Medtr0475s0040	2.528609e+00	0.960586	1.773221e+01	6.647685e-04	2.041751e-03	UP	1.166073e+00	6.356597e-01	0.000000e+00	2.935638e+00	3.407798e+00	3.287878e+00
995	Medtr0478s0010	-0.324961	4.95955	6.624389e+00	2.043780e-02	4.047314e-02	Not_significant	3.816240e+01	3.409860e+01	3.126560e+01	2.996375e+01	2.231043e+01	3.028030e+01
996	Medtr0479s0040	-0.0209059	0.992536	1.567882e-03	9.689072e-01	9.769496e-01	Not_significant	1.060067e+00	9.080853e-01	3.583338e+00	2.227035e+00	2.183121e+00	1.219697e+00
1002	Medtr0493s0010	-1.20754	-0.50534	2.190524e+00	1.568540e-01	2.302652e-01	Not_significant	8.480533e-01	1.589149e+00	1.181320e-01	5.567588e-01	3.194811e-01	2.121212e-01
1003	Medtr0493s0020	-0.605776	-0.274508	7.393121e-01	4.025161e-01	4.976541e-01	Not_significant	1.060067e+00	1.135107e+00	4.725280e-01	5.061444e-01	6.922090e-01	5.303030e-01
1004	Medtr0493s0030	9.304498e-01	5.93269	1.043536e+02	2.110372e-08	2.217744e-07	UP	4.764999e+01	4.159031e+01	3.713283e+01	8.462734e+01	7.459883e+01	8.055302e+01
1012	Medtr0508s0010	-0.81199	6.41226	1.152676e+02	1.050228e-08	1.203964e-07	DOWN	1.110950e+02	1.051563e+02	1.087208e+02	6.610246e+01	5.681438e+01	6.236363e+01
1013	Medtr0511s0010	-0.373696	5.52015	1.507259e+01	1.329770e-03	3.736819e-03	Not_significant	5.056518e+01	5.221491e+01	5.217497e+01	4.170630e+01	3.945591e+01	3.855302e+01
1014	Medtr0511s0020	2.844752e-01	3.29171	1.881085e+00	1.892055e-01	2.689563e-01	Not_significant	6.625416e+00	8.944641e+00	1.055313e+01	1.103395e+01	1.022339e+01	1.076515e+01
1015	Medtr0512s0010	-0.354557	4.71593	8.370495e+00	1.061889e-02	2.299181e-02	Not_significant	3.137797e+01	3.033005e+01	2.642219e+01	2.545906e+01	2.225718e+01	2.121212e+01
1016	Medtr0512s0030	1.125885e+01	2.88956	2.214429e+02	5.971710e-10	1.000914e-08	UP	0.000000e+00	0.000000e+00	0.000000e+00	1.452634e+01	1.458963e+01	1.532576e+01
1025	Medtr0536s0020	2.767764e+00	3.06106	1.030162e+02	2.321637e-08	2.413912e-07	UP	1.219077e+00	2.179405e+00	2.795791e+00	1.604478e+01	1.293898e+01	1.468939e+01
1027	Medtr0542s0020	-3.59701	2.48494	8.259591e+01	1.079160e-07	9.271857e-07	DOWN	9.964626e+00	8.944641e+00	1.114379e+01	1.518433e-01	1.384418e+00	9.545453e-01
1029	Medtr0549s0020	6.877396e-01	2.53574	7.223152e+00	1.621505e-02	3.319304e-02	UP	3.498220e+00	4.722044e+00	4.882790e+00	6.630492e+00	6.975336e+00	7.583332e+00
1032	Medtr0554s0020	-0.113571	4.34478	5.906486e-01	4.534024e-01	5.470615e-01	Not_significant	2.517658e+01	1.852494e+01	1.957054e+01	1.872734e+01	1.954159e+01	1.983333e+01
1038	Medtr0565s0010	-5.19288	-0.891788	1.047723e+01	5.670691e-03	1.331299e-02	DOWN	1.272080e+00	7.264683e-01	5.512827e-01	0.000000e+00	0.000000e+00	5.303030e-02
1042	Medtr0572s0010	-0.229797	1.43944	3.852696e-01	5.435729e-01	6.316330e-01	Not_significant	3.021190e+00	3.178299e+00	2.283885e+00	2.378879e+00	2.768836e+00	2.068182e+00
1047	Medtr0590s0010	-0.61801	5.47136	3.936585e+01	1.126680e-05	5.626064e-05	DOWN	5.501746e+01	5.666453e+01	4.918229e+01	3.401290e+01	3.631435e+01	3.431060e+01
1048	Medtr0590s0020	-0.443124	1.83722	1.724745e+00	2.076759e-01	2.904504e-01	Not_significant	3.233203e+00	3.450724e+00	5.197808e+00	3.441782e+00	2.555848e+00	2.810606e+00
1053	Medtr0598s0020	1.028887e+00	0.110034	2.784209e+00	1.147342e-01	1.773112e-01	Not_significant	9.540599e-01	3.178299e-01	7.087920e-01	1.417204e+00	1.224677e+00	1.378788e+00
1055	Medtr0603s0010	4.637535e-01	-0.450272	3.718466e-01	5.505627e-01	6.382137e-01	Not_significant	7.420466e-01	3.632341e-01	5.119054e-01	7.592166e-01	1.118184e+00	3.712121e-01
1066	Medtr0652s0010	-0.00156295	0.675108	9.758698e-06	9.975464e-01	9.978717e-01	Not_significant	9.540599e-01	1.089702e+00	2.362640e+00	1.822120e+00	9.584432e-01	1.696969e+00
1069	Medtr0654s0010	2.381184e-01	-0.145857	1.323865e-01	7.207439e-01	7.861670e-01	Not_significant	4.240266e-01	9.080853e-01	8.663014e-01	6.579877e-01	1.224677e+00	7.424241e-01
1072	Medtr0658s0030	-0.298457	3.6994	2.937750e+00	1.059019e-01	1.657706e-01	Not_significant	1.690806e+01	1.021596e+01	1.559342e+01	1.245115e+01	9.584432e+00	1.256818e+01
1073	Medtr0667s0010	-0.225156	2.82662	8.637398e-01	3.665529e-01	4.610660e-01	Not_significant	6.466406e+00	9.852726e+00	6.300374e+00	6.984793e+00	6.336374e+00	5.992423e+00
1075	Medtr0672s0010	1.166306e+01	3.29117	2.932327e+02	9.275367e-11	1.980844e-09	UP	0.000000e+00	0.000000e+00	0.000000e+00	1.979025e+01	1.757146e+01	2.137121e+01
1077	Medtr0683s0010	1.227511e+01	3.9142	4.553598e+02	4.796622e-12	1.552764e-10	UP	0.000000e+00	0.000000e+00	0.000000e+00	3.224140e+01	2.827407e+01	2.996212e+01
1078	Medtr0685s0020	3.798057e-01	1.00872	7.569412e-01	3.972245e-01	4.920787e-01	Not_significant	1.060067e+00	1.906979e+00	2.047621e+00	1.164132e+00	1.863639e+00	3.446969e+00
1079	Medtr0685s0030	2.327517e-01	0.16193	1.365592e-01	7.165906e-01	7.830988e-01	Not_significant	3.180200e-01	6.356597e-01	1.771980e+00	9.110599e-01	1.437665e+00	9.545453e-01
1081	Medtr0690s0010	1.744475e+00	2.37035	2.546103e+01	1.207177e-04	4.580442e-04	UP	4.346273e+00	2.179405e+00	8.269240e-01	8.756298e+00	7.241571e+00	7.477272e+00
1082	Medtr0691s0020	1.129368e+00	4.08142	4.219358e+01	7.508644e-06	3.934382e-05	UP	7.526473e+00	9.625705e+00	1.441210e+01	2.308018e+01	2.177796e+01	2.471212e+01
1083	Medtr0693s0030	6.852939e-01	0.525334	1.667399e+00	2.150367e-01	2.989516e-01	Not_significant	3.180200e-01	8.172768e-01	1.890112e+00	1.265361e+00	1.597405e+00	2.121212e+00
1085	Medtr0699s0020	-0.326725	7.15193	2.803521e+01	7.342238e-05	2.961273e-04	Not_significant	1.658474e+02	1.531486e+02	1.554617e+02	1.295224e+02	1.199651e+02	1.287045e+02
1086	Medtr0703s0020	-0.886021	4.48526	4.056966e+01	9.455122e-06	4.819480e-05	DOWN	3.190800e+01	2.333779e+01	3.150187e+01	1.695584e+01	1.474938e+01	1.516666e+01
1089	Medtr0722s0020	5.282292e-01	2.95502	5.421629e+00	3.337656e-02	6.176891e-02	Not_significant	5.777363e+00	5.266895e+00	7.717958e+00	1.007227e+01	5.910400e+00	1.124242e+01
1091	Medtr0753s0010	1.271626e+01	4.35385	6.277131e+02	5.398094e-13	2.382346e-11	UP	0.000000e+00	0.000000e+00	0.000000e+00	4.307289e+01	3.881695e+01	4.083333e+01
1093	Medtr0753s0030	8.846413e+00	0.524294	4.197313e+01	1.480328e-05	7.158907e-05	UP	0.000000e+00	0.000000e+00	0.000000e+00	2.885023e+00	2.609095e+00	2.863636e+00
1095	Medtr0760s0010	-7.1902	-0.842593	1.243692e+01	3.371791e-03	8.443414e-03	DOWN	1.060067e+00	5.448512e-01	1.023811e+00	0.000000e+00	0.000000e+00	0.000000e+00
1096	Medtr0768s0010	-0.515348	3.96466	7.369802e+00	1.533823e-02	3.161705e-02	DOWN	2.411652e+01	1.752605e+01	1.350643e+01	1.179316e+01	1.256625e+01	1.362879e+01
1100	Medtr0783s0010	-2.26383	1.16148	2.205460e+01	2.454374e-04	8.545038e-04	DOWN	3.074193e+00	3.632341e+00	3.701470e+00	6.073733e-01	4.792216e-01	1.060606e+00
1103	Medtr0795s0020	5.350649e-01	3.98173	8.849679e+00	8.962624e-03	1.984702e-02	UP	8.745549e+00	1.384830e+01	1.571156e+01	1.781628e+01	2.129874e+01	1.681060e+01
1104	Medtr0807s0020	-0.701946	1.98191	4.453055e+00	5.099862e-02	8.908059e-02	Not_significant	5.936373e+00	4.631235e+00	3.780224e+00	2.277650e+00	3.833773e+00	2.651515e+00
1110	Medtr0854s0010	8.632527e+00	0.376756	3.661577e+01	3.033086e-05	1.352460e-04	UP	0.000000e+00	0.000000e+00	0.000000e+00	3.644240e+00	2.023380e+00	1.803030e+00
1113	Medtr0874s0010	-0.329674	4.24648	4.228773e+00	5.649448e-02	9.722693e-02	Not_significant	1.733209e+01	2.179405e+01	2.378391e+01	1.872734e+01	1.576107e+01	1.575000e+01
1114	Medtr0874s0020	2.336345e+00	0.321199	1.173917e+01	3.358839e-03	8.417852e-03	UP	2.120133e-01	9.080853e-01	7.875467e-02	1.569048e+00	1.863639e+00	2.492424e+00
1117	Medtr0888s0020	1.305407e+01	4.68593	7.962736e+02	1.059519e-13	5.908746e-12	UP	0.000000e+00	0.000000e+00	0.000000e+00	5.471421e+01	4.382215e+01	5.594696e+01
1121	Medtr0907s0020	-0.468697	-0.633658	3.324025e-01	5.721817e-01	6.577435e-01	Not_significant	7.420466e-01	3.632341e-01	7.875467e-01	3.543011e-01	5.857153e-01	4.242424e-01
1122	Medtr0911s0010	8.518578e+00	0.259758	3.377022e+01	4.586474e-05	1.944754e-04	UP	0.000000e+00	0.000000e+00	0.000000e+00	3.188710e+00	1.863639e+00	1.803030e+00
1123	Medtr0911s0020	1.019258e+01	1.84944	1.058274e+02	6.818468e-08	6.210526e-07	UP	0.000000e+00	0.000000e+00	0.000000e+00	7.997082e+00	7.028583e+00	6.469696e+00
1124	Medtr0912s0010	1.857980e+00	-0.489669	5.587855e+00	3.038513e-02	5.688924e-02	Not_significant	3.180200e-01	2.724256e-01	2.362640e-01	9.616744e-01	7.454558e-01	1.272727e+00
1126	Medtr0915s0010	-0.43074	0.0658764	3.285366e-01	5.744199e-01	6.599147e-01	Not_significant	2.120133e-01	3.632341e-01	2.520149e+00	6.073733e-01	1.331171e+00	4.242424e-01
1127	Medtr0922s0020	-0.402825	4.739	1.114222e+01	4.188249e-03	1.019860e-02	Not_significant	2.968186e+01	3.246405e+01	2.870608e+01	2.242220e+01	2.454679e+01	2.174242e+01
1128	Medtr0927s0010	7.205728e+00	-0.950484	1.342555e+01	2.568097e-03	6.643050e-03	UP	0.000000e+00	0.000000e+00	0.000000e+00	8.098310e-01	1.064937e+00	7.954544e-01
1129	Medtr0929s0010	1.588856e+00	2.77826	3.821672e+01	1.337838e-05	6.552467e-05	UP	4.929310e+00	3.042086e+00	2.323263e+00	1.164132e+01	1.150132e+01	7.477272e+00
1131	Medtr0939s0010	5.822059e-01	2.53886	4.218024e+00	5.677684e-02	9.765124e-02	Not_significant	4.664293e+00	3.723150e+00	5.434072e+00	3.998541e+00	8.253261e+00	8.325756e+00
1135	Medtr0959s0010	1.250431e+01	4.1256	5.336910e+02	1.632010e-12	6.142066e-11	UP	0.000000e+00	0.000000e+00	0.000000e+00	3.401290e+01	3.077667e+01	3.998484e+01
1143	Medtr1030s0010	8.035266e+00	-0.284236	2.358445e+01	2.570912e-04	8.896292e-04	UP	0.000000e+00	0.000000e+00	0.000000e+00	7.086022e-01	2.023380e+00	1.856060e+00
1144	Medtr1034s0010	-0.831592	1.20996	3.684924e+00	7.301936e-02	1.210232e-01	Not_significant	4.240266e+00	2.451830e+00	1.890112e+00	1.670277e+00	1.224677e+00	1.856060e+00
1148	Medtr1091s0010	9.153886e-02	0.751036	3.395336e-02	8.561347e-01	8.930003e-01	Not_significant	2.014127e+00	6.356597e-01	1.968867e+00	1.619662e+00	1.650652e+00	1.643939e+00
1149	Medtr1099s0010	6.028559e-01	4.82328	1.997298e+01	3.906771e-04	1.282295e-03	UP	1.802113e+01	2.292915e+01	2.610717e+01	3.623994e+01	3.173512e+01	3.431060e+01
1151	Medtr1142s0010	6.465219e+00	0.00745508	2.642369e+01	1.298269e-04	4.882287e-04	UP	0.000000e+00	4.540427e-02	0.000000e+00	1.720891e+00	2.662342e+00	1.272727e+00
1152	Medtr1149s0010	8.387888e+00	0.101495	3.060782e+01	7.490980e-05	3.014821e-04	UP	0.000000e+00	0.000000e+00	0.000000e+00	2.024578e+00	2.342861e+00	1.750000e+00
1154	Medtr1160s0010	1.111118e-01	1.4067	6.856060e-02	7.967986e-01	8.460058e-01	Not_significant	2.173137e+00	3.632341e+00	1.653848e+00	2.176421e+00	2.076627e+00	3.659090e+00
1155	Medtr1173s0010	2.662874e+00	1.57409	3.237636e+01	3.380342e-05	1.490241e-04	UP	0.000000e+00	1.362128e+00	9.450560e-01	4.049155e+00	6.336374e+00	4.878787e+00
1161	Medtr1252s0010	4.211390e+00	1.11497	4.890435e+01	1.734715e-06	1.079271e-05	UP	4.240266e-01	1.816171e-01	7.875467e-02	3.289939e+00	5.377931e+00	3.446969e+00
1166	Medtr1301s0010	4.591838e-01	-0.1818	3.607149e-01	5.563506e-01	6.435853e-01	Not_significant	1.378087e+00	7.264683e-01	0.000000e+00	8.604455e-01	1.277924e+00	6.363635e-01
1167	Medtr1319s0010	8.245553e-01	5.7849	7.217255e+01	2.588597e-07	2.010095e-06	UP	4.425778e+01	4.050061e+01	3.488832e+01	6.716536e+01	7.433259e+01	6.931060e+01
1168	Medtr1338s0010	-1.01032	5.46654	1.034535e+02	2.241751e-08	2.339774e-07	DOWN	5.756162e+01	5.680074e+01	6.237370e+01	2.960945e+01	2.859355e+01	2.953787e+01
1169	Medtr1344s0010	-0.687666	0.18155	1.348940e+00	2.626029e-01	3.520213e-01	Not_significant	1.431090e+00	1.089702e+00	1.299452e+00	7.086022e-01	7.454558e-01	9.015150e-01
1174	Medtr1396s0010	1.916062e-01	2.61857	6.086853e-01	4.467122e-01	5.407442e-01	Not_significant	6.254393e+00	5.947959e+00	4.764658e+00	6.832949e+00	7.241571e+00	5.303030e+00
1177	Medtr1452s0010	-0.484168	2.08354	2.533395e+00	1.310934e-01	1.980769e-01	Not_significant	4.664293e+00	4.540427e+00	5.197808e+00	3.593625e+00	3.887019e+00	2.863636e+00
1184	Medtr1543s0010	-0.315636	3.9756	3.123443e+00	9.630456e-02	1.527946e-01	Not_significant	2.104232e+01	1.480179e+01	1.622346e+01	1.336221e+01	1.661301e+01	1.177273e+01
1186	Medtr1588s0010	3.751575e-01	3.69756	3.110196e+00	9.695388e-02	1.536474e-01	Not_significant	7.579476e+00	9.625705e+00	1.626284e+01	1.614601e+01	1.315197e+01	1.442424e+01
1189	Medtr1643s0010	2.709340e-02	2.97168	1.436679e-02	9.060902e-01	9.303465e-01	Not_significant	7.420466e+00	6.402002e+00	9.174919e+00	6.984793e+00	8.466248e+00	8.007575e+00
1190	Medtr1663s0010	-1.21145	3.04869	2.842770e+01	6.827979e-05	2.778523e-04	DOWN	1.287981e+01	8.354385e+00	1.291577e+01	4.555300e+00	4.100007e+00	6.045454e+00
1202	Medtr1886s0010	7.124251e+00	-1.02168	1.266959e+01	3.159319e-03	7.973194e-03	UP	0.000000e+00	0.000000e+00	0.000000e+00	7.086022e-01	1.064937e+00	7.424241e-01
1205	Medtr1918s0010	-0.953435	1.76161	7.065450e+00	1.722877e-02	3.495902e-02	DOWN	5.300333e+00	3.178299e+00	4.528394e+00	1.720891e+00	1.863639e+00	3.075757e+00
1210	Medtr1g004990	9.741525e-01	5.08757	6.951507e+01	3.314350e-07	2.516322e-06	UP	1.833915e+01	2.628907e+01	2.402017e+01	4.297166e+01	4.712346e+01	4.486363e+01
1211	Medtr1g006490	-0.0754455	6.07128	7.816206e-01	3.897832e-01	4.845975e-01	Not_significant	7.558275e+01	6.324814e+01	6.808341e+01	6.529263e+01	6.645206e+01	6.421969e+01
1213	Medtr1g006590	1.092843e+00	-0.729955	1.049186e+00	3.204072e-01	4.141898e-01	Not_significant	0.000000e+00	0.000000e+00	8.663014e-01	1.214747e+00	6.922090e-01	2.121212e-01
1214	Medtr1g006600	8.597115e-01	3.28664	1.745556e+01	7.154544e-04	2.175712e-03	UP	5.936373e+00	6.356597e+00	8.269240e+00	1.138825e+01	1.379093e+01	1.235606e+01
1216	Medtr1g006660	5.826085e-01	0.954326	1.100475e+00	3.098327e-01	4.029402e-01	Not_significant	2.332147e+00	2.134001e+00	1.575093e-01	2.328264e+00	1.757146e+00	2.545454e+00
1217	Medtr1g006690	-0.418486	4.77331	8.920064e+00	8.745006e-03	1.942824e-02	Not_significant	3.477018e+01	3.023924e+01	2.858795e+01	1.938533e+01	2.715589e+01	2.333333e+01
1218	Medtr1g006695	-0.492822	5.95964	2.354822e+01	1.780846e-04	6.449948e-04	Not_significant	5.915172e+01	8.172768e+01	7.721895e+01	5.319578e+01	5.250139e+01	4.884090e+01
1219	Medtr1g006975	-1.67086	-0.481182	4.229203e+00	5.489507e-02	9.488777e-02	Not_significant	9.540599e-01	3.632341e-01	1.417584e+00	1.012289e-01	2.129874e-01	5.303030e-01
1221	Medtr1g007020	-6.07025	-0.135566	2.040139e+01	4.316031e-04	1.401069e-03	DOWN	2.014127e+00	1.589149e+00	1.102565e+00	0.000000e+00	0.000000e+00	5.303030e-02
1223	Medtr1g007060	-0.677416	3.75017	9.891427e+00	6.281259e-03	1.453367e-02	DOWN	2.231440e+01	1.298562e+01	1.429397e+01	8.300768e+00	1.022339e+01	1.203788e+01
1225	Medtr1g007120	-0.400972	3.52022	4.865868e+00	4.241631e-02	7.599383e-02	Not_significant	1.197875e+01	1.489260e+01	1.193133e+01	8.756298e+00	1.150132e+01	9.121211e+00
1226	Medtr1g007150	2.726012e-02	6.79281	1.575041e-01	6.967266e-01	7.668556e-01	Not_significant	1.078088e+02	1.115129e+02	1.096265e+02	1.124147e+02	1.190599e+02	1.042576e+02
1227	Medtr1g007153	-1.10197	0.440615	3.939530e+00	6.466074e-02	1.090628e-01	Not_significant	1.908120e+00	1.135107e+00	2.047621e+00	6.579877e-01	7.454558e-01	9.545453e-01
1228	Medtr1g007157	-0.620925	-0.0267554	9.259345e-01	3.502139e-01	4.439505e-01	Not_significant	1.749110e+00	6.810640e-01	8.269240e-01	8.098310e-01	4.259747e-01	8.484847e-01
1229	Medtr1g007160	3.305080e-01	3.9193	4.078377e+00	6.057248e-02	1.032315e-01	Not_significant	1.245578e+01	1.448396e+01	1.295514e+01	1.857550e+01	1.602730e+01	1.575000e+01
1231	Medtr1g007170	-0.118133	3.19791	3.041220e-01	5.889560e-01	6.718888e-01	Not_significant	8.427529e+00	6.719832e+00	1.315203e+01	8.098310e+00	8.200014e+00	9.757574e+00
1232	Medtr1g007180	-0.0238237	6.07192	8.541808e-02	7.738538e-01	8.287721e-01	Not_significant	6.736723e+01	6.883287e+01	6.698085e+01	6.276191e+01	7.044557e+01	6.665908e+01
1241	Medtr1g007300	6.854014e+00	1.94393	1.064049e+02	6.022972e-09	7.385891e-08	UP	0.000000e+00	0.000000e+00	1.575093e-01	5.567588e+00	1.054287e+01	6.734848e+00
1242	Medtr1g007320	-0.15319	4.34758	1.227971e+00	2.842391e-01	3.754459e-01	Not_significant	2.014127e+01	2.038652e+01	2.342951e+01	1.811997e+01	1.986107e+01	1.956818e+01
1243	Medtr1g007325	-0.712919	2.94346	9.437639e+00	7.318007e-03	1.658685e-02	DOWN	1.150172e+01	8.308981e+00	8.505504e+00	5.618203e+00	6.229881e+00	5.356060e+00
1244	Medtr1g007340	-0.0673837	1.53492	3.453394e-02	8.549203e-01	8.918960e-01	Not_significant	2.597163e+00	3.632341e+00	2.402017e+00	2.227035e+00	2.981823e+00	2.969697e+00
1245	Medtr1g007360	5.840923e-01	3.984	1.378374e+01	1.901101e-03	5.112803e-03	UP	1.372786e+01	1.253158e+01	1.157694e+01	2.085315e+01	1.698574e+01	1.882575e+01
1246	Medtr1g007370	3.113102e-01	4.45296	5.030471e+00	3.947185e-02	7.152268e-02	Not_significant	1.780912e+01	2.193026e+01	1.870423e+01	2.419370e+01	2.294939e+01	2.529545e+01
1247	Medtr1g007380	-0.0851638	6.86171	1.707799e+00	2.098068e-01	2.928297e-01	Not_significant	1.203706e+02	1.175516e+02	1.209672e+02	1.132751e+02	1.113391e+02	1.136970e+02
1249	Medtr1g007390	-0.343579	5.41924	1.142234e+01	3.836166e-03	9.446245e-03	Not_significant	4.579488e+01	4.653937e+01	5.079676e+01	3.826452e+01	3.876370e+01	3.590151e+01
1251	Medtr1g007420	-0.0590347	3.91173	1.338544e-01	7.192776e-01	7.850714e-01	Not_significant	1.611301e+01	1.698120e+01	1.279763e+01	1.452634e+01	1.533509e+01	1.400000e+01
1253	Medtr1g007460	-0.333759	4.43006	5.716009e+00	2.950024e-02	5.548651e-02	Not_significant	2.544160e+01	1.993247e+01	2.638281e+01	2.009393e+01	1.847665e+01	1.834848e+01
1254	Medtr1g007480	-0.07222	4.47297	2.858644e-01	6.002604e-01	6.823829e-01	Not_significant	1.796813e+01	2.547179e+01	2.449270e+01	1.963840e+01	2.385459e+01	2.115909e+01
1255	Medtr1g007490	2.614201e-01	3.4977	1.608593e+00	2.228970e-01	3.078777e-01	Not_significant	1.319783e+01	1.062460e+01	7.048543e+00	1.103395e+01	1.448314e+01	1.097727e+01
1258	Medtr1g007590	7.517276e-02	6.26929	9.557991e-01	3.428493e-01	4.363957e-01	Not_significant	7.547674e+01	7.514406e+01	7.442316e+01	8.224847e+01	7.571701e+01	7.922726e+01
1259	Medtr1g007600	-0.498157	0.858162	1.127878e+00	3.040894e-01	3.967748e-01	Not_significant	7.950500e-01	2.270213e+00	2.835168e+00	1.113518e+00	1.384418e+00	1.696969e+00
1260	Medtr1g007610	-0.460451	1.64003	1.737298e+00	2.061132e-01	2.887091e-01	Not_significant	3.657230e+00	3.677746e+00	3.150187e+00	2.227035e+00	2.928576e+00	2.439394e+00
1261	Medtr1g007630	-0.143424	3.95397	8.451703e-01	3.716221e-01	4.662711e-01	Not_significant	1.505295e+01	1.757145e+01	1.586907e+01	1.321037e+01	1.586756e+01	1.479545e+01
1262	Medtr1g007640	1.078306e-01	4.09639	4.961943e-01	4.913389e-01	5.834248e-01	Not_significant	1.499994e+01	1.661796e+01	1.740478e+01	1.736075e+01	1.948834e+01	1.617424e+01
1264	Medtr1g007670	-0.148225	1.14402	1.194493e-01	7.341552e-01	7.970048e-01	Not_significant	2.544160e+00	2.179405e+00	1.968867e+00	2.277650e+00	1.118184e+00	2.598484e+00
1266	Medtr1g007700	2.820136e-01	1.27397	4.838992e-01	4.966831e-01	5.882903e-01	Not_significant	1.590100e+00	1.952383e+00	2.677659e+00	2.631951e+00	2.928576e+00	2.121212e+00
1267	Medtr1g007740	6.343361e-01	4.24762	1.901246e+01	4.894030e-04	1.563464e-03	UP	1.256179e+01	1.480179e+01	1.705039e+01	1.928410e+01	2.577147e+01	2.402272e+01
1268	Medtr1g007800	2.519748e-01	3.92648	1.942291e+00	1.825434e-01	2.609525e-01	Not_significant	1.743810e+01	1.430234e+01	1.004122e+01	1.644969e+01	1.560132e+01	1.696969e+01
1269	Medtr1g007810	-0.720942	0.308111	1.596291e+00	2.243934e-01	3.096482e-01	Not_significant	1.272080e+00	4.540427e-01	2.441395e+00	6.073733e-01	5.324684e-01	1.378788e+00
1271	Medtr1g007840	5.455836e-01	6.46152	3.068579e+01	4.543141e-05	1.929380e-04	UP	5.814465e+01	7.768670e+01	7.895156e+01	1.111493e+02	1.039911e+02	9.831817e+01
1273	Medtr1g007860	-0.384485	3.77498	4.965468e+00	4.060548e-02	7.325648e-02	Not_significant	1.139572e+01	1.925141e+01	1.547529e+01	1.067965e+01	1.331171e+01	1.129545e+01
1274	Medtr1g007870	-0.292297	3.80659	3.085656e+00	9.817040e-02	1.553331e-01	Not_significant	1.537097e+01	1.698120e+01	1.358518e+01	1.189439e+01	1.320522e+01	1.230303e+01
1275	Medtr1g007880	1.397090e+00	3.7433	5.012252e+01	2.658672e-06	1.572770e-05	UP	5.194326e+00	6.810640e+00	9.765579e+00	2.105561e+01	1.629353e+01	2.084091e+01
1276	Medtr1g007905	3.192194e-02	5.00989	7.445002e-02	7.884669e-01	8.398639e-01	Not_significant	2.925784e+01	3.900227e+01	2.717036e+01	3.386106e+01	3.492993e+01	2.853030e+01
1277	Medtr1g007920	2.967150e-02	3.57414	2.652498e-02	8.726712e-01	9.061275e-01	Not_significant	1.081268e+01	1.257698e+01	1.165569e+01	1.265361e+01	1.091560e+01	1.225000e+01
1281	Medtr1g008050	2.414713e+00	-0.0474559	9.549163e+00	6.725612e-03	1.540637e-02	UP	5.300333e-01	3.632341e-01	0.000000e+00	1.720891e+00	1.384418e+00	1.431818e+00
1282	Medtr1g008060	6.439567e-01	4.96622	2.009598e+01	3.797431e-04	1.250133e-03	UP	1.865717e+01	2.270213e+01	3.150187e+01	4.018787e+01	3.700656e+01	3.696212e+01
1285	Medtr1g008120	3.675463e-01	5.81083	1.754091e+01	7.003271e-04	2.137657e-03	Not_significant	5.151924e+01	4.572210e+01	4.961544e+01	6.564693e+01	6.224556e+01	6.156817e+01
1286	Medtr1g008140	2.252480e+00	5.22144	2.284723e+02	7.174015e-11	1.595974e-09	UP	9.911623e+00	1.770766e+01	1.110441e+01	6.665922e+01	6.027543e+01	5.801514e+01
1287	Medtr1g008160	3.612141e-01	4.34589	6.955187e+00	1.796684e-02	3.619626e-02	Not_significant	1.680206e+01	1.843413e+01	1.795606e+01	2.191605e+01	2.257666e+01	2.381060e+01
1290	Medtr1g008200	3.530847e-01	6.08044	1.920049e+01	4.680377e-04	1.503037e-03	Not_significant	5.634254e+01	6.433785e+01	5.741215e+01	7.399831e+01	8.013650e+01	7.328787e+01
1291	Medtr1g008220	9.964883e-01	7.51795	3.008241e+02	9.014215e-12	2.652168e-10	UP	1.270490e+02	1.170068e+02	1.230935e+02	2.478589e+02	2.418472e+02	2.425075e+02
1292	Medtr1g008230	1.533200e-01	5.17941	2.142097e+00	1.627416e-01	2.373121e-01	Not_significant	3.620127e+01	3.328133e+01	3.319509e+01	4.013725e+01	3.775201e+01	3.632575e+01
1294	Medtr1g008280	2.773393e+00	7.81134	1.508547e+03	3.213867e-17	8.047130e-15	UP	5.411640e+01	5.167006e+01	6.583890e+01	4.212134e+02	3.641019e+02	3.906742e+02
1296	Medtr1g008300	2.640518e-01	2.02834	4.732116e-01	5.014012e-01	5.927628e-01	Not_significant	4.399276e+00	1.316724e+00	5.158431e+00	3.745469e+00	5.324684e+00	3.977272e+00
1297	Medtr1g008310	4.907652e-01	3.4164	4.727484e+00	4.509002e-02	8.007664e-02	Not_significant	1.007063e+01	1.048839e+01	6.182242e+00	9.717973e+00	1.320522e+01	1.400000e+01
1298	Medtr1g008350	3.109072e-01	4.5606	5.286690e+00	3.534683e-02	6.488185e-02	Not_significant	2.162536e+01	2.143081e+01	1.992493e+01	2.768610e+01	2.225718e+01	2.815909e+01
1299	Medtr1g008360	5.340238e-01	2.67656	4.295485e+00	5.479010e-02	9.475361e-02	Not_significant	5.936373e+00	3.087490e+00	6.497260e+00	6.782335e+00	6.815596e+00	8.749999e+00
1300	Medtr1g008370	-0.143422	4.40178	1.089716e+00	3.121041e-01	4.053571e-01	Not_significant	2.189038e+01	2.070435e+01	2.354765e+01	2.216912e+01	1.698574e+01	2.089394e+01
1301	Medtr1g008380	1.768699e+00	1.68464	2.377103e+01	1.708616e-04	6.220478e-04	UP	1.219077e+00	1.407532e+00	1.653848e+00	4.454071e+00	4.525982e+00	5.674242e+00
1307	Medtr1g008600	-0.385173	3.62721	3.317867e+00	8.734625e-02	1.406643e-01	Not_significant	1.818014e+01	1.253158e+01	1.118316e+01	8.756298e+00	1.245976e+01	1.050000e+01
1308	Medtr1g008610	4.279101e-01	3.87502	5.658000e+00	3.022110e-02	5.662101e-02	Not_significant	9.646606e+00	1.266779e+01	1.480588e+01	1.670277e+01	1.879614e+01	1.484848e+01
1310	Medtr1g008670	-0.14072	4.00549	6.846868e-01	4.201903e-01	5.146052e-01	Not_significant	1.293281e+01	1.956924e+01	1.764105e+01	1.599416e+01	1.469613e+01	1.484848e+01
1311	Medtr1g008675	-0.804185	3.12544	1.109725e+01	4.248356e-03	1.032271e-02	DOWN	1.166073e+01	1.203213e+01	9.174919e+00	3.947926e+00	9.158457e+00	5.727272e+00
1312	Medtr1g008700	1.341831e-01	3.37311	4.923826e-01	4.929830e-01	5.849242e-01	Not_significant	1.065367e+01	9.171662e+00	9.608070e+00	1.062903e+01	1.011690e+01	1.145454e+01
1314	Medtr1g008740	1.927983e+00	3.4528	8.220946e+01	1.085658e-07	9.317904e-07	UP	3.233203e+00	4.949065e+00	5.355318e+00	1.629785e+01	1.432340e+01	2.126515e+01
1320	Medtr1g008980	5.484901e-01	5.72318	3.214461e+01	3.530343e-05	1.546368e-04	UP	4.033553e+01	4.699342e+01	4.103118e+01	6.802581e+01	6.160660e+01	5.849242e+01
1321	Medtr1g008990	2.339778e+00	6.0492	5.980850e+02	4.555634e-14	3.007346e-12	UP	1.934622e+01	2.460911e+01	2.146065e+01	1.116555e+02	1.109132e+02	1.091894e+02
1322	Medtr1g009010	2.911797e-01	6.21484	1.386829e+01	1.856055e-03	5.006172e-03	Not_significant	6.869232e+01	6.683508e+01	6.465758e+01	8.113495e+01	8.567417e+01	7.816666e+01
1323	Medtr1g009030	6.743402e-01	6.23519	7.477026e+01	2.047747e-07	1.633538e-06	UP	5.655455e+01	6.456487e+01	5.300189e+01	8.963817e+01	9.989108e+01	8.792423e+01
1326	Medtr1g009150	-1.35987	1.0851	9.209902e+00	7.930114e-03	1.780973e-02	DOWN	2.756173e+00	2.043192e+00	3.780224e+00	1.214747e+00	9.584432e-01	1.166667e+00
1329	Medtr1g009180	-0.278326	1.90772	7.560539e-01	3.974714e-01	4.923100e-01	Not_significant	4.876306e+00	2.996682e+00	4.173998e+00	3.391168e+00	2.289614e+00	4.189393e+00
1330	Medtr1g009190	-1.48904	6.81522	2.536658e+01	1.501414e-02	3.104550e-02	DOWN	1.029855e+02	2.242517e+02	1.746779e+02	5.987688e+01	5.516373e+01	5.764393e+01
1331	Medtr1g009200	-0.351763	6.21285	1.902934e+01	4.874325e-04	1.558245e-03	Not_significant	7.643080e+01	8.213632e+01	9.060725e+01	6.417911e+01	6.538712e+01	6.559848e+01
1333	Medtr1g009220	-0.610827	3.43819	9.957205e+00	6.145388e-03	1.428123e-02	DOWN	1.494694e+01	1.057919e+01	1.342767e+01	8.250154e+00	7.987026e+00	9.174241e+00
1335	Medtr1g009260	-1.58971	-0.224662	3.855658e+00	6.669210e-02	1.119904e-01	Not_significant	5.300333e-01	1.407532e+00	1.338829e+00	7.086022e-01	1.064937e-01	2.651515e-01
1336	Medtr1g009270	-3.35509	0.348773	1.996666e+01	2.769725e-04	9.492110e-04	DOWN	1.431090e+00	1.362128e+00	3.307696e+00	0.000000e+00	2.662342e-01	3.181818e-01
1338	Medtr1g009315	5.972801e-01	-0.674135	5.533375e-01	4.675843e-01	5.604799e-01	Not_significant	4.240266e-01	6.356597e-01	2.362640e-01	5.061444e-01	8.519495e-01	5.833333e-01
1344	Medtr1g009570	1.080348e+00	-0.692245	1.587212e+00	2.248248e-01	3.101040e-01	Not_significant	5.300333e-01	4.540427e-02	4.725280e-01	4.049155e-01	5.324684e-01	1.219697e+00
1346	Medtr1g009610	-0.055512	6.15571	4.207607e-01	5.257910e-01	6.156862e-01	Not_significant	7.876295e+01	7.014959e+01	6.898909e+01	6.640615e+01	7.385337e+01	6.904544e+01
1347	Medtr1g009613	-0.200354	7.14942	7.902645e+00	1.258074e-02	2.663787e-02	Not_significant	1.415719e+02	1.502427e+02	1.631403e+02	1.401008e+02	1.304015e+02	1.256818e+02
1349	Medtr1g009620	9.714194e-01	3.40769	2.208439e+01	2.433483e-04	8.483137e-04	UP	8.109510e+00	7.627917e+00	5.827846e+00	1.270422e+01	1.368444e+01	1.537879e+01
1350	Medtr1g009640	-0.159216	6.72324	2.931333e+00	1.062531e-01	1.662568e-01	Not_significant	9.037068e+01	1.210478e+02	1.232511e+02	1.047213e+02	9.664302e+01	9.720453e+01
1351	Medtr1g009650	-0.236633	4.16178	2.492672e+00	1.340095e-01	2.017706e-01	Not_significant	1.733209e+01	1.934222e+01	2.098812e+01	1.700645e+01	1.597405e+01	1.606818e+01
1352	Medtr1g009660	-0.00441131	1.00595	1.045624e-04	9.919684e-01	9.939182e-01	Not_significant	2.120133e+00	1.225915e+00	2.402017e+00	1.720891e+00	1.490912e+00	2.492424e+00
1353	Medtr1g009680	4.896976e-01	3.59483	6.339991e+00	2.287759e-02	4.458149e-02	Not_significant	8.056506e+00	1.162349e+01	1.027748e+01	1.285607e+01	1.182080e+01	1.734091e+01
1354	Medtr1g009690	5.379080e-02	4.21806	1.146306e-01	7.393503e-01	8.009084e-01	Not_significant	1.659004e+01	1.502881e+01	2.279948e+01	2.009393e+01	1.815717e+01	1.834848e+01
1355	Medtr1g009710	2.378282e-01	3.83721	1.820110e+00	1.961492e-01	2.771411e-01	Not_significant	1.075968e+01	1.639094e+01	1.197071e+01	1.589293e+01	1.517535e+01	1.500757e+01
1359	Medtr1g009750	1.979668e-01	3.10257	8.965608e-01	3.578367e-01	4.520722e-01	Not_significant	6.784426e+00	7.809534e+00	9.096164e+00	8.655069e+00	9.105210e+00	9.492423e+00
1360	Medtr1g009760	2.890676e+00	1.23905	3.583167e+01	1.887249e-05	8.896534e-05	UP	8.480533e-01	3.632341e-01	4.725280e-01	4.302227e+00	3.248057e+00	4.666666e+00
1361	Medtr1g009770	9.187697e-02	6.574	1.514374e+00	2.363196e-01	3.231976e-01	Not_significant	8.666044e+01	9.662028e+01	9.285176e+01	9.849570e+01	1.068132e+02	8.962120e+01
1362	Medtr1g009780	-0.544295	3.74813	8.070102e+00	1.183466e-02	2.527626e-02	DOWN	1.584800e+01	1.480179e+01	1.661724e+01	1.148948e+01	1.320522e+01	7.954544e+00
1363	Medtr1g009790	-0.131342	5.67406	1.963368e+00	1.803175e-01	2.583017e-01	Not_significant	5.756162e+01	5.053495e+01	5.189933e+01	4.762819e+01	4.733644e+01	5.080302e+01
1364	Medtr1g009830	-0.235218	0.486836	1.927753e-01	6.665280e-01	7.407610e-01	Not_significant	1.060067e+00	1.180511e+00	1.929489e+00	8.604455e-01	1.650652e+00	1.060606e+00
1365	Medtr1g009840	1.373320e-01	1.56194	1.417889e-01	7.114748e-01	7.787633e-01	Not_significant	3.180200e+00	2.406426e+00	2.638281e+00	2.378879e+00	3.301304e+00	3.287878e+00
1367	Medtr1g009860	4.448644e-01	4.35559	1.036968e+01	5.365356e-03	1.266280e-02	Not_significant	1.690806e+01	1.693579e+01	1.787731e+01	2.475046e+01	2.348186e+01	2.237878e+01
1368	Medtr1g009890	-0.326762	3.84104	3.958611e+00	6.406785e-02	1.082861e-01	Not_significant	1.643103e+01	1.339426e+01	1.768042e+01	1.199562e+01	1.155456e+01	1.426515e+01
1369	Medtr1g009900	4.966542e+00	2.69382	1.629436e+02	6.682976e-10	1.105033e-08	UP	7.420466e-01	2.724256e-01	2.362640e-01	1.290668e+01	1.208703e+01	1.251515e+01
1370	Medtr1g009960	2.651847e-01	6.16556	9.140093e+00	8.102633e-03	1.814901e-02	Not_significant	6.736723e+01	6.102333e+01	6.686272e+01	7.612412e+01	8.551443e+01	7.328787e+01
1372	Medtr1g009980	-0.63754	4.67137	2.170326e+01	2.644882e-04	9.111347e-04	DOWN	3.498220e+01	3.382618e+01	2.413831e+01	2.115684e+01	1.868964e+01	1.946212e+01
1374	Medtr1g010000	-0.409475	-0.34796	2.675620e-01	6.120068e-01	6.929413e-01	Not_significant	8.480533e-01	9.988939e-01	5.512827e-01	5.061444e-02	6.922090e-01	1.007576e+00
1375	Medtr1g010010	1.757586e-01	3.96135	1.155825e+00	2.983339e-01	3.906359e-01	Not_significant	1.415189e+01	1.570988e+01	1.382144e+01	1.629785e+01	1.469613e+01	1.824242e+01
1376	Medtr1g010020	-0.229741	2.49808	6.589925e-01	4.288705e-01	5.231990e-01	Not_significant	7.367463e+00	6.674427e+00	4.055866e+00	5.921890e+00	3.887019e+00	5.462120e+00
1377	Medtr1g010030	-0.721534	2.43436	7.036730e+00	1.741328e-02	3.527509e-02	DOWN	9.275583e+00	5.811746e+00	4.804035e+00	4.909601e+00	3.461045e+00	3.606060e+00
1378	Medtr1g010040	1.719893e-01	4.16506	1.311854e+00	2.689611e-01	3.591710e-01	Not_significant	2.040628e+01	1.275860e+01	1.736540e+01	1.999270e+01	1.618704e+01	2.041666e+01
1379	Medtr1g010050	1.795907e-01	4.44537	1.503753e+00	2.378980e-01	3.249216e-01	Not_significant	2.120133e+01	1.997788e+01	1.968867e+01	2.196667e+01	2.854031e+01	1.882575e+01
1380	Medtr1g010070	-0.536214	4.14587	1.126414e+01	4.030711e-03	9.871802e-03	DOWN	1.568899e+01	2.610745e+01	2.071248e+01	1.376713e+01	1.490912e+01	1.426515e+01
1381	Medtr1g010080	-0.789978	3.78903	2.072672e+01	3.288435e-04	1.101743e-03	DOWN	1.849816e+01	1.580068e+01	1.771980e+01	1.174255e+01	9.850666e+00	8.590908e+00
1382	Medtr1g010090	-1.64433	7.47779	7.591936e+02	7.091872e-15	5.898995e-13	DOWN	2.657587e+02	2.716083e+02	2.722155e+02	8.629762e+01	8.828326e+01	8.442423e+01
1383	Medtr1g010100	-0.677254	1.4189	2.492824e+00	1.340240e-01	2.017719e-01	Not_significant	1.484093e+00	5.357703e+00	2.598904e+00	1.973963e+00	1.703899e+00	2.174242e+00
1385	Medtr1g010120	2.670796e-01	6.1141	9.799598e+00	6.476639e-03	1.492943e-02	Not_significant	5.862168e+01	7.237440e+01	5.764842e+01	7.668088e+01	7.752740e+01	7.222726e+01
1386	Medtr1g010130	-0.468115	3.47361	5.262800e+00	3.570990e-02	6.548950e-02	Not_significant	1.245578e+01	1.371209e+01	1.208884e+01	1.108456e+01	6.868843e+00	9.757574e+00
1387	Medtr1g010140	1.088351e+00	0.769934	3.472244e+00	8.097952e-02	1.320930e-01	Not_significant	6.890433e-01	9.080853e-02	2.205131e+00	2.631951e+00	2.129874e+00	1.909091e+00
1388	Medtr1g010150	-1.4728	6.87081	3.330870e+02	4.151378e-12	1.371016e-10	DOWN	1.988685e+02	1.624565e+02	1.549104e+02	6.281252e+01	5.692087e+01	6.543938e+01
1389	Medtr1g010170	-1.02995	6.0516	1.451125e+02	2.027237e-09	2.849046e-08	DOWN	9.985827e+01	8.508760e+01	8.190486e+01	4.605914e+01	4.094682e+01	4.337878e+01
1392	Medtr1g010210	1.321571e+00	5.43456	1.590694e+02	1.041138e-09	1.603731e-08	UP	2.363949e+01	2.610745e+01	2.425644e+01	6.397665e+01	5.782607e+01	6.337120e+01
1393	Medtr1g010220	1.436731e+01	5.99769	2.003920e+03	1.820460e-16	3.008575e-14	UP	0.000000e+00	0.000000e+00	0.000000e+00	1.231449e+02	1.304015e+02	1.299242e+02
1395	Medtr1g010240	1.007324e+00	2.27992	1.268930e+01	2.611568e-03	6.737740e-03	UP	2.809176e+00	2.905873e+00	3.780224e+00	6.023118e+00	6.496115e+00	6.681817e+00
1396	Medtr1g010250	2.282921e+00	3.59429	1.163021e+02	9.871854e-09	1.141544e-07	UP	4.028253e+00	2.815065e+00	5.434072e+00	1.806936e+01	1.991432e+01	2.200757e+01
1398	Medtr1g010270	1.082143e+01	2.44862	1.627240e+02	4.456260e-09	5.633575e-08	UP	0.000000e+00	0.000000e+00	0.000000e+00	1.012289e+01	1.112859e+01	1.145454e+01
1400	Medtr1g010290	-0.00160617	5.43948	2.602654e-04	9.873286e-01	9.910682e-01	Not_significant	4.340973e+01	4.567669e+01	4.083430e+01	4.676774e+01	4.185202e+01	4.125757e+01
1401	Medtr1g010300	4.887232e-01	5.42516	1.862629e+01	5.368020e-04	1.696336e-03	Not_significant	3.842741e+01	4.004656e+01	2.913923e+01	4.853925e+01	4.989229e+01	5.133333e+01
1402	Medtr1g010310	6.161550e+00	3.96424	4.559169e+02	2.696868e-13	1.323515e-11	UP	3.180200e-01	2.724256e-01	6.300374e-01	3.365860e+01	2.896628e+01	2.980303e+01
1404	Medtr1g011245	1.954329e+00	0.417568	9.700184e+00	6.665197e-03	1.528653e-02	UP	8.480533e-01	6.356597e-01	1.575093e-01	1.619662e+00	1.916886e+00	2.492424e+00
1406	Medtr1g011280	4.125696e-01	5.41233	1.750209e+01	7.071430e-04	2.154977e-03	Not_significant	3.715533e+01	3.645963e+01	3.579400e+01	4.747635e+01	5.111697e+01	4.703787e+01
1408	Medtr1g011380	-0.300899	5.71522	9.781686e+00	6.515586e-03	1.499807e-02	Not_significant	4.897508e+01	5.816287e+01	6.658707e+01	4.575545e+01	4.600527e+01	4.899999e+01
1410	Medtr1g011430	1.027082e+01	1.8775	1.100706e+02	5.338621e-08	5.013359e-07	UP	0.000000e+00	0.000000e+00	0.000000e+00	4.707143e+00	9.264951e+00	8.007575e+00
1411	Medtr1g011460	-0.0695406	5.91534	6.780435e-01	4.224076e-01	5.167275e-01	Not_significant	6.333898e+01	6.497351e+01	5.690025e+01	5.856091e+01	6.181958e+01	5.594696e+01
1412	Medtr1g011470	-2.05116	3.82305	1.112732e+02	1.347286e-08	1.500668e-07	DOWN	2.125434e+01	2.242971e+01	2.394142e+01	5.466360e+00	3.940266e+00	6.893938e+00
1413	Medtr1g011510	3.361209e-01	3.29995	9.580789e-01	3.519617e-01	4.458206e-01	Not_significant	3.074193e+00	8.127364e+00	1.445148e+01	1.275484e+01	7.241571e+00	1.267424e+01
1414	Medtr1g011520	1.614801e-01	3.32428	6.850967e-01	4.200543e-01	5.145414e-01	Not_significant	8.533536e+00	1.017056e+01	9.371806e+00	1.078088e+01	1.022339e+01	1.044697e+01
1415	Medtr1g011540	1.490794e+01	6.54781	2.904031e+03	1.389719e-17	4.008887e-15	UP	0.000000e+00	0.000000e+00	0.000000e+00	2.054440e+02	1.659704e+02	1.900075e+02
1416	Medtr1g011580	1.908455e+00	3.04311	5.141373e+01	2.274198e-06	1.374151e-05	UP	3.392213e+00	4.722044e+00	2.362640e+00	1.245115e+01	1.139482e+01	1.490151e+01
1418	Medtr1g011610	-0.230568	6.32801	8.680610e+00	9.510814e-03	2.090999e-02	Not_significant	8.750850e+01	8.081960e+01	9.135542e+01	8.083126e+01	6.826245e+01	7.259847e+01
1420	Medtr1g011640	2.538383e+00	5.20862	4.051158e+02	9.271930e-13	3.742017e-11	UP	1.314483e+01	9.898130e+00	9.804956e+00	6.357174e+01	6.112738e+01	6.421969e+01
1421	Medtr1g011650	2.708459e-01	4.81064	4.451774e+00	5.102301e-02	8.911685e-02	Not_significant	2.416952e+01	2.942196e+01	2.260259e+01	3.173525e+01	2.912602e+01	3.081060e+01
1425	Medtr1g011690	5.684070e-01	4.08181	1.187460e+01	3.336279e-03	8.372430e-03	UP	1.690806e+01	1.244077e+01	1.165569e+01	1.923349e+01	2.119224e+01	1.978030e+01
1426	Medtr1g011700	1.404289e+00	1.53085	1.398221e+01	1.801684e-03	4.878836e-03	UP	1.537097e+00	1.271319e+00	1.811357e+00	4.656529e+00	2.662342e+00	4.984848e+00
1427	Medtr1g011710	-0.552371	-0.0343618	7.007981e-01	4.147040e-01	5.093606e-01	Not_significant	7.420466e-01	3.178299e-01	1.968867e+00	7.592166e-01	5.324684e-01	7.954544e-01
1428	Medtr1g011720	1.896963e-01	4.21091	1.495815e+00	2.390865e-01	3.262180e-01	Not_significant	1.982325e+01	1.507422e+01	1.693225e+01	1.781628e+01	2.012731e+01	2.084091e+01
1430	Medtr1g011750	3.489497e-01	6.69245	2.552903e+01	1.189537e-04	4.521900e-04	Not_significant	9.450494e+01	9.489492e+01	8.340120e+01	1.225882e+02	1.154392e+02	1.092424e+02
1432	Medtr1g011800	-0.0471674	4.08115	7.860584e-02	7.828009e-01	8.357753e-01	Not_significant	2.093632e+01	1.857035e+01	1.216760e+01	1.756321e+01	1.560132e+01	1.622727e+01
1433	Medtr1g011850	2.651799e-01	6.61022	1.412180e+01	1.728125e-03	4.703589e-03	Not_significant	8.952262e+01	8.708538e+01	8.942593e+01	1.022918e+02	1.070262e+02	1.103030e+02
1434	Medtr1g011880	1.595021e-01	7.25481	6.927432e+00	1.816040e-02	3.653506e-02	Not_significant	1.569959e+02	1.357134e+02	1.402621e+02	1.671289e+02	1.553743e+02	1.603636e+02
1435	Medtr1g011980	-0.109409	6.05223	1.464502e+00	2.438515e-01	3.313394e-01	Not_significant	7.446968e+01	7.555270e+01	5.693963e+01	6.544447e+01	6.336374e+01	6.183332e+01
1440	Medtr1g012020	3.342335e-01	3.24799	2.690880e+00	1.205012e-01	1.846536e-01	Not_significant	7.314460e+00	7.310087e+00	1.027748e+01	1.037596e+01	1.027664e+01	1.087121e+01
1441	Medtr1g012030	5.810758e-01	3.51409	7.931109e+00	1.245039e-02	2.639830e-02	UP	1.192575e+01	9.126258e+00	6.536638e+00	1.396959e+01	1.224677e+01	1.437121e+01
1449	Medtr1g012330	-0.747304	0.958706	2.395759e+00	1.411164e-01	2.106274e-01	Not_significant	4.505283e+00	1.861575e+00	7.087920e-01	1.670277e+00	2.129874e+00	3.712121e-01
1451	Medtr1g012360	-0.954517	4.27035	4.340282e+01	6.351129e-06	3.384969e-05	DOWN	2.692569e+01	2.379184e+01	2.512274e+01	1.457696e+01	1.251301e+01	1.209091e+01
1452	Medtr1g012370	-0.266186	5.25031	6.225734e+00	2.395043e-02	4.638280e-02	Not_significant	4.203164e+01	4.499563e+01	3.744785e+01	3.553134e+01	3.370525e+01	3.404545e+01
1453	Medtr1g012380	-0.986057	2.02654	8.200578e+00	1.129110e-02	2.426529e-02	DOWN	4.452280e+00	6.174980e+00	5.119054e+00	3.036866e+00	1.544158e+00	3.340909e+00
1456	Medtr1g012420	-0.514875	6.2185	3.559180e+01	2.004840e-05	9.379364e-05	DOWN	9.307385e+01	8.313521e+01	8.635450e+01	5.603019e+01	6.267153e+01	6.485605e+01
1457	Medtr1g012430	1.087718e+01	2.51267	1.696283e+02	3.406312e-09	4.457817e-08	UP	0.000000e+00	0.000000e+00	0.000000e+00	1.128702e+01	1.155456e+01	1.134848e+01
1458	Medtr1g012440	1.402734e+00	4.31888	9.074179e+01	5.544853e-08	5.181249e-07	UP	1.166073e+01	9.625705e+00	1.149818e+01	2.885023e+01	2.923252e+01	2.858333e+01
1460	Medtr1g012480	5.091052e-01	4.26656	1.207020e+01	3.143271e-03	7.935960e-03	UP	1.579499e+01	1.511962e+01	1.661724e+01	1.908164e+01	2.183121e+01	2.656818e+01
1463	Medtr1g012520	-0.142378	8.03007	6.637128e+00	2.033566e-02	4.027738e-02	Not_significant	2.810237e+02	2.673857e+02	2.735937e+02	2.540339e+02	2.618680e+02	2.298333e+02
1464	Medtr1g012530	-0.0351345	6.37973	2.254463e-01	6.413595e-01	7.185499e-01	Not_significant	8.973464e+01	8.209091e+01	8.068416e+01	8.796790e+01	8.152092e+01	7.705302e+01
1465	Medtr1g012540	9.163433e-02	4.72923	3.962624e-01	5.379423e-01	6.266332e-01	Not_significant	3.397513e+01	2.447290e+01	1.901925e+01	2.692688e+01	2.880654e+01	2.550757e+01
1466	Medtr1g012550	-0.652411	1.69915	3.415325e+00	8.323802e-02	1.351661e-01	Not_significant	3.710233e+00	4.358810e+00	3.465205e+00	2.024578e+00	2.236367e+00	3.022727e+00
1467	Medtr1g012590	1.531136e-01	4.70805	1.364914e+00	2.598606e-01	3.489171e-01	Not_significant	2.703170e+01	2.674311e+01	2.051559e+01	2.672442e+01	2.758186e+01	2.773484e+01
1468	Medtr1g012600	8.133226e-02	3.21956	1.619793e-01	6.926853e-01	7.633662e-01	Not_significant	8.745549e+00	1.053379e+01	7.639203e+00	9.717973e+00	9.903913e+00	8.803029e+00
1469	Medtr1g012610	4.509904e-01	5.94716	2.713389e+01	8.703996e-05	3.436484e-04	Not_significant	5.003514e+01	5.611967e+01	5.000922e+01	7.404893e+01	7.087155e+01	6.862120e+01
1470	Medtr1g012620	-0.662797	5.4083	2.599641e+01	1.084711e-04	4.170580e-04	DOWN	3.837441e+01	6.274870e+01	5.497076e+01	3.406352e+01	3.162862e+01	3.218939e+01
1472	Medtr1g012710	-1.10305	4.88	7.484494e+01	2.034283e-07	1.625439e-06	DOWN	4.245567e+01	3.491588e+01	4.268503e+01	1.791751e+01	1.959484e+01	1.829545e+01
1474	Medtr1g012760	-0.863712	2.2411	8.659170e+00	9.584915e-03	2.106347e-02	DOWN	6.572413e+00	6.765236e+00	4.567771e+00	3.796083e+00	2.928576e+00	3.075757e+00
1475	Medtr1g012790	4.892859e-02	4.60277	1.351863e-01	7.179494e-01	7.840948e-01	Not_significant	1.865717e+01	2.633447e+01	2.638281e+01	2.297896e+01	2.364160e+01	2.715151e+01
1476	Medtr1g012800	-0.184127	4.55657	1.646155e+00	2.178205e-01	3.020901e-01	Not_significant	3.079493e+01	2.288375e+01	2.146065e+01	2.120745e+01	2.172471e+01	2.259091e+01
1478	Medtr1g012830	2.505235e-01	5.69912	6.604647e+00	2.059714e-02	4.075251e-02	Not_significant	5.438142e+01	4.531346e+01	4.284254e+01	5.567588e+01	5.713386e+01	5.589393e+01
1479	Medtr1g012840	8.574635e-02	5.58373	8.539471e-01	3.692130e-01	4.637938e-01	Not_significant	4.563587e+01	4.431456e+01	4.933980e+01	4.990584e+01	4.643125e+01	5.154545e+01
1480	Medtr1g012850	-0.151	6.04029	3.060589e+00	9.943174e-02	1.571667e-01	Not_significant	7.192552e+01	7.528027e+01	6.048359e+01	6.655799e+01	6.075465e+01	5.928787e+01
1482	Medtr1g012870	-0.148349	3.28694	5.293330e-01	4.774364e-01	5.699575e-01	Not_significant	7.791490e+00	1.112405e+01	1.145880e+01	9.110599e+00	9.424691e+00	8.962120e+00
1483	Medtr1g012890	-0.574198	4.62949	2.045130e+01	3.500515e-04	1.162322e-03	DOWN	3.243804e+01	2.805984e+01	2.799729e+01	2.034701e+01	1.991432e+01	1.909091e+01
1484	Medtr1g012910	-0.419427	4.56752	6.921584e+00	1.820157e-02	3.659403e-02	Not_significant	3.392213e+01	2.143081e+01	2.594966e+01	1.913226e+01	2.294939e+01	1.829545e+01
1485	Medtr1g012920	-0.188076	6.7607	7.218277e+00	1.624415e-02	3.324705e-02	Not_significant	1.176674e+02	1.054287e+02	1.232511e+02	9.890062e+01	1.004235e+02	1.043106e+02
1487	Medtr1g012960	1.425942e+00	5.86065	2.189510e+02	9.858945e-11	2.090914e-09	UP	2.692569e+01	3.555154e+01	3.201377e+01	8.275461e+01	8.381053e+01	8.728787e+01
1488	Medtr1g012980	8.231431e-02	5.129	5.963242e-01	4.512794e-01	5.450560e-01	Not_significant	3.561824e+01	3.305431e+01	3.299821e+01	3.892250e+01	3.413123e+01	3.468181e+01
1489	Medtr1g012990	-1.24911	6.15251	2.321054e+02	6.374347e-11	1.440274e-09	DOWN	9.980527e+01	9.961696e+01	1.004122e+02	4.185814e+01	4.057409e+01	4.369696e+01
1490	Medtr1g013000	3.814863e-01	2.2552	1.885859e+00	1.886766e-01	2.683756e-01	Not_significant	4.134260e+00	4.131788e+00	3.937734e+00	5.618203e+00	5.324684e+00	4.984848e+00
1492	Medtr1g013040	8.241944e-01	4.45385	3.700513e+01	1.607738e-05	7.700698e-05	UP	1.632503e+01	1.471098e+01	1.634159e+01	2.616767e+01	2.784810e+01	2.969697e+01
1493	Medtr1g013050	-0.0959711	5.79633	1.139736e+00	3.016068e-01	3.940803e-01	Not_significant	6.010578e+01	5.307759e+01	5.886912e+01	5.223410e+01	5.393905e+01	5.462120e+01
1495	Medtr1g013070	-0.583785	7.24062	8.522357e+01	8.502441e-08	7.526439e-07	DOWN	1.813774e+02	1.681774e+02	1.942878e+02	1.279533e+02	1.145340e+02	1.203257e+02
1496	Medtr1g013090	1.246277e-01	1.61185	9.676152e-02	7.597825e-01	8.174841e-01	Not_significant	3.339210e+00	1.452937e+00	3.701470e+00	2.631951e+00	3.940266e+00	2.704545e+00
1497	Medtr1g013100	2.112692e+00	1.81149	3.001503e+01	5.156245e-05	2.158743e-04	UP	1.908120e+00	8.172768e-01	1.260075e+00	4.605914e+00	5.910400e+00	6.310605e+00
1498	Medtr1g013110	-0.201199	5.48866	3.512607e+00	7.934733e-02	1.297843e-01	Not_significant	4.356874e+01	4.554048e+01	5.453761e+01	4.413579e+01	4.110656e+01	3.982575e+01
1499	Medtr1g013120	-0.0348632	3.14605	2.666548e-02	8.723376e-01	9.059345e-01	Not_significant	9.487596e+00	8.763024e+00	8.387372e+00	8.857527e+00	6.975336e+00	1.007576e+01
1500	Medtr1g013130	1.227119e-01	4.41524	5.707038e-01	4.609947e-01	5.543701e-01	Not_significant	2.167836e+01	2.583503e+01	1.401833e+01	2.232097e+01	2.172471e+01	2.195454e+01
1501	Medtr1g013150	6.786261e-01	3.01697	9.195132e+00	7.950840e-03	1.784884e-02	UP	6.042380e+00	3.950171e+00	8.505504e+00	9.009370e+00	8.466248e+00	1.209091e+01
1508	Medtr1g013350	2.032894e-01	4.09528	1.795416e+00	1.990529e-01	2.805814e-01	Not_significant	1.902820e+01	1.389371e+01	1.456961e+01	2.029639e+01	1.810393e+01	1.617424e+01
1509	Medtr1g013360	-1.04142	3.92618	3.722555e+01	1.554268e-05	7.473766e-05	DOWN	2.035328e+01	1.975086e+01	2.067310e+01	1.113518e+01	1.043638e+01	8.060605e+00
1512	Medtr1g013440	-0.662108	4.13944	1.745428e+01	7.156492e-04	2.176035e-03	DOWN	2.141335e+01	1.920600e+01	2.358702e+01	1.660154e+01	1.150132e+01	1.267424e+01
1513	Medtr1g013450	-0.798582	5.46686	6.591395e+01	4.692064e-07	3.407335e-06	DOWN	5.401039e+01	6.138657e+01	5.268687e+01	3.041928e+01	3.434421e+01	3.176515e+01
1514	Medtr1g013560	-0.350236	4.94303	8.981802e+00	8.559096e-03	1.906874e-02	Not_significant	3.079493e+01	3.518831e+01	3.701470e+01	2.697750e+01	2.736888e+01	2.651515e+01
1515	Medtr1g013580	-1.41312	-0.355639	3.060925e+00	9.872973e-02	1.561375e-01	Not_significant	1.060067e+00	1.362128e+00	5.512827e-01	4.555300e-01	1.064937e-01	5.303030e-01
1520	Medtr1g013640	-0.587515	2.74512	5.366115e+00	3.417214e-02	6.300368e-02	Not_significant	4.876306e+00	1.057919e+01	8.229863e+00	4.960215e+00	5.803906e+00	4.984848e+00
1521	Medtr1g013650	-0.273395	4.70445	4.584687e+00	4.805615e-02	8.460944e-02	Not_significant	2.968186e+01	2.442750e+01	3.122623e+01	2.135929e+01	2.300264e+01	2.609091e+01
1522	Medtr1g013660	-0.258027	3.87575	2.471334e+00	1.355711e-01	2.037810e-01	Not_significant	1.791513e+01	1.471098e+01	1.504214e+01	1.361528e+01	1.405717e+01	1.214394e+01
1524	Medtr1g013680	-1.31541	1.9947	1.194149e+01	3.272660e-03	8.227079e-03	DOWN	7.155450e+00	6.038768e+00	3.465205e+00	1.062903e+00	3.514292e+00	2.068182e+00
1525	Medtr1g013700	1.371606e-01	4.95937	1.394393e+00	2.549809e-01	3.436626e-01	Not_significant	2.883381e+01	3.110192e+01	2.878483e+01	2.971068e+01	3.216109e+01	3.553030e+01
1528	Medtr1g013760	2.962805e+00	0.590024	1.833970e+01	5.095622e-04	1.620482e-03	UP	0.000000e+00	5.448512e-01	3.937734e-01	2.834409e+00	1.171431e+00	3.712121e+00
1529	Medtr1g013790	1.803555e+00	0.493592	9.588023e+00	6.940192e-03	1.583582e-02	UP	8.480533e-01	2.724256e-01	6.300374e-01	2.986252e+00	2.183121e+00	1.113636e+00
1530	Medtr1g013800	1.811159e+00	1.59039	1.708872e+01	7.879347e-04	2.364190e-03	UP	2.915183e+00	4.540427e-01	7.481694e-01	5.314516e+00	3.833773e+00	4.560605e+00
1531	Medtr1g013820	9.251744e-01	4.46661	4.625437e+01	4.337493e-06	2.417293e-05	UP	1.330384e+01	1.593690e+01	1.638097e+01	2.616767e+01	2.715589e+01	3.330303e+01
1533	Medtr1g014040	-0.416969	4.64204	1.047955e+01	5.177007e-03	1.227969e-02	Not_significant	2.671368e+01	2.592584e+01	3.260443e+01	2.080253e+01	2.135198e+01	2.168939e+01
1535	Medtr1g014070	-0.310196	1.67585	7.864271e-01	3.883691e-01	4.831822e-01	Not_significant	4.187263e+00	3.359916e+00	2.756413e+00	2.834409e+00	3.567538e+00	1.909091e+00
1536	Medtr1g014080	1.385182e-01	6.46435	3.289506e+00	8.858892e-02	1.423671e-01	Not_significant	8.231417e+01	8.036555e+01	8.907153e+01	9.824263e+01	8.945470e+01	8.978029e+01
1538	Medtr1g014120	3.304153e-01	4.90344	7.452175e+00	1.486989e-02	3.078355e-02	Not_significant	2.438153e+01	2.492694e+01	2.984802e+01	3.588564e+01	3.035070e+01	3.362121e+01
1539	Medtr1g014130	-0.09432	2.99975	1.485780e-01	7.049923e-01	7.736974e-01	Not_significant	4.717296e+00	1.157809e+01	8.151108e+00	7.440323e+00	7.880533e+00	7.530302e+00
1540	Medtr1g014140	-0.0868174	6.77306	1.615203e+00	2.219924e-01	3.068700e-01	Not_significant	1.207416e+02	1.087432e+02	1.083664e+02	1.091247e+02	1.006365e+02	1.080227e+02
1543	Medtr1g014190	3.571613e-01	5.4131	1.185556e+01	3.355747e-03	8.410963e-03	Not_significant	3.333909e+01	4.231678e+01	3.626653e+01	4.788126e+01	4.786891e+01	4.746211e+01
1544	Medtr1g014210	3.801345e-01	4.76381	9.432713e+00	7.329892e-03	1.661072e-02	Not_significant	2.411652e+01	2.665230e+01	2.004306e+01	2.864777e+01	3.349226e+01	2.959090e+01
1545	Medtr1g014220	-0.417133	3.87366	6.080970e+00	2.539420e-02	4.880349e-02	Not_significant	1.531796e+01	1.584609e+01	1.866486e+01	1.184378e+01	1.395067e+01	1.161363e+01
1546	Medtr1g014230	8.386799e-02	4.79968	3.234098e-01	5.774889e-01	6.623550e-01	Not_significant	2.538860e+01	2.056813e+01	3.500645e+01	2.869839e+01	2.923252e+01	2.757575e+01
1547	Medtr1g014240	-0.596515	4.95892	2.246018e+01	2.243244e-04	7.892983e-04	DOWN	3.227903e+01	3.659584e+01	4.296067e+01	2.540845e+01	2.518576e+01	2.338636e+01
1548	Medtr1g014250	9.474930e-01	4.2575	3.200931e+01	3.612786e-05	1.577131e-04	UP	1.653704e+01	1.230456e+01	1.059250e+01	2.272588e+01	2.704940e+01	2.524242e+01
1549	Medtr1g014260	6.922369e-02	4.43954	2.392545e-01	6.314057e-01	7.096662e-01	Not_significant	2.030028e+01	2.034111e+01	2.248446e+01	2.140991e+01	2.523900e+01	1.983333e+01
1550	Medtr1g014270	-0.451258	7.20459	5.444214e+01	1.591058e-06	1.000035e-05	Not_significant	1.572609e+02	1.731265e+02	1.804663e+02	1.186402e+02	1.274729e+02	1.273257e+02
1551	Medtr1g014280	-1.04418	-0.633129	1.718187e+00	2.072232e-01	2.899893e-01	Not_significant	5.300333e-01	1.271319e+00	3.937734e-01	2.024578e-01	6.389621e-01	2.121212e-01
1554	Medtr1g014320	1.713274e+00	1.98309	1.973767e+01	4.134131e-04	1.348442e-03	UP	2.544160e+00	2.633447e+00	4.725280e-01	5.921890e+00	6.336374e+00	5.568181e+00
1555	Medtr1g014330	-1.17821	1.51706	8.941268e+00	8.692582e-03	1.932680e-02	DOWN	3.445216e+00	2.678852e+00	5.197808e+00	1.771505e+00	1.757146e+00	1.484848e+00
1556	Medtr1g014340	1.744042e-01	1.9897	3.247827e-01	5.766920e-01	6.615956e-01	Not_significant	2.650167e+00	3.178299e+00	5.040299e+00	3.441782e+00	3.887019e+00	4.984848e+00
1559	Medtr1g014420	1.017262e+00	5.00629	6.796200e+01	3.843269e-07	2.867319e-06	UP	2.374549e+01	1.675417e+01	2.339014e+01	4.013725e+01	4.036111e+01	4.809848e+01
1560	Medtr1g014510	5.060493e-01	5.87173	2.297459e+01	2.009595e-04	7.154882e-04	UP	5.692558e+01	4.790150e+01	4.091305e+01	6.448280e+01	7.033908e+01	7.037120e+01
1563	Medtr1g014650	-0.913352	3.0172	1.181076e+01	3.402530e-03	8.511660e-03	DOWN	6.519410e+00	6.629023e+00	1.799544e+01	5.770046e+00	4.525982e+00	6.098484e+00
1565	Medtr1g014670	-2.04897	2.76908	6.076501e+01	7.956285e-07	5.420081e-06	DOWN	8.745549e+00	1.166890e+01	1.173445e+01	2.176421e+00	2.875329e+00	2.704545e+00
1566	Medtr1g014680	2.972800e-01	4.6133	4.852986e+00	4.265703e-02	7.637491e-02	Not_significant	1.966424e+01	2.710635e+01	1.905863e+01	2.657258e+01	2.763511e+01	2.630303e+01
1567	Medtr1g014690	-0.185024	5.92989	4.072267e+00	6.074514e-02	1.034539e-01	Not_significant	5.803865e+01	6.379300e+01	7.237554e+01	5.932012e+01	5.202217e+01	5.955302e+01
1568	Medtr1g014700	1.212698e+00	4.43242	6.529572e+01	4.988612e-07	3.595024e-06	UP	1.054766e+01	1.630013e+01	1.216760e+01	2.844532e+01	2.997797e+01	3.176515e+01
1569	Medtr1g014710	5.924239e-01	5.58409	3.570315e+01	1.969843e-05	9.231649e-05	UP	3.959349e+01	4.113627e+01	3.410077e+01	5.268963e+01	6.251179e+01	5.737878e+01
1570	Medtr1g014720	5.369075e-01	4.51536	1.663721e+01	8.802137e-04	2.602565e-03	UP	1.918721e+01	1.829792e+01	1.838922e+01	2.525661e+01	2.742212e+01	2.821212e+01
1571	Medtr1g014730	-0.0518572	4.43652	1.370848e-01	7.160689e-01	7.827378e-01	Not_significant	2.639566e+01	1.875196e+01	2.090937e+01	2.146052e+01	1.922211e+01	2.264394e+01
1572	Medtr1g014790	1.786893e+00	0.461782	8.682365e+00	9.467529e-03	2.082975e-02	UP	8.480533e-01	9.080853e-01	7.875467e-02	1.670277e+00	2.715589e+00	1.696969e+00
1573	Medtr1g014880	5.770762e-02	8.21383	1.341092e+00	2.638948e-01	3.535600e-01	Not_significant	2.847869e+02	2.901333e+02	2.976139e+02	3.032817e+02	3.080862e+02	2.969166e+02
1574	Medtr1g014930	-0.406167	0.990167	8.603297e-01	3.675042e-01	4.620021e-01	Not_significant	1.696107e+00	2.815065e+00	1.929489e+00	9.616744e-01	2.289614e+00	1.590909e+00
1576	Medtr1g015010	-0.228303	4.28257	2.533712e+00	1.310674e-01	1.980742e-01	Not_significant	2.157236e+01	1.938762e+01	2.161816e+01	1.938533e+01	1.794419e+01	1.622727e+01
1577	Medtr1g015020	5.510743e-01	4.11228	1.364622e+01	1.976999e-03	5.290676e-03	UP	1.303882e+01	1.380290e+01	1.508152e+01	1.817058e+01	1.970133e+01	2.349242e+01
1578	Medtr1g015040	-0.361776	0.847001	5.392019e-01	4.734513e-01	5.661717e-01	Not_significant	2.438153e+00	1.135107e+00	2.205131e+00	8.098310e-01	1.171431e+00	2.439394e+00
1581	Medtr1g015110	5.037483e-01	6.10133	2.644720e+01	9.933595e-05	3.861701e-04	UP	6.206690e+01	5.126142e+01	5.690025e+01	7.465630e+01	8.982742e+01	7.678787e+01
1582	Medtr1g015120	6.371911e-01	4.09607	1.597086e+01	1.046485e-03	3.027786e-03	UP	1.303882e+01	1.371209e+01	1.330954e+01	1.806936e+01	1.879614e+01	2.524242e+01
1583	Medtr1g015140	1.124390e+00	0.564494	4.461401e+00	5.085036e-02	8.886591e-02	Not_significant	7.950500e-01	1.407532e+00	4.725280e-01	1.720891e+00	2.129874e+00	1.909091e+00
1585	Medtr1g015165	4.354115e+00	-0.714625	1.331576e+01	1.995443e-03	5.330885e-03	UP	1.060067e-01	4.540427e-02	0.000000e+00	8.098310e-01	1.064937e+00	1.219697e+00
1586	Medtr1g015185	-0.145659	5.85826	2.757580e+00	1.163294e-01	1.792797e-01	Not_significant	6.095383e+01	5.707316e+01	6.430319e+01	5.689063e+01	4.760268e+01	6.061363e+01
1587	Medtr1g015230	-0.72985	1.01094	2.682134e+00	1.211039e-01	1.854613e-01	Not_significant	1.643103e+00	2.951277e+00	2.480772e+00	1.417204e+00	1.810393e+00	1.060606e+00
1590	Medtr1g015275	-0.246954	0.662773	2.224128e-01	6.436129e-01	7.205810e-01	Not_significant	2.014127e+00	1.634554e+00	1.260075e+00	8.604455e-01	1.171431e+00	2.015151e+00
1591	Medtr1g015290	1.949409e-01	3.93664	1.541284e+00	2.323815e-01	3.187889e-01	Not_significant	1.261479e+01	1.525583e+01	1.472712e+01	1.407081e+01	1.693250e+01	1.771212e+01
1592	Medtr1g015300	1.374661e+00	4.28138	7.334253e+01	2.327499e-07	1.828175e-06	UP	8.957563e+00	1.271319e+01	1.063188e+01	2.910330e+01	2.555848e+01	2.937878e+01
1595	Medtr1g015390	-0.292695	4.44737	4.824247e+00	4.320037e-02	7.718440e-02	Not_significant	2.650167e+01	2.229350e+01	2.299636e+01	2.034701e+01	1.858315e+01	1.956818e+01
1596	Medtr1g015410	1.276241e+00	4.84302	7.862515e+01	1.464095e-07	1.212077e-06	UP	1.765011e+01	1.938762e+01	1.346705e+01	4.150384e+01	3.642084e+01	4.348484e+01
1598	Medtr1g015450	-0.339814	7.33824	3.242820e+01	3.364496e-05	1.484322e-04	Not_significant	1.699287e+02	1.917876e+02	1.804269e+02	1.405563e+02	1.461093e+02	1.414318e+02
1603	Medtr1g015500	-0.502758	3.62647	7.746166e+00	1.332713e-02	2.800318e-02	DOWN	1.287981e+01	1.334885e+01	1.673537e+01	1.078088e+01	8.359754e+00	1.124242e+01
1607	Medtr1g015620	-0.138659	4.91121	1.390932e+00	2.555474e-01	3.442559e-01	Not_significant	2.931084e+01	3.582397e+01	2.925736e+01	2.480108e+01	3.104291e+01	2.969697e+01
1608	Medtr1g015650	-1.04413	7.32549	2.177907e+02	1.025721e-10	2.158589e-09	DOWN	1.962713e+02	2.324244e+02	2.191349e+02	1.080618e+02	9.882614e+01	1.068030e+02
1609	Medtr1g015670	-5.78162	-0.374822	1.651385e+01	1.062879e-03	3.069067e-03	DOWN	1.696107e+00	7.264683e-01	1.417584e+00	0.000000e+00	5.324684e-02	0.000000e+00
1612	Medtr1g015700	2.897910e-02	3.58924	2.500539e-02	8.763391e-01	9.084644e-01	Not_significant	1.123671e+01	1.003434e+01	1.413646e+01	1.179316e+01	1.219353e+01	1.219697e+01
1615	Medtr1g015730	3.864175e-01	0.657048	5.228363e-01	4.801376e-01	5.727015e-01	Not_significant	6.360400e-01	8.172768e-01	2.283885e+00	2.024578e+00	1.544158e+00	1.484848e+00
1617	Medtr1g015750	-0.789758	4.6079	3.516205e+01	2.146751e-05	9.929685e-05	DOWN	2.931084e+01	2.914954e+01	3.370700e+01	1.710768e+01	1.916886e+01	1.707576e+01
1618	Medtr1g015770	9.041386e-02	4.04597	3.313965e-01	5.728741e-01	6.584470e-01	Not_significant	1.754410e+01	1.630013e+01	1.401833e+01	1.741137e+01	1.565457e+01	1.765909e+01
1619	Medtr1g015780	-1.25031	2.01484	1.519025e+01	1.289461e-03	3.633949e-03	DOWN	4.876306e+00	6.719832e+00	4.922167e+00	2.429493e+00	2.768836e+00	1.750000e+00
1620	Medtr1g015810	1.235633e+00	2.87157	2.508296e+01	1.300703e-04	4.890690e-04	UP	4.399276e+00	3.178299e+00	5.355318e+00	9.717973e+00	1.075586e+01	1.012879e+01
1621	Medtr1g015820	-0.23419	5.68532	6.747697e+00	1.947375e-02	3.877055e-02	Not_significant	5.014115e+01	5.557482e+01	6.079861e+01	4.261736e+01	4.813515e+01	5.080302e+01
1622	Medtr1g015830	3.562703e-01	4.8722	9.029932e+00	8.417290e-03	1.878693e-02	Not_significant	2.575962e+01	2.556260e+01	2.547714e+01	3.487335e+01	2.923252e+01	3.431060e+01
1623	Medtr1g015860	5.661920e-03	3.90449	1.257451e-03	9.721527e-01	9.793890e-01	Not_significant	1.420489e+01	1.729903e+01	1.299452e+01	1.533618e+01	1.725198e+01	1.219697e+01
1625	Medtr1g015890	3.158547e+00	5.34592	4.325542e+02	5.600600e-13	2.443995e-11	UP	1.150172e+01	7.491704e+00	6.142864e+00	7.247988e+01	6.804946e+01	7.832575e+01
1626	Medtr1g015910	8.987648e-01	3.55575	1.709685e+01	7.829562e-04	2.352128e-03	UP	1.028265e+01	9.807322e+00	4.804035e+00	1.437450e+01	1.592081e+01	1.506060e+01
1627	Medtr1g015920	-0.537905	1.44774	1.928154e+00	1.840682e-01	2.629025e-01	Not_significant	3.233203e+00	2.769660e+00	3.307696e+00	1.569048e+00	2.822083e+00	2.015151e+00
1628	Medtr1g015930	1.852766e-01	4.37145	1.873525e+00	1.900490e-01	2.699521e-01	Not_significant	1.977024e+01	1.984166e+01	1.827108e+01	2.252343e+01	2.188445e+01	2.137121e+01
1630	Medtr1g015970	1.524698e+00	5.17198	1.509503e+02	1.523746e-09	2.224722e-08	UP	1.621902e+01	2.079515e+01	1.827108e+01	5.932012e+01	5.617542e+01	4.523484e+01
1631	Medtr1g015980	8.657447e-01	6.49772	6.747733e+01	1.016338e-06	6.734784e-06	UP	4.711996e+01	7.791372e+01	6.788653e+01	1.142368e+02	1.149599e+02	1.196363e+02
1634	Medtr1g016010	1.813331e+00	3.93232	1.054669e+02	1.960404e-08	2.075254e-07	UP	5.088320e+00	6.719832e+00	8.269240e+00	2.262465e+01	2.374809e+01	2.487121e+01
1635	Medtr1g016050	-0.163427	3.06833	5.732662e-01	4.600080e-01	5.534259e-01	Not_significant	1.123671e+01	6.810640e+00	8.308618e+00	8.705684e+00	7.294817e+00	7.424241e+00
1637	Medtr1g016070	1.350567e+00	3.1459	3.512374e+01	2.160467e-05	9.985596e-05	UP	5.406340e+00	3.269107e+00	6.103487e+00	1.427327e+01	1.160781e+01	1.209091e+01
1638	Medtr1g016080	-0.187008	2.32862	3.823726e-01	5.450703e-01	6.330431e-01	Not_significant	7.526473e+00	3.496129e+00	4.843412e+00	4.251613e+00	4.898710e+00	4.613636e+00
1639	Medtr1g016100	-0.221701	3.94776	1.864896e+00	1.910181e-01	2.710981e-01	Not_significant	1.780912e+01	1.602771e+01	1.575093e+01	1.280545e+01	1.522860e+01	1.437121e+01
1640	Medtr1g016110	2.012766e-01	5.52727	4.574625e+00	4.827355e-02	8.491908e-02	Not_significant	4.330372e+01	4.345188e+01	4.170060e+01	5.020952e+01	4.989229e+01	4.762121e+01
1641	Medtr1g016120	-0.7569	2.75358	9.646865e+00	6.817894e-03	1.558741e-02	DOWN	7.420466e+00	7.355491e+00	1.011998e+01	5.415745e+00	4.046760e+00	5.303030e+00
1644	Medtr1g016210	1.157720e+00	1.2202	7.211706e+00	1.630371e-02	3.334392e-02	UP	1.060067e+00	2.224809e+00	9.450560e-01	2.581336e+00	3.248057e+00	3.500000e+00
1645	Medtr1g016230	8.627293e-01	8.04261	2.574981e+02	2.922594e-11	7.454740e-10	UP	1.942042e+02	1.745340e+02	1.927127e+02	3.443300e+02	3.401408e+02	3.357348e+02
1646	Medtr1g016235	1.582902e+00	2.61721	3.223091e+01	3.481735e-05	1.527531e-04	UP	4.505283e+00	1.634554e+00	3.071432e+00	1.052780e+01	8.146767e+00	8.643938e+00
1647	Medtr1g016255	-0.174886	2.73831	4.675124e-01	5.039511e-01	5.953470e-01	Not_significant	7.261456e+00	7.446300e+00	6.300374e+00	5.010830e+00	5.484425e+00	7.954544e+00
1648	Medtr1g016270	-1.00497	6.20831	1.602244e+02	9.876447e-10	1.533850e-08	DOWN	1.035685e+02	8.921938e+01	1.027355e+02	5.253779e+01	4.371566e+01	5.106817e+01
1649	Medtr1g016280	1.192650e-01	-0.721289	1.809471e-02	8.946256e-01	9.217459e-01	Not_significant	1.166073e+00	3.178299e-01	7.875467e-02	5.061444e-01	5.857153e-01	5.303030e-01
1650	Medtr1g016290	-0.0181172	2.52837	4.848769e-03	9.453516e-01	9.601026e-01	Not_significant	4.028253e+00	5.675533e+00	7.324184e+00	5.314516e+00	5.484425e+00	6.098484e+00
1651	Medtr1g016300	1.896407e-01	5.13503	2.638604e+00	1.238967e-01	1.890903e-01	Not_significant	3.042391e+01	3.704988e+01	3.091121e+01	3.158341e+01	3.807149e+01	4.226515e+01
1652	Medtr1g016310	-0.803308	2.10707	6.258695e+00	2.364147e-02	4.587699e-02	DOWN	4.134260e+00	2.905873e+00	8.820523e+00	3.138095e+00	2.396108e+00	3.553030e+00
1653	Medtr1g016330	-1.88271	2.51492	3.857989e+01	1.270349e-05	6.261917e-05	DOWN	1.107770e+01	9.307875e+00	6.064110e+00	1.872734e+00	3.035070e+00	2.227272e+00
1654	Medtr1g016335	-1.08392	-0.790994	1.590477e+00	2.238853e-01	3.090340e-01	Not_significant	3.710233e-01	9.534896e-01	5.906600e-01	1.012289e-01	6.389621e-01	1.590909e-01
1655	Medtr1g016340	-0.239297	3.63492	1.876573e+00	1.897085e-01	2.695932e-01	Not_significant	1.118370e+01	1.303102e+01	1.575093e+01	1.017350e+01	1.048963e+01	1.320454e+01
1656	Medtr1g016360	-0.0228017	4.17784	2.459713e-02	8.773439e-01	9.092864e-01	Not_significant	1.881618e+01	1.738983e+01	1.827108e+01	1.746198e+01	1.687925e+01	1.919697e+01
1658	Medtr1g016390	-0.309208	4.05616	4.167969e+00	5.810331e-02	9.958365e-02	Not_significant	1.961123e+01	1.793469e+01	1.736540e+01	1.569048e+01	1.389743e+01	1.468939e+01
1661	Medtr1g016410	8.120069e-01	4.82414	4.480563e+01	5.252562e-06	2.864164e-05	UP	2.019427e+01	2.374643e+01	1.775918e+01	3.406352e+01	3.918968e+01	3.462878e+01
1662	Medtr1g016430	1.244548e-01	3.06338	3.146816e-01	5.826203e-01	6.665891e-01	Not_significant	6.996440e+00	7.037661e+00	9.608070e+00	8.148925e+00	9.584432e+00	8.166666e+00
1663	Medtr1g016440	-0.23742	5.27787	4.295203e+00	5.479591e-02	9.475522e-02	Not_significant	3.932847e+01	4.499563e+01	4.126745e+01	3.593625e+01	3.098966e+01	3.961363e+01
1664	Medtr1g016450	-0.414728	4.85382	1.186682e+01	3.344206e-03	8.388032e-03	Not_significant	3.148398e+01	3.001222e+01	3.725096e+01	2.308018e+01	2.529225e+01	2.566666e+01
1665	Medtr1g016480	1.148899e+00	0.410331	3.598258e+00	7.607970e-02	1.252243e-01	Not_significant	4.240266e-01	1.634554e+00	3.150187e-01	1.214747e+00	1.703899e+00	2.227272e+00
1667	Medtr1g016510	3.984343e-01	3.31925	3.690247e+00	7.279688e-02	1.207034e-01	Not_significant	1.091869e+01	5.993363e+00	8.859900e+00	1.118579e+01	1.032989e+01	1.214394e+01
1670	Medtr1g016620	2.439457e-01	5.6251	5.751260e+00	2.907186e-02	5.481522e-02	Not_significant	4.091857e+01	5.162465e+01	4.288192e+01	5.542281e+01	5.196892e+01	5.276514e+01
1671	Medtr1g016630	-0.00690026	3.70497	1.414939e-03	9.704611e-01	9.781948e-01	Not_significant	1.388687e+01	1.412073e+01	1.106503e+01	1.265361e+01	1.166106e+01	1.431818e+01
1672	Medtr1g016740	-0.574388	4.49546	1.794948e+01	6.329436e-04	1.957460e-03	DOWN	3.206701e+01	2.392805e+01	2.472897e+01	1.928410e+01	1.608055e+01	1.861363e+01
1673	Medtr1g016750	-0.308029	7.4052	2.704415e+01	8.854474e-05	3.485259e-04	Not_significant	1.954233e+02	1.829792e+02	1.840103e+02	1.494138e+02	1.503158e+02	1.542651e+02
1674	Medtr1g016760	-0.643784	7.60702	1.327112e+02	3.855347e-09	4.976460e-08	DOWN	2.514478e+02	2.345584e+02	2.270103e+02	1.567023e+02	1.501561e+02	1.491742e+02
1675	Medtr1g016780	1.887641e+00	8.43958	8.008659e+02	4.669296e-15	4.278593e-13	UP	1.270490e+02	1.599592e+02	1.567218e+02	5.615166e+02	5.302321e+02	5.474317e+02
1676	Medtr1g016790	1.762515e-01	0.647202	1.280667e-01	7.251497e-01	7.894637e-01	Not_significant	1.908120e+00	1.225915e+00	1.063188e+00	1.670277e+00	1.597405e+00	1.431818e+00
1677	Medtr1g016800	-0.430672	5.68334	2.090232e+01	3.160603e-04	1.065314e-03	Not_significant	6.789727e+01	5.384946e+01	5.516765e+01	4.555300e+01	4.275721e+01	4.247727e+01
1681	Medtr1g016850	4.838070e-01	7.5184	6.079539e+01	7.906385e-07	5.389080e-06	Not_significant	1.516955e+02	1.437953e+02	1.625496e+02	2.323203e+02	2.009536e+02	2.082500e+02
1683	Medtr1g016880	5.222883e-01	4.22856	1.217034e+01	3.049375e-03	7.728317e-03	UP	1.770311e+01	1.412073e+01	1.433335e+01	2.120745e+01	2.193770e+01	2.275000e+01
1684	Medtr1g016890	4.749646e-01	-0.849067	2.403323e-01	6.304465e-01	7.089129e-01	Not_significant	5.300333e-01	6.810640e-01	0.000000e+00	5.061444e-01	4.792216e-01	6.363635e-01
1685	Medtr1g016900	3.667905e-01	5.58083	1.501964e+01	1.349000e-03	3.785504e-03	Not_significant	4.001751e+01	3.927469e+01	4.587460e+01	5.430929e+01	5.196892e+01	5.520454e+01
1686	Medtr1g016920	9.240089e-02	5.09923	7.050256e-01	4.135138e-01	5.080768e-01	Not_significant	3.736735e+01	3.260026e+01	2.949362e+01	3.623994e+01	3.631435e+01	3.314393e+01
1689	Medtr1g016970	1.884558e-01	6.41298	5.917015e+00	2.715137e-02	5.166260e-02	Not_significant	8.146612e+01	8.050177e+01	7.654954e+01	9.900185e+01	8.301183e+01	9.020453e+01
1690	Medtr1g016980	1.755265e-01	6.68171	5.859427e+00	2.780154e-02	5.274017e-02	Not_significant	1.045756e+02	9.607543e+01	8.859900e+01	1.152491e+02	1.011690e+02	1.097727e+02
1692	Medtr1g017000	2.242279e+00	1.46265	2.907894e+01	6.120036e-05	2.514626e-04	UP	7.420466e-01	1.180511e+00	9.056787e-01	4.049155e+00	4.100007e+00	5.249999e+00
1693	Medtr1g017020	2.294756e-01	3.51517	1.443105e+00	2.471795e-01	3.348536e-01	Not_significant	1.022964e+01	1.443856e+01	6.851656e+00	1.214747e+01	1.427015e+01	1.018182e+01
1694	Medtr1g017080	2.475740e-01	6.03634	9.241757e+00	7.824100e-03	1.759614e-02	Not_significant	5.793264e+01	5.698235e+01	6.489385e+01	6.939240e+01	6.895466e+01	7.509090e+01
1695	Medtr1g017090	-0.636954	1.73627	3.181042e+00	9.354997e-02	1.489829e-01	Not_significant	3.657230e+00	2.860469e+00	5.158431e+00	2.935638e+00	2.502602e+00	2.121212e+00
1698	Medtr1g017140	6.230771e-01	4.05634	1.539479e+01	1.219232e-03	3.462674e-03	UP	1.420489e+01	1.094243e+01	1.405771e+01	1.862611e+01	2.012731e+01	2.142424e+01
1699	Medtr1g017160	2.830142e-01	4.05476	3.330573e+00	8.679591e-02	1.398698e-01	Not_significant	1.409889e+01	1.393911e+01	1.661724e+01	1.847427e+01	1.847665e+01	1.755303e+01
1700	Medtr1g017170	4.599436e-01	4.80063	1.306146e+01	2.340387e-03	6.113960e-03	Not_significant	2.030028e+01	2.588043e+01	2.390204e+01	3.381045e+01	3.125590e+01	3.155303e+01
1701	Medtr1g017220	3.803608e-01	5.59375	1.458004e+01	1.521397e-03	4.206427e-03	Not_significant	4.277369e+01	4.563129e+01	3.752660e+01	5.410684e+01	5.324684e+01	5.599999e+01
1703	Medtr1g017260	-0.324477	4.275	4.410399e+00	5.198980e-02	9.058623e-02	Not_significant	1.765011e+01	2.224809e+01	2.421706e+01	1.847427e+01	1.554808e+01	1.728788e+01
1704	Medtr1g017270	2.628140e-01	7.52221	2.164504e+01	2.678950e-04	9.213187e-04	Not_significant	1.727909e+02	1.617300e+02	1.666449e+02	2.044823e+02	1.906769e+02	2.061288e+02
1705	Medtr1g017290	-0.475593	3.73252	7.066736e+00	1.721224e-02	3.493126e-02	Not_significant	1.828615e+01	1.280400e+01	1.488463e+01	1.310914e+01	1.128833e+01	8.749999e+00
1706	Medtr1g017300	-0.786924	5.37769	5.863852e+01	9.956924e-07	6.608683e-06	DOWN	5.432841e+01	5.008091e+01	5.308065e+01	2.910330e+01	3.136239e+01	3.075757e+01
1709	Medtr1g017350	4.941249e-01	5.64522	2.306220e+01	1.972610e-04	7.040545e-04	Not_significant	4.420478e+01	3.795797e+01	4.233064e+01	5.506851e+01	6.426894e+01	5.599999e+01
1710	Medtr1g017380	-0.632049	7.76619	1.007586e+02	2.693355e-08	2.753731e-07	DOWN	2.685149e+02	2.479073e+02	2.769408e+02	1.755309e+02	1.777380e+02	1.588257e+02
1711	Medtr1g017390	-0.426065	5.95006	2.359550e+01	1.763341e-04	6.395987e-04	Not_significant	7.272057e+01	6.429244e+01	7.525009e+01	5.542281e+01	5.175593e+01	5.080302e+01
1712	Medtr1g017400	-0.146738	2.92458	4.367225e-01	5.181446e-01	6.088900e-01	Not_significant	7.844493e+00	8.081960e+00	7.717958e+00	6.377419e+00	7.507805e+00	7.424241e+00
1713	Medtr1g017450	1.954961e-01	4.07518	1.295781e+00	2.718015e-01	3.621560e-01	Not_significant	1.876318e+01	1.584609e+01	1.260075e+01	1.569048e+01	1.916886e+01	1.861363e+01
1714	Medtr1g017490	-0.645826	4.69648	1.791577e+01	6.382163e-04	1.971121e-03	DOWN	4.038854e+01	3.119273e+01	2.342951e+01	1.832243e+01	2.300264e+01	1.866666e+01
1715	Medtr1g017500	2.353787e+00	1.42537	2.833559e+01	7.011412e-05	2.844206e-04	UP	9.010566e-01	1.271319e+00	4.725280e-01	3.745469e+00	4.579228e+00	4.878787e+00
1716	Medtr1g017520	-1.24817	8.09101	5.397428e+02	1.010908e-13	5.708338e-12	DOWN	3.969949e+02	3.834844e+02	3.704226e+02	1.579171e+02	1.612847e+02	1.650833e+02
1717	Medtr1g017530	2.557092e+00	2.08123	4.128488e+01	8.639597e-06	4.454685e-05	UP	1.219077e+00	2.134001e+00	3.937734e-01	6.934178e+00	6.975336e+00	7.530302e+00
1718	Medtr1g017540	1.909639e-01	2.46546	5.456219e-01	4.708476e-01	5.637031e-01	Not_significant	4.717296e+00	4.676639e+00	5.827846e+00	4.909601e+00	5.377931e+00	7.053029e+00
1719	Medtr1g017570	-0.773863	0.395676	1.956423e+00	1.811085e-01	2.592184e-01	Not_significant	1.272080e+00	1.362128e+00	1.890112e+00	1.062903e+00	7.454558e-01	8.484847e-01
1721	Medtr1g017700	-1.79088	3.42875	6.926187e+01	3.397323e-07	2.572154e-06	DOWN	1.759711e+01	1.189592e+01	1.992493e+01	5.162673e+00	4.525982e+00	4.560605e+00
1722	Medtr1g017770	3.932128e-02	3.48246	3.243843e-02	8.593381e-01	8.955042e-01	Not_significant	1.547697e+01	1.026136e+01	7.402939e+00	1.027473e+01	1.352470e+01	9.704544e+00
1723	Medtr1g017780	-0.401131	5.74405	1.691076e+01	8.207666e-04	2.448926e-03	Not_significant	5.554749e+01	5.725478e+01	6.985539e+01	4.646406e+01	4.627151e+01	4.544696e+01
1727	Medtr1g017830	-0.39268	6.33628	1.774274e+01	6.660722e-04	2.045055e-03	Not_significant	7.722585e+01	1.106502e+02	8.773270e+01	6.650737e+01	6.820921e+01	7.376514e+01
1728	Medtr1g017840	-2.64346	0.57498	1.793767e+01	5.476719e-04	1.726905e-03	DOWN	2.279143e+00	9.534896e-01	3.701470e+00	4.049155e-01	3.727279e-01	3.181818e-01
1730	Medtr1g017870	-0.826597	5.09396	5.057787e+01	2.514272e-06	1.497093e-05	DOWN	3.969949e+01	4.376971e+01	4.701654e+01	2.606644e+01	2.231043e+01	2.524242e+01
1731	Medtr1g017880	-0.112169	5.89157	1.670722e+00	2.145805e-01	2.984399e-01	Not_significant	6.371000e+01	5.902555e+01	6.201930e+01	5.537220e+01	5.857153e+01	5.690151e+01
1733	Medtr1g017900	7.993090e-02	4.54101	2.907072e-01	5.972170e-01	6.794247e-01	Not_significant	2.098932e+01	1.834332e+01	2.827293e+01	2.409247e+01	2.433381e+01	2.301515e+01
1734	Medtr1g017910	6.046231e+00	2.76007	1.398744e+02	6.909445e-10	1.131047e-08	UP	6.360400e-01	4.540427e-02	0.000000e+00	1.199562e+01	1.384418e+01	1.410606e+01
1735	Medtr1g017920	1.803923e+00	1.13617	1.469130e+01	1.482481e-03	4.113662e-03	UP	9.010566e-01	3.178299e-01	1.575093e+00	3.239324e+00	3.141564e+00	3.606060e+00
1736	Medtr1g017940	3.426543e-01	4.20798	5.587793e+00	3.112071e-02	5.808032e-02	Not_significant	1.484093e+01	1.462017e+01	1.917676e+01	1.903103e+01	2.018055e+01	2.248485e+01
1737	Medtr1g017950	3.224639e-01	5.03231	7.468134e+00	1.478107e-02	3.062551e-02	Not_significant	3.482319e+01	2.588043e+01	2.661908e+01	3.720161e+01	3.690006e+01	3.446969e+01
1738	Medtr1g017990	2.148599e-01	5.78633	5.956130e+00	2.671976e-02	5.097570e-02	Not_significant	5.178425e+01	4.840095e+01	5.284438e+01	5.891521e+01	5.905075e+01	5.960605e+01
1739	Medtr1g018000	-0.315103	4.20873	3.555820e+00	7.769189e-02	1.274760e-01	Not_significant	2.517658e+01	1.857035e+01	1.768042e+01	1.447573e+01	1.810393e+01	1.638636e+01
1740	Medtr1g018020	3.493385e-01	4.56543	7.472208e+00	1.475851e-02	3.058998e-02	Not_significant	2.204939e+01	1.838873e+01	2.185442e+01	2.682565e+01	2.475978e+01	2.768181e+01
1741	Medtr1g018030	3.449939e-01	2.58274	1.874597e+00	1.899302e-01	2.698589e-01	Not_significant	5.883370e+00	4.313405e+00	5.434072e+00	6.579877e+00	6.549362e+00	6.681817e+00
1742	Medtr1g018040	4.409858e-01	2.97244	3.222628e+00	9.160508e-02	1.464846e-01	Not_significant	7.685483e+00	7.900342e+00	4.410262e+00	7.187251e+00	1.032989e+01	9.174241e+00
1743	Medtr1g018090	-1.86377	1.66977	2.371976e+01	1.730318e-04	6.291088e-04	DOWN	4.982313e+00	3.042086e+00	6.260996e+00	1.417204e+00	1.064937e+00	1.431818e+00
1745	Medtr1g018140	4.313788e-01	3.22274	3.497913e+00	7.992022e-02	1.305474e-01	Not_significant	8.904559e+00	5.947959e+00	8.702391e+00	1.123641e+01	1.245976e+01	8.272726e+00
1746	Medtr1g018180	-0.150751	6.3146	3.966064e+00	6.384331e-02	1.079735e-01	Not_significant	7.886896e+01	8.095581e+01	9.100102e+01	6.994916e+01	7.145726e+01	8.468938e+01
1747	Medtr1g018200	3.151536e+00	4.16025	2.118868e+02	1.261436e-10	2.583733e-09	UP	5.724360e+00	2.315618e+00	3.071432e+00	3.122911e+01	3.397149e+01	3.091666e+01
1748	Medtr1g018205	2.726120e-01	2.65584	1.244755e+00	2.810911e-01	3.721198e-01	Not_significant	6.413403e+00	5.085278e+00	5.394695e+00	7.288479e+00	7.081830e+00	6.045454e+00
1749	Medtr1g018280	4.005936e+00	-0.641483	1.219540e+01	2.581344e-03	6.671689e-03	UP	0.000000e+00	1.816171e-01	0.000000e+00	1.265361e+00	1.064937e+00	9.015150e-01
1751	Medtr1g018320	-0.10317	7.372	2.557078e+00	1.294272e-01	1.959213e-01	Not_significant	1.596990e+02	1.795285e+02	1.751110e+02	1.664709e+02	1.589951e+02	1.534697e+02
1752	Medtr1g018350	3.676505e-01	4.71645	8.432046e+00	1.038774e-02	2.257100e-02	Not_significant	2.305645e+01	2.311077e+01	2.224819e+01	3.375983e+01	2.976498e+01	2.529545e+01
1754	Medtr1g018420	3.832067e-01	7.40859	2.407512e+01	1.596320e-04	5.863849e-04	Not_significant	1.250879e+02	1.797555e+02	1.394745e+02	1.871216e+02	1.920614e+02	1.954166e+02
1755	Medtr1g018440	-0.246494	2.42055	8.713930e-01	3.644937e-01	4.589699e-01	Not_significant	7.049443e+00	4.994469e+00	5.079676e+00	5.770046e+00	4.579228e+00	4.083333e+00
1756	Medtr1g018480	-0.51088	3.59292	8.191514e+00	1.132517e-02	2.432360e-02	DOWN	1.399288e+01	1.539205e+01	1.279763e+01	9.515515e+00	1.043638e+01	9.598483e+00
1757	Medtr1g018510	1.416302e+00	6.17763	2.052114e+02	1.597254e-10	3.168426e-09	UP	4.658993e+01	4.100005e+01	3.158062e+01	1.104913e+02	9.861315e+01	1.057954e+02
1758	Medtr1g018550	-0.235333	5.41742	5.287264e+00	3.533814e-02	6.487075e-02	Not_significant	4.261468e+01	4.699342e+01	4.863101e+01	3.851759e+01	3.524941e+01	4.374999e+01
1761	Medtr1g018610	2.460152e+00	1.07541	1.674185e+01	8.585137e-04	2.544843e-03	UP	1.060067e-01	1.816171e-01	1.417584e+00	4.200999e+00	3.940266e+00	2.386363e+00
1762	Medtr1g018620	1.515066e-01	5.1324	1.933532e+00	1.834784e-01	2.621211e-01	Not_significant	3.105995e+01	3.523371e+01	3.303758e+01	3.791022e+01	3.849747e+01	3.415151e+01
1763	Medtr1g018640	-0.843209	2.37435	9.147244e+00	8.083934e-03	1.811209e-02	DOWN	7.526473e+00	5.857150e+00	6.142864e+00	4.099770e+00	3.993513e+00	2.810606e+00
1766	Medtr1g018680	7.360579e-02	3.73166	1.878343e-01	6.705318e-01	7.442332e-01	Not_significant	1.181974e+01	1.198673e+01	1.468775e+01	1.376713e+01	1.261950e+01	1.421212e+01
1770	Medtr1g018710	-0.084007	4.47421	3.825678e-01	5.449680e-01	6.329542e-01	Not_significant	2.427553e+01	2.406426e+01	2.012182e+01	2.156175e+01	2.087276e+01	2.190151e+01
1772	Medtr1g018750	8.453024e-01	3.31595	1.595511e+01	1.050868e-03	3.039393e-03	UP	5.300333e+00	8.944641e+00	6.969788e+00	1.189439e+01	1.192729e+01	1.426515e+01
1773	Medtr1g018760	3.065220e+00	9.44647	3.879487e+03	1.810218e-20	2.961276e-17	UP	1.660594e+02	1.419337e+02	1.400258e+02	1.278875e+03	1.213496e+03	1.245788e+03
1776	Medtr1g018790	3.001849e-01	6.4677	1.373912e+01	1.925331e-03	5.170034e-03	Not_significant	7.303859e+01	8.050177e+01	8.399186e+01	1.042151e+02	9.233002e+01	9.640908e+01
1777	Medtr1g018800	1.914865e-01	4.98755	2.024161e+00	1.740853e-01	2.508635e-01	Not_significant	2.628965e+01	3.250946e+01	2.957238e+01	3.897312e+01	2.854031e+01	3.388636e+01
1779	Medtr1g018810	2.560176e+00	0.0649186	1.309266e+01	2.155288e-03	5.697745e-03	UP	2.120133e-01	4.540427e-01	1.575093e-01	2.378879e+00	1.384418e+00	1.272727e+00
1780	Medtr1g018830	-0.207677	2.54956	5.806677e-01	4.571769e-01	5.507220e-01	Not_significant	3.286206e+00	6.265789e+00	8.820523e+00	4.909601e+00	4.525982e+00	6.522726e+00
1781	Medtr1g018840	6.269450e-01	10.6411	3.495805e+02	2.870198e-12	1.004692e-10	UP	1.224165e+03	1.308823e+03	1.233534e+03	1.905887e+03	1.975564e+03	1.933219e+03
1782	Medtr1g018910	2.625378e-01	4.51902	4.158250e+00	5.836532e-02	9.994736e-02	Not_significant	2.045929e+01	2.102218e+01	2.083061e+01	2.419370e+01	2.529225e+01	2.524242e+01
1783	Medtr1g018930	4.086738e-01	3.26466	3.865988e+00	6.693409e-02	1.123489e-01	Not_significant	7.579476e+00	8.944641e+00	8.032976e+00	1.123641e+01	9.051963e+00	1.230303e+01
1784	Medtr1g018940	-0.230502	5.20905	4.698151e+00	4.568126e-02	8.099182e-02	Not_significant	3.996451e+01	3.518831e+01	4.437826e+01	3.193771e+01	3.269356e+01	3.712121e+01
1788	Medtr1g019040	1.154098e+00	2.11084	1.435423e+01	1.620270e-03	4.445234e-03	UP	2.703170e+00	3.132894e+00	2.126376e+00	5.415745e+00	6.336374e+00	5.833333e+00
1789	Medtr1g019050	-0.224243	4.01491	1.586749e+00	2.259190e-01	3.112634e-01	Not_significant	1.499994e+01	1.480179e+01	2.201193e+01	1.533618e+01	1.565457e+01	1.346970e+01
1790	Medtr1g019110	5.321136e-01	4.94197	1.492794e+01	1.383063e-03	3.871944e-03	UP	1.934622e+01	3.055707e+01	2.528025e+01	3.821390e+01	3.508967e+01	3.542424e+01
1791	Medtr1g019120	1.972234e-01	3.74621	1.305913e+00	2.700064e-01	3.603904e-01	Not_significant	1.134271e+01	1.112405e+01	1.468775e+01	1.513372e+01	1.304548e+01	1.458333e+01
1793	Medtr1g019130	2.108065e-01	4.71526	2.328929e+00	1.465806e-01	2.174340e-01	Not_significant	2.761474e+01	2.102218e+01	2.437457e+01	2.480108e+01	2.965849e+01	2.964394e+01
1794	Medtr1g019150	-0.268701	8.42543	3.217188e+01	3.513977e-05	1.540575e-04	Not_significant	3.885144e+02	3.772641e+02	3.612871e+02	3.158341e+02	3.113343e+02	3.079469e+02
1796	Medtr1g019170	-0.0132791	4.28282	8.756457e-03	9.266118e-01	9.457677e-01	Not_significant	1.918721e+01	1.766226e+01	2.150003e+01	1.877796e+01	1.943510e+01	1.962121e+01
1797	Medtr1g019200	5.148307e-01	5.63135	2.821042e+01	7.106429e-05	2.878943e-04	UP	3.927547e+01	4.635776e+01	3.685719e+01	5.739678e+01	5.910400e+01	5.796211e+01
1799	Medtr1g019240	3.940095e-01	0.40362	4.042899e-01	5.339350e-01	6.230004e-01	Not_significant	1.484093e+00	1.589149e+00	2.362640e-01	1.265361e+00	1.118184e+00	1.803030e+00
1800	Medtr1g019250	-0.0277048	5.95139	1.046310e-01	7.505454e-01	8.098537e-01	Not_significant	5.623653e+01	6.238546e+01	6.847719e+01	5.638449e+01	6.485465e+01	6.231060e+01
1801	Medtr1g019270	7.998790e-01	3.60833	1.644515e+01	9.248846e-04	2.716244e-03	UP	6.095383e+00	9.262470e+00	1.098628e+01	1.402020e+01	1.821042e+01	1.410606e+01
1802	Medtr1g019280	-0.0768278	4.66913	3.790122e-01	5.468208e-01	6.346422e-01	Not_significant	2.809176e+01	2.615286e+01	2.374453e+01	2.642074e+01	2.678316e+01	2.089394e+01
1803	Medtr1g019285	-1.47511	3.21446	4.382039e+01	6.001602e-06	3.228130e-05	DOWN	1.155473e+01	1.462017e+01	1.413646e+01	4.960215e+00	3.993513e+00	5.515151e+00
1804	Medtr1g019290	-0.941025	4.27967	4.191060e+01	7.812554e-06	4.077950e-05	DOWN	2.448754e+01	2.297456e+01	2.862732e+01	1.310914e+01	1.288574e+01	1.362879e+01
1805	Medtr1g019320	4.369469e-01	0.1857	5.655047e-01	4.630511e-01	5.562961e-01	Not_significant	1.060067e+00	6.356597e-01	9.844334e-01	1.113518e+00	1.118184e+00	1.378788e+00
1806	Medtr1g019340	-0.0670777	6.38445	8.282216e-01	3.763403e-01	4.712612e-01	Not_significant	9.068870e+01	8.322602e+01	8.225925e+01	8.604455e+01	8.008325e+01	7.837878e+01
1807	Medtr1g019360	-1.26541	5.0349	1.187086e+02	8.531137e-09	1.000177e-07	DOWN	4.950511e+01	4.549508e+01	4.331507e+01	2.181482e+01	1.746496e+01	1.829545e+01
1809	Medtr1g019410	-0.535356	-0.175189	6.210032e-01	4.421203e-01	5.360847e-01	Not_significant	1.325083e+00	9.988939e-01	5.119054e-01	5.567588e-01	1.011690e+00	3.712121e-01
1810	Medtr1g019430	7.438043e-02	5.36373	5.010566e-01	4.892555e-01	5.814856e-01	Not_significant	4.722597e+01	3.736771e+01	3.579400e+01	4.357903e+01	4.334293e+01	3.924242e+01
1811	Medtr1g019440	1.862770e-01	3.21894	7.508720e-01	3.990535e-01	4.939953e-01	Not_significant	1.123671e+01	8.354385e+00	6.497260e+00	1.067965e+01	8.519495e+00	1.012879e+01
1814	Medtr1g019480	-3.80326	0.0514263	1.935238e+01	3.472143e-04	1.153995e-03	DOWN	3.286206e+00	1.135107e+00	8.663014e-01	2.024578e-01	0.000000e+00	1.590909e-01
1815	Medtr1g019490	1.758752e-01	5.05101	1.644061e+00	2.180995e-01	3.023574e-01	Not_significant	3.519421e+01	3.505209e+01	2.354765e+01	3.143157e+01	3.663383e+01	3.659090e+01
1816	Medtr1g019500	3.563879e-01	5.23149	1.019830e+01	5.674861e-03	1.332151e-02	Not_significant	2.671368e+01	3.536992e+01	3.654217e+01	4.094708e+01	4.115981e+01	4.412121e+01
1819	Medtr1g019540	1.157824e+00	3.51046	3.684342e+01	1.648516e-05	7.878818e-05	UP	7.844493e+00	7.173874e+00	6.142864e+00	1.553863e+01	1.538834e+01	1.596212e+01
1820	Medtr1g019545	-0.446993	2.39686	2.180087e+00	1.592863e-01	2.330551e-01	Not_significant	6.890433e+00	4.812852e+00	6.103487e+00	4.707143e+00	5.803906e+00	2.651515e+00
1821	Medtr1g019550	1.143384e-01	3.23362	2.433690e-01	6.285094e-01	7.072532e-01	Not_significant	5.671356e+00	1.098783e+01	1.008060e+01	1.017350e+01	8.253261e+00	1.060606e+01
1823	Medtr1g019590	-2.32549	-0.2199	7.698494e+00	1.279086e-02	2.702912e-02	DOWN	1.219077e+00	1.089702e+00	1.378207e+00	4.049155e-01	3.194811e-01	0.000000e+00
1824	Medtr1g019600	4.231914e-01	-0.365779	3.534567e-01	5.600210e-01	6.467641e-01	Not_significant	1.060067e-01	1.089702e+00	5.512827e-01	3.036866e-01	8.519495e-01	1.166667e+00
1826	Medtr1g019620	2.577257e-02	4.40653	3.667353e-02	8.505488e-01	8.883161e-01	Not_significant	1.961123e+01	2.252052e+01	2.063372e+01	1.867673e+01	2.401433e+01	2.121212e+01
1827	Medtr1g019640	-3.48782	0.91419	2.906063e+01	4.751800e-05	2.006534e-04	DOWN	3.392213e+00	3.450724e+00	2.795791e+00	1.012289e-01	1.064937e-01	6.363635e-01
1829	Medtr1g019660	-7.39374	-0.682122	1.430298e+01	2.034944e-03	5.418716e-03	DOWN	1.060067e+00	1.271319e+00	7.087920e-01	0.000000e+00	0.000000e+00	0.000000e+00
1832	Medtr1g019715	-2.18233	-0.241352	7.064636e+00	1.638801e-02	3.349121e-02	DOWN	1.802113e+00	9.988939e-01	8.663014e-01	5.061444e-02	4.259747e-01	3.181818e-01
1834	Medtr1g019740	-0.656697	4.47931	2.365428e+01	1.741873e-04	6.329348e-04	DOWN	2.522959e+01	2.678852e+01	2.937549e+01	1.660154e+01	1.826367e+01	1.681060e+01
1835	Medtr1g019750	-1.38945	1.93235	1.529959e+01	1.252935e-03	3.544036e-03	DOWN	5.724360e+00	6.810640e+00	3.583338e+00	1.467819e+00	2.289614e+00	2.333333e+00
1836	Medtr1g019760	-0.707464	5.99778	6.586121e+01	4.716511e-07	3.422051e-06	DOWN	7.648381e+01	8.236334e+01	7.847903e+01	4.995645e+01	4.547280e+01	4.990151e+01
1837	Medtr1g019770	2.480414e-01	2.04241	4.982463e-01	4.904593e-01	5.826060e-01	Not_significant	3.286206e+00	4.722044e+00	3.071432e+00	4.808372e+00	2.555848e+00	5.727272e+00
1838	Medtr1g019780	4.245671e-01	3.51199	5.111828e+00	3.810470e-02	6.938873e-02	Not_significant	7.155450e+00	1.144188e+01	1.039562e+01	1.148948e+01	1.293898e+01	1.447727e+01
1841	Medtr1g019790	6.900575e-01	2.32233	6.326135e+00	2.300595e-02	4.478895e-02	UP	3.710233e+00	3.859363e+00	3.701470e+00	6.630492e+00	6.016893e+00	5.621211e+00
1842	Medtr1g019800	1.204156e+00	1.7826	1.080869e+01	4.660076e-03	1.118437e-02	UP	9.540599e-01	2.270213e+00	2.756413e+00	4.454071e+00	5.697412e+00	4.030302e+00
1843	Medtr1g019810	3.079339e-01	6.5914	1.943373e+01	4.429914e-04	1.432541e-03	Not_significant	9.074170e+01	8.100121e+01	8.659076e+01	1.116048e+02	1.014352e+02	1.066970e+02
1845	Medtr1g019870	-0.130852	4.36678	8.601436e-01	3.675261e-01	4.620059e-01	Not_significant	1.759711e+01	2.406426e+01	2.268135e+01	1.903103e+01	2.023380e+01	1.951515e+01
1847	Medtr1g019930	-0.056373	6.49428	6.161686e-01	4.439826e-01	5.380238e-01	Not_significant	9.084771e+01	9.144419e+01	9.312740e+01	8.837281e+01	8.578066e+01	9.073484e+01
1848	Medtr1g019940	5.580704e-01	5.60887	2.001429e+01	3.869638e-04	1.270786e-03	UP	2.830378e+01	4.658478e+01	4.339382e+01	5.962381e+01	6.155335e+01	5.281817e+01
1849	Medtr1g019960	-0.0685332	3.66577	1.094929e-01	7.450310e-01	8.056377e-01	Not_significant	1.727909e+01	1.416613e+01	7.678580e+00	1.123641e+01	1.427015e+01	1.108333e+01
1850	Medtr1g019970	4.128388e-01	3.81924	4.268842e+00	5.546284e-02	9.569982e-02	Not_significant	1.319783e+01	1.026136e+01	1.267950e+01	1.179316e+01	2.034029e+01	1.596212e+01
1851	Medtr1g019990	1.911820e-01	-0.469118	6.675597e-02	7.994100e-01	8.481827e-01	Not_significant	7.420466e-01	5.448512e-01	4.725280e-01	9.110599e-01	7.454558e-01	3.712121e-01
1852	Medtr1g020000	1.523496e-01	6.04027	3.499840e+00	7.984433e-02	1.304668e-01	Not_significant	5.697858e+01	6.406542e+01	6.572077e+01	6.549509e+01	6.985986e+01	7.217423e+01
1853	Medtr1g020020	5.132384e+00	0.592788	3.858530e+01	5.988948e-06	3.222030e-05	UP	2.120133e-01	4.540427e-02	0.000000e+00	2.429493e+00	3.248057e+00	2.863636e+00
1856	Medtr1g020070	-0.556314	6.07478	4.128332e+01	8.536784e-06	4.410013e-05	DOWN	7.685483e+01	7.768670e+01	8.568508e+01	5.218349e+01	5.867802e+01	5.260605e+01
1857	Medtr1g020080	-0.150634	5.83019	2.887476e+00	1.086941e-01	1.695465e-01	Not_significant	6.969938e+01	5.607427e+01	5.382882e+01	5.800415e+01	5.239489e+01	5.080302e+01
1858	Medtr1g020090	-0.278177	-0.0802813	1.681484e-01	6.872352e-01	7.585657e-01	Not_significant	5.830366e-01	9.534896e-01	1.181320e+00	9.110599e-01	1.064937e+00	3.181818e-01
1862	Medtr1g021040	5.893212e-02	3.1446	6.925305e-02	7.957980e-01	8.455936e-01	Not_significant	1.107770e+01	7.446300e+00	7.284807e+00	8.857527e+00	1.075586e+01	7.159090e+00
1863	Medtr1g021070	6.447207e-01	7.45181	9.467707e+01	4.142335e-08	4.015987e-07	UP	1.123671e+02	1.522405e+02	1.461293e+02	2.010406e+02	2.198562e+02	2.183257e+02
1864	Medtr1g021080	1.102723e-01	2.79712	1.729702e-01	6.830297e-01	7.550652e-01	Not_significant	6.201390e+00	8.626811e+00	5.040299e+00	7.693395e+00	5.697412e+00	7.901514e+00
1865	Medtr1g021100	1.695104e+00	5.71476	3.104938e+02	7.088314e-12	2.151629e-10	UP	2.257942e+01	2.678852e+01	2.488648e+01	7.875607e+01	8.088195e+01	8.097726e+01
1866	Medtr1g021110	-0.00805725	7.12313	1.731434e-02	8.969595e-01	9.233373e-01	Not_significant	1.355295e+02	1.489260e+02	1.346705e+02	1.356973e+02	1.468015e+02	1.342197e+02
1867	Medtr1g021120	-0.00789961	5.67715	5.645054e-03	9.410431e-01	9.568315e-01	Not_significant	4.865706e+01	5.303218e+01	5.166306e+01	5.587834e+01	4.259747e+01	5.456817e+01
1868	Medtr1g021150	-0.291848	8.07321	2.576833e+01	1.134499e-04	4.338725e-04	Not_significant	2.911473e+02	2.986239e+02	2.984802e+02	2.622334e+02	2.219861e+02	2.428257e+02
1869	Medtr1g021180	1.020671e-01	4.54974	6.135065e-01	4.449503e-01	5.389593e-01	Not_significant	2.284444e+01	2.370103e+01	2.086999e+01	2.404186e+01	2.795459e+01	2.057575e+01
1874	Medtr1g021270	-0.0198773	5.54875	3.147609e-02	8.614167e-01	8.970227e-01	Not_significant	5.321534e+01	4.358810e+01	4.461452e+01	4.125077e+01	4.616501e+01	5.149242e+01
1876	Medtr1g021290	-1.8748	0.895246	1.215802e+01	3.059571e-03	7.750156e-03	DOWN	1.802113e+00	2.633447e+00	3.622715e+00	7.086022e-01	1.171431e+00	3.181818e-01
1877	Medtr1g021295	-2.02071	-0.379359	5.788706e+00	2.734518e-02	5.198081e-02	Not_significant	1.908120e+00	6.356597e-01	7.087920e-01	1.518433e-01	4.792216e-01	1.590909e-01
1879	Medtr1g021320	-0.0891926	3.56407	1.999036e-01	6.608127e-01	7.357756e-01	Not_significant	1.383387e+01	8.490598e+00	1.405771e+01	9.869816e+00	1.144807e+01	1.267424e+01
1880	Medtr1g021330	9.971450e-01	-0.840725	9.753128e-01	3.373377e-01	4.305415e-01	Not_significant	7.420466e-01	2.724256e-01	0.000000e+00	3.036866e-01	1.064937e+00	5.303030e-01
1882	Medtr1g021360	-0.0592652	4.04468	1.354418e-01	7.176954e-01	7.839919e-01	Not_significant	1.457592e+01	1.466558e+01	2.090937e+01	1.604478e+01	1.570782e+01	1.643939e+01
1885	Medtr1g021400	1.155856e-01	4.91525	8.238852e-01	3.775618e-01	4.724673e-01	Not_significant	3.307408e+01	3.005762e+01	2.386267e+01	3.219078e+01	2.896628e+01	3.240151e+01
1886	Medtr1g021410	-0.784405	4.18576	2.788853e+01	7.546771e-05	3.034786e-04	DOWN	2.427553e+01	2.542639e+01	1.897988e+01	1.462757e+01	1.357794e+01	1.161363e+01
1887	Medtr1g021435	-0.309782	4.34392	4.483697e+00	5.029147e-02	8.798946e-02	Not_significant	2.406351e+01	2.506316e+01	1.811357e+01	1.984086e+01	1.687925e+01	1.728788e+01
1888	Medtr1g021440	-0.309785	4.7572	6.237797e+00	2.383447e-02	4.618576e-02	Not_significant	3.095394e+01	3.055707e+01	2.803666e+01	2.378879e+01	2.273640e+01	2.556060e+01
1890	Medtr1g021470	5.190609e-01	0.750409	9.537424e-01	3.433986e-01	4.368456e-01	Not_significant	1.696107e+00	2.088596e+00	2.756413e-01	1.214747e+00	2.715589e+00	1.696969e+00
1891	Medtr1g021500	1.290663e-02	6.06479	2.539638e-02	8.753846e-01	9.078765e-01	Not_significant	7.054743e+01	6.333895e+01	6.579953e+01	6.944301e+01	6.629232e+01	6.565151e+01
1892	Medtr1g021510	-1.54831	-0.204381	3.304191e+00	8.668164e-02	1.397408e-01	Not_significant	6.890433e-01	2.406426e+00	3.150187e-01	6.579877e-01	5.324684e-02	4.242424e-01
1893	Medtr1g021520	-1.12367	3.87443	3.753538e+01	1.482377e-05	7.167403e-05	DOWN	2.575962e+01	1.657256e+01	1.764105e+01	9.059985e+00	9.850666e+00	8.431817e+00
1896	Medtr1g021570	-0.0344595	3.93044	4.672542e-02	8.316038e-01	8.736545e-01	Not_significant	1.388687e+01	1.539205e+01	1.665661e+01	1.346344e+01	1.661301e+01	1.484848e+01
1897	Medtr1g021590	2.924961e-01	1.76797	7.277100e-01	4.062636e-01	5.012014e-01	Not_significant	2.491157e+00	2.406426e+00	3.937734e+00	4.605914e+00	2.555848e+00	3.818181e+00
1898	Medtr1g021610	1.469057e+00	2.45891	2.599635e+01	1.085722e-04	4.173158e-04	UP	2.491157e+00	4.767448e+00	1.496339e+00	7.187251e+00	1.038313e+01	6.363635e+00
1901	Medtr1g021635	1.767626e+00	1.90549	2.742982e+01	8.255205e-05	3.284680e-04	UP	1.537097e+00	1.816171e+00	1.653848e+00	5.820661e+00	5.590918e+00	5.727272e+00
1902	Medtr1g021638	2.029969e+00	1.41753	2.147389e+01	2.785032e-04	9.539239e-04	UP	3.180200e-01	1.816171e+00	9.450560e-01	2.935638e+00	4.259747e+00	5.409090e+00
1904	Medtr1g021652	7.535565e-01	4.98373	3.702124e+01	1.603739e-05	7.684545e-05	UP	1.844516e+01	2.683392e+01	2.520149e+01	3.882128e+01	3.956240e+01	4.051515e+01
1905	Medtr1g021670	-0.0205098	4.41457	2.350413e-02	8.800769e-01	9.111568e-01	Not_significant	2.146635e+01	1.979626e+01	2.283885e+01	2.191605e+01	1.986107e+01	2.147727e+01
1906	Medtr1g021680	-0.222275	5.65288	5.332998e+00	3.465563e-02	6.378008e-02	Not_significant	5.385138e+01	5.502997e+01	5.315940e+01	5.137366e+01	4.222475e+01	4.560605e+01
1907	Medtr1g021730	3.524793e-01	0.567226	4.346858e-01	5.191382e-01	6.097364e-01	Not_significant	3.710233e-01	1.271319e+00	1.929489e+00	1.569048e+00	1.011690e+00	2.068182e+00
1908	Medtr1g021740	-1.35223	2.37498	2.070988e+01	3.304619e-04	1.106560e-03	DOWN	1.054766e+01	6.084172e+00	5.315940e+00	3.188710e+00	3.354551e+00	2.015151e+00
1909	Medtr1g021760	3.570796e-01	4.44091	6.942194e+00	1.805718e-02	3.636333e-02	Not_significant	2.141335e+01	1.807090e+01	1.756229e+01	2.444677e+01	2.465329e+01	2.370454e+01
1910	Medtr1g021820	-0.598065	1.50211	2.493095e+00	1.340000e-01	2.017706e-01	Not_significant	5.035316e+00	2.270213e+00	2.598904e+00	3.036866e+00	2.236367e+00	1.272727e+00
1911	Medtr1g021825	-0.0620614	4.42937	1.812617e-01	6.759826e-01	7.490635e-01	Not_significant	2.395751e+01	1.893358e+01	2.295699e+01	1.817058e+01	2.167146e+01	2.301515e+01
1912	Medtr1g021835	-0.324545	5.21252	7.294025e+00	1.578381e-02	3.242659e-02	Not_significant	3.773837e+01	4.535886e+01	4.024364e+01	3.401290e+01	2.848706e+01	3.595454e+01
1913	Medtr1g021845	4.789250e+00	0.525121	3.659515e+01	7.964423e-06	4.148398e-05	UP	2.120133e-01	9.080853e-02	0.000000e+00	2.378879e+00	3.514292e+00	2.174242e+00
1914	Medtr1g021855	9.228080e-01	4.32213	4.059842e+01	9.416001e-06	4.801534e-05	UP	1.505295e+01	1.221375e+01	1.401833e+01	2.728118e+01	2.694290e+01	2.412878e+01
1915	Medtr1g021875	-0.681583	3.32548	1.189909e+01	3.311488e-03	8.314469e-03	DOWN	1.139572e+01	1.107864e+01	1.409709e+01	7.187251e+00	7.614298e+00	8.007575e+00
1916	Medtr1g021885	1.277046e-01	0.767737	7.261318e-02	7.910335e-01	8.419529e-01	Not_significant	6.890433e-01	1.997788e+00	1.890112e+00	1.062903e+00	1.544158e+00	2.386363e+00
1917	Medtr1g021895	-0.0850191	5.82813	4.739929e-01	5.019315e-01	5.933610e-01	Not_significant	4.908108e+01	6.683508e+01	5.906600e+01	6.321744e+01	4.818839e+01	5.382575e+01
1918	Medtr1g021915	1.163223e+00	2.41422	1.554029e+01	1.173074e-03	3.347081e-03	UP	2.120133e+00	3.087490e+00	4.370884e+00	7.592166e+00	7.720792e+00	6.628787e+00
1919	Medtr1g021925	1.908701e-01	4.86375	1.843344e+00	1.934657e-01	2.740123e-01	Not_significant	1.908120e+01	3.214622e+01	3.016304e+01	3.082419e+01	3.035070e+01	3.150000e+01
1921	Medtr1g021950	-1.10655	4.25463	5.045046e+01	2.553820e-06	1.517328e-05	DOWN	2.300345e+01	3.042086e+01	2.425644e+01	1.305853e+01	1.182080e+01	1.113636e+01
1922	Medtr1g021955	4.521433e+00	3.72075	2.426007e+02	4.821409e-11	1.133216e-09	UP	2.120133e-01	1.225915e+00	1.653848e+00	2.717995e+01	2.262991e+01	2.614394e+01
1924	Medtr1g021970	3.738616e-01	6.10045	2.154792e+01	2.736957e-04	9.392929e-04	Not_significant	5.899271e+01	6.297572e+01	5.709714e+01	7.971774e+01	7.896507e+01	7.344696e+01
1925	Medtr1g021985	7.237734e-01	3.29696	1.352691e+01	2.045688e-03	5.443778e-03	UP	8.056506e+00	6.311193e+00	7.717958e+00	1.280545e+01	1.102210e+01	1.262121e+01
1927	Medtr1g021995	6.899819e-01	2.89681	8.604532e+00	9.770321e-03	2.141911e-02	UP	5.088320e+00	5.357703e+00	6.339751e+00	1.098333e+01	7.561052e+00	8.856059e+00
1928	Medtr1g022005	-0.964464	1.47943	6.314649e+00	2.312904e-02	4.500039e-02	DOWN	3.392213e+00	2.406426e+00	4.725280e+00	2.277650e+00	1.277924e+00	1.856060e+00
1930	Medtr1g022015	-0.0427101	3.72588	5.870661e-02	8.116411e-01	8.583764e-01	Not_significant	1.489394e+01	1.284941e+01	1.236448e+01	1.174255e+01	1.336496e+01	1.362879e+01
1931	Medtr1g022025	3.566930e-01	5.95661	1.694661e+01	8.133186e-04	2.429407e-03	Not_significant	4.892207e+01	5.870772e+01	5.556142e+01	6.893687e+01	7.007284e+01	6.989393e+01
1932	Medtr1g022030	-0.231034	5.621	5.270863e+00	3.558666e-02	6.529277e-02	Not_significant	4.982313e+01	5.008091e+01	5.898725e+01	4.995645e+01	3.993513e+01	4.581818e+01
1933	Medtr1g022040	-0.997069	4.44246	5.208076e+01	2.097847e-06	1.279567e-05	DOWN	2.819777e+01	2.914954e+01	2.902110e+01	1.533618e+01	1.336496e+01	1.458333e+01
1934	Medtr1g022045	-0.527444	5.26809	2.601137e+01	1.081533e-04	4.160967e-04	DOWN	4.399276e+01	4.735665e+01	4.477203e+01	3.067235e+01	3.146888e+01	3.224242e+01
1935	Medtr1g022050	5.192498e-01	4.98055	2.051328e+01	3.451433e-04	1.148769e-03	UP	2.363949e+01	2.560801e+01	2.831230e+01	3.745469e+01	3.626110e+01	3.765151e+01
1937	Medtr1g022075	7.823387e-01	-0.438094	1.092838e+00	3.112591e-01	4.043756e-01	Not_significant	5.300333e-01	1.816171e-01	7.087920e-01	7.086022e-01	7.987026e-01	9.545453e-01
1939	Medtr1g022115	-0.311578	4.48948	5.564879e+00	3.142098e-02	5.859614e-02	Not_significant	2.385150e+01	2.569882e+01	2.472897e+01	2.009393e+01	1.906237e+01	2.068182e+01
1941	Medtr1g022135	-1.24438	2.76889	2.448221e+01	1.469116e-04	5.451260e-04	DOWN	1.049466e+01	8.445194e+00	9.293051e+00	4.403456e+00	2.768836e+00	4.719696e+00
1942	Medtr1g022145	-0.774185	7.92154	1.803332e+02	4.153648e-10	7.264591e-09	DOWN	3.146808e+02	3.101565e+02	2.926130e+02	1.669770e+02	1.878549e+02	1.816818e+02
1944	Medtr1g022160	9.255350e-01	7.10857	1.698322e+02	6.452969e-10	1.071333e-08	UP	1.068547e+02	9.480411e+01	8.470065e+01	1.790739e+02	1.835951e+02	1.786591e+02
1945	Medtr1g022165	-0.972266	9.29475	5.301071e+02	1.162447e-13	6.338693e-12	DOWN	8.517105e+02	8.059257e+02	8.376347e+02	4.440405e+02	4.185734e+02	4.096590e+02
1946	Medtr1g022185	8.169840e-01	5.36538	6.487061e+01	5.204363e-07	3.728603e-06	UP	3.090094e+01	3.151056e+01	2.713098e+01	5.304393e+01	5.335334e+01	5.101514e+01
1947	Medtr1g022190	-1.43245	3.47708	5.260333e+01	1.972274e-06	1.208683e-05	DOWN	1.314483e+01	1.866115e+01	1.630222e+01	5.567588e+00	6.229881e+00	5.992423e+00
1950	Medtr1g022225	-1.01284	5.61178	9.573631e+01	3.836703e-08	3.750798e-07	DOWN	6.795027e+01	6.429244e+01	6.335813e+01	2.905269e+01	3.684681e+01	3.112878e+01
1951	Medtr1g022235	-0.140399	3.71665	6.294169e-01	4.392172e-01	5.333051e-01	Not_significant	1.478793e+01	1.389371e+01	1.244324e+01	1.083149e+01	1.416366e+01	1.219697e+01
1952	Medtr1g022245	2.065478e+00	1.89027	3.158668e+01	3.908057e-05	1.691882e-04	UP	1.855117e+00	8.626811e-01	1.496339e+00	6.529263e+00	6.496115e+00	4.719696e+00
1953	Medtr1g022250	-2.14965	0.955698	1.252980e+01	2.734732e-03	7.016402e-03	DOWN	1.749110e+00	3.450724e+00	3.543960e+00	1.417204e+00	1.064937e-01	4.242424e-01
1954	Medtr1g022255	-0.59304	4.89179	2.368777e+01	1.729750e-04	6.289952e-04	DOWN	3.869243e+01	3.178299e+01	3.630590e+01	2.277650e+01	2.428056e+01	2.359848e+01
1955	Medtr1g022260	-1.29049	2.56132	2.387202e+01	1.665946e-04	6.082276e-04	DOWN	1.007063e+01	6.356597e+00	8.190486e+00	4.049155e+00	2.768836e+00	3.234848e+00
1956	Medtr1g022265	9.421536e-01	5.24386	5.967355e+01	8.906561e-07	5.990932e-06	UP	2.342747e+01	2.987601e+01	2.445333e+01	4.965277e+01	4.499358e+01	5.456817e+01
1959	Medtr1g022295	-0.525275	4.06417	1.186215e+01	3.349019e-03	8.396673e-03	DOWN	1.950523e+01	1.993247e+01	1.933427e+01	1.422266e+01	1.421691e+01	1.246212e+01
1960	Medtr1g022300	-1.3778	5.07068	1.276367e+02	5.095079e-09	6.336698e-08	DOWN	5.284432e+01	4.358810e+01	4.855225e+01	1.994209e+01	1.970133e+01	1.617424e+01
1961	Medtr1g022305	-0.98517	6.96526	2.290176e+02	7.046269e-11	1.571830e-09	DOWN	1.696637e+02	1.589149e+02	1.690075e+02	8.396936e+01	8.018974e+01	8.718181e+01
1963	Medtr1g022315	-1.68066	6.14766	2.832241e+02	1.423844e-11	3.979302e-10	DOWN	9.636005e+01	1.290389e+02	9.864022e+01	3.249447e+01	3.258707e+01	3.531818e+01
1964	Medtr1g022325	1.555796e+00	-0.739554	2.884474e+00	1.070461e-01	1.673801e-01	Not_significant	6.360400e-01	1.816171e-01	0.000000e+00	1.315975e+00	4.792216e-01	5.303030e-01
1967	Medtr1g022345	-0.235635	6.42499	9.592300e+00	6.943932e-03	1.584288e-02	Not_significant	9.879821e+01	9.053611e+01	8.926842e+01	7.911037e+01	7.507805e+01	8.214393e+01
1968	Medtr1g022350	7.466989e-01	3.98296	1.684835e+01	8.339338e-04	2.482478e-03	UP	1.515895e+01	1.139647e+01	9.096164e+00	1.801874e+01	2.065977e+01	2.020454e+01
1969	Medtr1g022355	8.353480e-01	2.71066	9.778084e+00	6.523945e-03	1.501168e-02	UP	3.816240e+00	7.083066e+00	3.071432e+00	9.414286e+00	8.625988e+00	6.840908e+00
1970	Medtr1g022360	-0.135207	4.31266	8.587781e-01	3.678969e-01	4.624009e-01	Not_significant	2.602464e+01	1.798009e+01	1.831046e+01	2.014455e+01	1.895588e+01	1.728788e+01
1971	Medtr1g022365	-1.48253	0.227187	5.879236e+00	2.733514e-02	5.196790e-02	Not_significant	1.802113e+00	9.534896e-01	1.890112e+00	8.604455e-01	2.662342e-01	5.303030e-01
1972	Medtr1g022370	-2.66397	4.57661	2.995994e+02	9.305965e-12	2.728193e-10	DOWN	4.388676e+01	4.213516e+01	3.677843e+01	6.529263e+00	7.614298e+00	5.249999e+00
1973	Medtr1g022375	-0.485463	2.54058	2.397620e+00	1.411404e-01	2.106504e-01	Not_significant	4.081256e+00	8.899236e+00	6.851656e+00	6.428034e+00	4.419488e+00	3.446969e+00
1975	Medtr1g022385	-0.59665	7.3481	7.841729e+01	1.490227e-07	1.231218e-06	DOWN	1.925611e+02	1.811630e+02	2.145277e+02	1.340270e+02	1.297093e+02	1.248333e+02
1976	Medtr1g022395	-1.53512	7.78551	7.689036e+02	6.421091e-15	5.509117e-13	DOWN	3.222072e+02	3.310425e+02	3.302183e+02	1.083149e+02	1.155989e+02	1.155000e+02
1977	Medtr1g022400	-0.206166	3.36783	1.069669e+00	3.164539e-01	4.100082e-01	Not_significant	1.287981e+01	9.126258e+00	1.094690e+01	8.908141e+00	9.318197e+00	1.018182e+01
1978	Medtr1g022405	4.734418e-01	5.62308	2.293359e+01	2.027183e-04	7.211224e-04	Not_significant	4.616590e+01	4.031899e+01	3.744785e+01	5.790292e+01	5.377931e+01	5.965908e+01
1979	Medtr1g022410	3.884705e-01	7.46753	4.275312e+01	6.945384e-06	3.670597e-05	Not_significant	1.688686e+02	1.477001e+02	1.437273e+02	2.079241e+02	1.936055e+02	1.996591e+02
1980	Medtr1g022415	-0.380902	6.85964	2.740832e+01	8.261349e-05	3.286592e-04	Not_significant	1.210066e+02	1.454753e+02	1.275826e+02	9.525638e+01	9.935861e+01	1.074394e+02
1981	Medtr1g022420	3.377506e-02	1.44428	7.058555e-03	9.340908e-01	9.515805e-01	Not_significant	4.134260e+00	2.315618e+00	1.496339e+00	2.480108e+00	2.928576e+00	2.545454e+00
1982	Medtr1g022440	-10.7977	2.47432	1.499232e+02	7.550580e-09	8.988016e-08	DOWN	1.155473e+01	1.175971e+01	9.017410e+00	0.000000e+00	0.000000e+00	0.000000e+00
1983	Medtr1g022445	-5.0626	1.00838	4.219580e+01	3.430119e-06	1.965418e-05	DOWN	5.565350e+00	3.042086e+00	2.441395e+00	0.000000e+00	5.324684e-02	2.651515e-01
1984	Medtr1g022450	3.185570e-01	5.08216	6.965612e+00	1.789470e-02	3.608053e-02	Not_significant	3.068893e+01	2.442750e+01	3.520334e+01	3.715100e+01	3.753902e+01	3.770454e+01
1987	Medtr1g022475	3.946424e-01	5.64603	1.693764e+01	8.151773e-04	2.433949e-03	Not_significant	4.690795e+01	4.204435e+01	4.087367e+01	5.501790e+01	5.649490e+01	5.865151e+01
1988	Medtr1g022480	5.089135e-01	7.17362	6.791310e+01	3.861272e-07	2.878424e-06	UP	1.172964e+02	1.231818e+02	1.168326e+02	1.723928e+02	1.677808e+02	1.682651e+02
1989	Medtr1g022485	1.791423e-01	5.87566	3.717782e+00	7.183906e-02	1.193815e-01	Not_significant	5.120122e+01	5.952499e+01	5.426197e+01	6.331866e+01	5.819880e+01	6.522726e+01
1991	Medtr1g022495	1.506237e+00	4.61982	1.284021e+02	4.882485e-09	6.097018e-08	UP	1.277380e+01	1.221375e+01	1.323078e+01	3.983356e+01	3.232083e+01	3.685606e+01
1993	Medtr1g022505	-0.324761	5.58617	9.158538e+00	8.051286e-03	1.804223e-02	Not_significant	6.005277e+01	5.725478e+01	4.319694e+01	4.368026e+01	4.078708e+01	4.268939e+01
1994	Medtr1g022940	-0.446693	3.67555	6.302736e+00	2.322126e-02	4.515798e-02	Not_significant	1.399288e+01	1.353047e+01	1.626284e+01	1.022412e+01	1.160781e+01	1.034091e+01
1995	Medtr1g022950	-0.0117243	-0.751501	1.645710e-04	9.899178e-01	9.926687e-01	Not_significant	0.000000e+00	8.172768e-01	6.300374e-01	5.061444e-01	4.259747e-01	5.303030e-01
1996	Medtr1g022960	-0.650367	5.50545	4.109950e+01	8.763288e-06	4.509932e-05	DOWN	6.397502e+01	5.162465e+01	5.075739e+01	3.603748e+01	3.407798e+01	3.542424e+01
1997	Medtr1g022970	-1.93444	3.64873	9.994173e+01	2.852034e-08	2.895458e-07	DOWN	2.056529e+01	1.811630e+01	2.023995e+01	5.365131e+00	5.218191e+00	4.825757e+00
1998	Medtr1g022980	1.793643e-02	4.6464	1.575370e-02	9.016859e-01	9.269195e-01	Not_significant	3.031790e+01	2.211188e+01	2.224819e+01	2.530722e+01	2.055328e+01	2.921969e+01
2000	Medtr1g023000	-0.137654	8.65061	9.197721e+00	7.943385e-03	1.783627e-02	Not_significant	4.423658e+02	4.193084e+02	4.014126e+02	3.964629e+02	3.773071e+02	3.738106e+02
2001	Medtr1g023020	8.082684e+00	-0.213727	2.455329e+01	2.139218e-04	7.573529e-04	UP	0.000000e+00	0.000000e+00	0.000000e+00	1.214747e+00	1.810393e+00	1.803030e+00
2002	Medtr1g023030	2.818579e+00	5.04141	3.521098e+02	2.717482e-12	9.583230e-11	UP	1.102469e+01	8.263577e+00	5.670336e+00	5.638449e+01	6.554686e+01	5.064393e+01
2003	Medtr1g023035	-0.197937	0.669392	1.502763e-01	7.034122e-01	7.723433e-01	Not_significant	2.014127e+00	1.679958e+00	1.102565e+00	2.277650e+00	6.389621e-01	1.272727e+00
2004	Medtr1g023050	1.267438e+00	5.45014	1.408656e+02	2.511875e-09	3.416652e-08	UP	2.385150e+01	2.928575e+01	2.394142e+01	5.633387e+01	6.240530e+01	6.618181e+01
2005	Medtr1g023070	7.750147e-01	0.721263	2.161428e+00	1.610182e-01	2.351264e-01	Not_significant	6.360400e-01	1.089702e+00	1.653848e+00	2.581336e+00	5.857153e-01	2.757575e+00
2006	Medtr1g023120	1.284889e-01	5.46728	1.378702e+00	2.575630e-01	3.464957e-01	Not_significant	4.033553e+01	3.764014e+01	4.851288e+01	4.737512e+01	4.733644e+01	4.364393e+01
2007	Medtr1g023125	7.735402e-01	-0.180136	1.304216e+00	2.697732e-01	3.601379e-01	Not_significant	6.890433e-01	9.080853e-01	1.575093e-01	1.771505e+00	9.051963e-01	3.712121e-01
2008	Medtr1g023140	-0.0720203	4.0852	1.470543e-01	7.064316e-01	7.748121e-01	Not_significant	2.517658e+01	1.230456e+01	1.496339e+01	1.614601e+01	1.661301e+01	1.617424e+01
2010	Medtr1g023160	3.948933e-01	3.44061	3.970673e+00	6.370548e-02	1.077701e-01	Not_significant	9.593603e+00	1.085162e+01	7.639203e+00	1.088210e+01	1.256625e+01	1.315151e+01
2012	Medtr1g023180	6.773830e-01	5.91359	5.810777e+01	1.054904e-06	6.956527e-06	UP	4.616590e+01	4.449618e+01	4.807973e+01	7.900914e+01	7.411960e+01	6.936363e+01
2013	Medtr1g023190	-0.694365	6.41141	8.521242e+01	8.510015e-08	7.530427e-07	DOWN	1.074908e+02	1.037487e+02	1.038380e+02	6.853195e+01	6.549362e+01	6.087878e+01
2014	Medtr1g023210	6.063863e-01	10.4509	3.164018e+02	6.141060e-12	1.905048e-10	UP	1.088900e+03	1.129749e+03	1.110559e+03	1.679691e+03	1.711141e+03	1.677454e+03
2015	Medtr1g023230	5.940370e-01	2.35105	4.524109e+00	4.938447e-02	8.661873e-02	Not_significant	4.346273e+00	3.314511e+00	4.331507e+00	5.921890e+00	6.709102e+00	5.515151e+00
2017	Medtr1g023260	-0.457461	6.74273	4.565768e+01	4.690522e-06	2.594006e-05	Not_significant	1.165013e+02	1.324897e+02	1.223454e+02	8.563963e+01	9.770796e+01	8.718181e+01
2018	Medtr1g023270	-1.23228	0.900289	6.011913e+00	2.615844e-02	5.004100e-02	Not_significant	3.498220e+00	1.725362e+00	2.205131e+00	8.604455e-01	1.490912e+00	7.954544e-01
2019	Medtr1g023310	-0.068171	5.59872	3.922718e-01	5.399717e-01	6.285198e-01	Not_significant	4.091857e+01	5.280516e+01	5.465574e+01	4.737512e+01	5.170268e+01	4.263636e+01
2020	Medtr1g023330	-0.0225785	3.34493	1.203547e-02	9.140113e-01	9.359823e-01	Not_significant	1.203176e+01	9.217066e+00	9.293051e+00	8.908141e+00	1.128833e+01	9.704544e+00
2021	Medtr1g023340	2.664065e-01	5.10956	5.803790e+00	2.844681e-02	5.378961e-02	Not_significant	2.777375e+01	2.855928e+01	3.748722e+01	3.522765e+01	3.668707e+01	4.083333e+01
2025	Medtr1g023500	-0.114824	7.03662	3.287927e+00	8.865877e-02	1.424601e-01	Not_significant	1.305472e+02	1.424786e+02	1.362456e+02	1.249671e+02	1.271535e+02	1.257348e+02
2026	Medtr1g023505	-0.450476	3.36281	5.506666e+00	3.219932e-02	5.985861e-02	Not_significant	1.049466e+01	1.248617e+01	1.224635e+01	8.148925e+00	8.945470e+00	8.696968e+00
2027	Medtr1g023510	3.626162e-01	4.93135	8.455633e+00	1.030068e-02	2.239771e-02	Not_significant	2.326846e+01	2.501775e+01	3.146249e+01	3.527826e+01	3.375850e+01	3.372727e+01
2029	Medtr1g023590	-0.556808	7.91136	1.107226e+02	1.394055e-08	1.542259e-07	DOWN	2.802286e+02	2.822783e+02	2.969051e+02	1.984592e+02	1.870029e+02	1.988636e+02
2030	Medtr1g023600	1.423116e+00	2.0067	2.004584e+01	3.847650e-04	1.264920e-03	UP	2.385150e+00	1.634554e+00	2.441395e+00	6.073733e+00	3.993513e+00	7.212120e+00
2031	Medtr1g023605	7.769894e-01	2.77558	9.629300e+00	6.858224e-03	1.566627e-02	UP	4.081256e+00	6.719832e+00	4.213375e+00	8.250154e+00	8.413001e+00	8.962120e+00
2034	Medtr1g023630	-0.255177	7.69404	1.789501e+01	6.414816e-04	1.979959e-03	Not_significant	2.164656e+02	2.378730e+02	2.213794e+02	1.962322e+02	1.803471e+02	1.895303e+02
2035	Medtr1g023660	-0.0915338	6.27477	1.352174e+00	2.620078e-01	3.514155e-01	Not_significant	7.621879e+01	8.831130e+01	7.493507e+01	7.617473e+01	7.688844e+01	7.143181e+01
2037	Medtr1g023690	1.240864e-01	5.91457	1.847754e+00	1.929617e-01	2.734442e-01	Not_significant	6.286195e+01	5.938878e+01	5.107240e+01	6.114224e+01	6.368322e+01	6.326514e+01
2038	Medtr1g023700	-0.78946	0.362663	1.621938e+00	2.211274e-01	3.058293e-01	Not_significant	1.908120e+00	1.452937e+00	1.181320e+00	2.024578e-01	1.490912e+00	9.015150e-01
2040	Medtr1g023720	-2.32025	1.80469	3.187351e+01	3.727010e-05	1.622377e-04	DOWN	2.756173e+00	6.492810e+00	7.324184e+00	1.265361e+00	7.987026e-01	1.219697e+00
2041	Medtr1g023730	-0.144845	4.61594	1.345810e+00	2.630893e-01	3.526348e-01	Not_significant	2.639566e+01	2.410967e+01	2.642219e+01	2.394063e+01	2.183121e+01	2.381060e+01
2042	Medtr1g023760	-0.433554	7.07203	4.240278e+01	7.291909e-06	3.831453e-05	Not_significant	1.417839e+02	1.648175e+02	1.569974e+02	1.153503e+02	1.164508e+02	1.112045e+02
2043	Medtr1g023770	3.177731e-02	-0.103369	1.528695e-03	9.692980e-01	9.772633e-01	Not_significant	8.480533e-01	0.000000e+00	1.575093e+00	5.567588e-01	1.437665e+00	5.303030e-01
2047	Medtr1g023820	3.432251e-02	2.44144	1.711363e-02	8.975550e-01	9.237178e-01	Not_significant	5.459343e+00	5.357703e+00	5.040299e+00	4.858986e+00	5.644165e+00	5.674242e+00
2048	Medtr1g023830	1.108122e+00	0.190409	3.015572e+00	1.017890e-01	1.603349e-01	Not_significant	6.890433e-01	1.135107e+00	2.362640e-01	1.417204e+00	1.224677e+00	1.696969e+00
2052	Medtr1g023910	2.538052e-01	2.15202	7.176959e-01	4.094394e-01	5.040332e-01	Not_significant	2.968186e+00	5.539321e+00	3.386451e+00	4.909601e+00	5.111697e+00	4.189393e+00
2053	Medtr1g023920	9.985420e-02	2.3451	1.165731e-01	7.372401e-01	7.992929e-01	Not_significant	4.240266e+00	3.904767e+00	6.142864e+00	6.782335e+00	4.259747e+00	4.507575e+00
2054	Medtr1g023955	-0.795232	6.01255	7.565107e+01	1.894249e-07	1.525470e-06	DOWN	8.999965e+01	7.105768e+01	8.450376e+01	4.504685e+01	4.611177e+01	4.990151e+01
2057	Medtr1g023985	4.112992e-01	3.10001	3.080959e+00	9.840575e-02	1.556653e-01	Not_significant	5.088320e+00	9.580300e+00	7.166675e+00	9.819201e+00	8.732482e+00	1.050000e+01
2058	Medtr1g023995	5.663133e-02	2.2822	3.924009e-02	8.454777e-01	8.844786e-01	Not_significant	4.399276e+00	4.222597e+00	5.355318e+00	4.403456e+00	5.857153e+00	4.348484e+00
2059	Medtr1g024005	1.005249e+00	4.08774	4.084786e+01	9.084790e-06	4.652945e-05	UP	1.293281e+01	1.007975e+01	1.086814e+01	2.272588e+01	2.348186e+01	2.158333e+01
2060	Medtr1g024015	2.350029e-01	3.60919	1.491401e+00	2.397509e-01	3.269430e-01	Not_significant	1.001763e+01	1.393911e+01	9.529315e+00	1.300791e+01	1.224677e+01	1.394697e+01
2061	Medtr1g024025	2.246467e-01	6.17186	6.596908e+00	2.065999e-02	4.084721e-02	Not_significant	7.219054e+01	5.879853e+01	6.855594e+01	7.369463e+01	7.859234e+01	8.023484e+01
2062	Medtr1g024085	3.300995e-01	1.63631	7.746491e-01	3.918608e-01	4.866626e-01	Not_significant	2.226140e+00	3.723150e+00	2.126376e+00	3.036866e+00	2.768836e+00	4.242424e+00
2063	Medtr1g024095	6.908800e-01	7.27139	8.909877e+01	6.281975e-08	5.775463e-07	UP	1.144872e+02	1.093789e+02	1.305359e+02	1.902091e+02	2.010068e+02	1.808863e+02
2069	Medtr1g024820	3.374561e-01	2.97991	1.743482e+00	2.053408e-01	2.878407e-01	Not_significant	9.646606e+00	7.900342e+00	3.425828e+00	1.073026e+01	7.241571e+00	8.007575e+00
2070	Medtr1g024830	-0.0613497	2.91582	6.618374e-02	8.002673e-01	8.487987e-01	Not_significant	6.148386e+00	6.447406e+00	1.011998e+01	6.832949e+00	7.933780e+00	7.106060e+00
2071	Medtr1g024840	-0.203517	2.98731	8.693604e-01	3.650383e-01	4.594670e-01	Not_significant	9.169576e+00	6.538214e+00	9.450560e+00	7.187251e+00	6.336374e+00	8.272726e+00
2073	Medtr1g024860	4.061986e-01	2.74718	2.626233e+00	1.247183e-01	1.901106e-01	Not_significant	3.551223e+00	6.901449e+00	6.536638e+00	7.237865e+00	8.413001e+00	7.053029e+00
2076	Medtr1g024920	-0.904129	5.08547	6.692782e+01	4.248066e-07	3.130302e-06	DOWN	4.282669e+01	4.236218e+01	4.705592e+01	2.343449e+01	2.215069e+01	2.508333e+01
2077	Medtr1g024930	-0.340191	4.22534	3.056708e+00	9.962891e-02	1.574378e-01	Not_significant	2.093632e+01	1.457477e+01	2.685534e+01	1.634846e+01	1.879614e+01	1.400000e+01
2078	Medtr1g024980	-0.710202	4.99836	3.973861e+01	1.066706e-05	5.364792e-05	DOWN	4.123659e+01	4.163571e+01	3.575462e+01	2.515538e+01	2.486628e+01	2.243181e+01
2081	Medtr1g025060	-0.518421	4.97821	1.962293e+01	4.237880e-04	1.379532e-03	DOWN	3.757936e+01	3.309971e+01	4.016488e+01	2.920453e+01	2.326887e+01	2.508333e+01
2082	Medtr1g025075	-0.0543285	4.36633	1.597118e-01	6.947246e-01	7.652012e-01	Not_significant	1.955823e+01	2.170324e+01	2.146065e+01	1.811997e+01	2.188445e+01	2.041666e+01
2083	Medtr1g025140	2.454557e-01	5.54436	5.784686e+00	2.867230e-02	5.416803e-02	Not_significant	4.595389e+01	3.786716e+01	4.390573e+01	5.572650e+01	5.101048e+01	4.502272e+01
2084	Medtr1g025150	-2.28287	0.30509	1.204396e+01	2.869447e-03	7.328419e-03	DOWN	2.438153e+00	2.633447e+00	5.906600e-01	5.567588e-01	2.662342e-01	3.181818e-01
2085	Medtr1g025180	-0.995545	2.06809	1.001149e+01	6.038088e-03	1.405851e-02	DOWN	5.989376e+00	4.722044e+00	5.552204e+00	3.543011e+00	1.650652e+00	2.969697e+00
2086	Medtr1g025190	1.065939e-01	5.30287	1.056469e+00	3.193636e-01	4.131455e-01	Not_significant	4.150161e+01	3.437103e+01	3.795975e+01	4.281982e+01	4.084033e+01	3.881818e+01
2087	Medtr1g025200	3.266184e-01	3.46929	2.189826e+00	1.584127e-01	2.320649e-01	Not_significant	1.208476e+01	1.144188e+01	6.103487e+00	1.133763e+01	1.235327e+01	1.272727e+01
2090	Medtr1g025250	-1.67311	3.94142	8.833371e+01	6.664960e-08	6.084255e-07	DOWN	2.687269e+01	2.006869e+01	2.264197e+01	6.883564e+00	7.614298e+00	7.265150e+00
2091	Medtr1g025290	-1.20462	3.03206	2.577538e+01	1.133221e-04	4.335357e-04	DOWN	8.904559e+00	1.234996e+01	1.236448e+01	5.162673e+00	3.887019e+00	5.515151e+00
2093	Medtr1g025320	2.672141e-01	4.0803	2.407872e+00	1.403479e-01	2.097318e-01	Not_significant	1.213776e+01	1.607311e+01	1.736540e+01	2.034701e+01	1.895588e+01	1.601515e+01
2094	Medtr1g025340	1.447524e+00	3.71142	6.570582e+01	4.790516e-07	3.468565e-06	UP	5.989376e+00	7.537108e+00	7.402939e+00	1.796813e+01	2.065977e+01	1.871969e+01
2097	Medtr1g025420	-0.319378	5.58166	8.397584e+00	1.051642e-02	2.279611e-02	Not_significant	4.415177e+01	6.774317e+01	4.788284e+01	4.074462e+01	4.360916e+01	4.253030e+01
2098	Medtr1g025430	1.997277e-01	8.32256	1.729392e+01	7.449795e-04	2.253212e-03	Not_significant	3.044511e+02	2.981244e+02	2.912348e+02	3.431659e+02	3.497253e+02	3.336136e+02
2100	Medtr1g025490	-1.71913	4.34456	3.302143e+01	5.407625e-04	1.707532e-03	DOWN	1.812714e+01	4.304325e+01	3.193502e+01	1.138825e+01	6.975336e+00	9.333332e+00
2101	Medtr1g025500	4.133800e-01	4.77963	9.824578e+00	6.422810e-03	1.482345e-02	Not_significant	2.395751e+01	2.637988e+01	2.035808e+01	3.046989e+01	2.971174e+01	3.346212e+01
2102	Medtr1g025550	-0.133594	7.341	4.868838e+00	4.236065e-02	7.591072e-02	Not_significant	1.721548e+02	1.697666e+02	1.664480e+02	1.517927e+02	1.650652e+02	1.469469e+02
2105	Medtr1g025610	7.769228e-02	5.53757	5.933893e-01	4.523752e-01	5.460906e-01	Not_significant	4.144860e+01	5.071657e+01	4.311818e+01	5.036137e+01	4.808190e+01	4.438636e+01
2106	Medtr1g025620	-0.311362	7.80383	2.321779e+01	1.908788e-04	6.851643e-04	Not_significant	2.134444e+02	2.638442e+02	2.657183e+02	1.978518e+02	2.069172e+02	1.922348e+02
2118	Medtr1g025830	7.537460e+00	-0.60414	1.716841e+01	1.002153e-03	2.913261e-03	UP	0.000000e+00	0.000000e+00	0.000000e+00	1.923349e+00	7.454558e-01	8.484847e-01
2124	Medtr1g025920	-0.206952	5.86268	3.695716e+00	7.260510e-02	1.204505e-01	Not_significant	6.068881e+01	7.182955e+01	5.461636e+01	5.491667e+01	4.893385e+01	5.753787e+01
2125	Medtr1g025950	1.953789e+00	2.98114	4.436239e+01	5.579527e-06	3.026314e-05	UP	3.604226e+00	1.316724e+00	4.607148e+00	1.396959e+01	1.272600e+01	1.087121e+01
2126	Medtr1g025960	6.223694e-01	-0.55634	6.495291e-01	4.318580e-01	5.262238e-01	Not_significant	5.300333e-01	1.362128e-01	7.087920e-01	7.592166e-01	5.324684e-01	8.484847e-01
2127	Medtr1g025980	-1.31169	4.23284	6.014321e+01	8.472351e-07	5.720819e-06	DOWN	3.158998e+01	2.515396e+01	2.327201e+01	1.032535e+01	8.998716e+00	1.272727e+01
2128	Medtr1g026020	-1.73187	2.35295	3.326703e+01	2.930867e-05	1.311169e-04	DOWN	8.480533e+00	7.809534e+00	6.654770e+00	3.188710e+00	1.970133e+00	1.750000e+00
2129	Medtr1g026030	1.009802e-01	5.58149	1.132731e+00	3.030471e-01	3.955830e-01	Not_significant	4.886907e+01	4.231678e+01	4.729218e+01	4.833679e+01	4.797541e+01	5.196969e+01
2130	Medtr1g026035	-0.481529	1.74462	2.006674e+00	1.758575e-01	2.528827e-01	Not_significant	3.445216e+00	3.723150e+00	4.173998e+00	1.973963e+00	2.502602e+00	3.606060e+00
2131	Medtr1g026070	-0.307941	2.08764	9.876015e-01	3.351762e-01	4.288089e-01	Not_significant	2.756173e+00	6.946853e+00	4.016488e+00	3.492396e+00	4.632475e+00	2.969697e+00
2132	Medtr1g026075	-1.72384	-0.456926	4.307748e+00	5.334648e-02	9.266714e-02	Not_significant	5.300333e-01	8.172768e-01	1.417584e+00	4.049155e-01	2.662342e-01	1.590909e-01
2133	Medtr1g026078	1.393638e-01	4.38405	9.603950e-01	3.417246e-01	4.352577e-01	Not_significant	2.300345e+01	1.852494e+01	1.795606e+01	2.161237e+01	2.369484e+01	1.999242e+01
2134	Medtr1g026090	-0.127244	5.30228	1.434724e+00	2.484988e-01	3.363115e-01	Not_significant	4.515884e+01	3.704988e+01	4.122807e+01	3.649301e+01	3.477019e+01	4.146969e+01
2135	Medtr1g026100	-1.22667	2.16034	1.489531e+01	1.396377e-03	3.903873e-03	DOWN	6.519410e+00	4.585831e+00	7.127298e+00	2.530722e+00	2.981823e+00	2.280303e+00
2136	Medtr1g026110	8.978030e-01	6.31899	1.102559e+02	1.436040e-08	1.580868e-07	UP	5.136023e+01	5.098899e+01	6.493323e+01	9.728095e+01	1.080378e+02	1.060076e+02
2137	Medtr1g026125	7.829144e-02	5.16721	3.471263e-01	5.639999e-01	6.503036e-01	Not_significant	3.954048e+01	2.651609e+01	3.886543e+01	3.492396e+01	3.902994e+01	3.616666e+01
2138	Medtr1g026140	-0.258843	4.65425	3.292877e+00	8.844020e-02	1.421927e-01	Not_significant	3.196101e+01	2.134001e+01	2.890296e+01	2.140991e+01	2.332212e+01	2.354545e+01
2139	Medtr1g026160	3.382330e+00	6.75161	1.740102e+03	1.040504e-17	3.152086e-15	UP	1.939922e+01	1.970545e+01	1.756229e+01	1.985098e+02	1.989302e+02	1.923939e+02
2140	Medtr1g026170	7.852001e-01	2.99611	1.153740e+01	3.701569e-03	9.161187e-03	UP	6.148386e+00	4.268001e+00	6.930411e+00	1.083149e+01	9.903913e+00	9.333332e+00
2141	Medtr1g026190	-0.49169	1.79361	1.676401e+00	2.138574e-01	2.975693e-01	Not_significant	4.982313e+00	5.720938e+00	1.260075e+00	3.239324e+00	2.662342e+00	2.439394e+00
2143	Medtr1g026290	-0.0252619	6.58644	1.282161e-01	7.249853e-01	7.894227e-01	Not_significant	1.033035e+02	9.748296e+01	8.985908e+01	9.768587e+01	9.840016e+01	8.930302e+01
2144	Medtr1g026310	-0.545134	5.3761	2.974009e+01	5.373942e-05	2.236909e-04	DOWN	5.178425e+01	4.703882e+01	4.867039e+01	3.426598e+01	3.221434e+01	3.452272e+01
2145	Medtr1g026370	6.143419e-01	2.06697	3.493935e+00	8.007876e-02	1.307802e-01	Not_significant	4.770300e+00	2.315618e+00	2.756413e+00	4.858986e+00	5.963646e+00	4.083333e+00
2146	Medtr1g026380	8.687533e-01	1.63813	5.884617e+00	2.752107e-02	5.227682e-02	Not_significant	2.438153e+00	2.451830e+00	1.614471e+00	3.998541e+00	3.674032e+00	4.083333e+00
2147	Medtr1g026400	-0.677132	5.4568	4.470721e+01	5.322172e-06	2.897614e-05	DOWN	5.666056e+01	4.944525e+01	5.556142e+01	3.522765e+01	3.413123e+01	3.176515e+01
2148	Medtr1g026410	-0.552423	5.33451	2.730370e+01	8.427118e-05	3.343865e-04	DOWN	5.252630e+01	4.172652e+01	4.937918e+01	3.396229e+01	3.237408e+01	3.144697e+01
2151	Medtr1g026470	-0.34002	2.01948	1.182188e+00	2.930794e-01	3.851740e-01	Not_significant	6.731423e+00	3.450724e+00	3.189564e+00	4.504685e+00	2.555848e+00	3.393939e+00
2152	Medtr1g026480	-0.250217	4.48987	3.454605e+00	8.163546e-02	1.329685e-01	Not_significant	2.406351e+01	2.846848e+01	2.035808e+01	2.272588e+01	2.156497e+01	1.702272e+01
2153	Medtr1g026490	-0.217576	3.29771	1.127204e+00	3.041908e-01	3.968860e-01	Not_significant	1.272080e+01	1.012515e+01	8.702391e+00	9.110599e+00	8.359754e+00	9.439393e+00
2154	Medtr1g026510	-0.590386	3.52581	1.011861e+01	5.825787e-03	1.363146e-02	DOWN	1.314483e+01	1.048839e+01	1.740478e+01	9.920430e+00	6.868843e+00	1.050000e+01
2155	Medtr1g026540	2.226627e-01	6.58189	8.066086e+00	1.185181e-02	2.530626e-02	Not_significant	8.427529e+01	8.831130e+01	9.202483e+01	1.117061e+02	1.018612e+02	9.603787e+01
2156	Medtr1g026550	-0.608815	3.92513	1.329332e+01	2.187965e-03	5.774175e-03	DOWN	1.733209e+01	1.952383e+01	1.775918e+01	1.285607e+01	1.043638e+01	1.251515e+01
2157	Medtr1g026560	-0.734863	5.82043	6.462660e+01	5.333019e-07	3.814096e-06	DOWN	6.646618e+01	7.677862e+01	6.820154e+01	4.114954e+01	4.174552e+01	4.396211e+01
2158	Medtr1g026590	1.063880e-01	6.43541	2.067905e+00	1.697664e-01	2.458672e-01	Not_significant	8.931061e+01	8.091040e+01	7.966035e+01	9.490208e+01	8.365079e+01	9.031059e+01
2159	Medtr1g026650	-1.65734	-0.135944	5.642172e+00	2.972417e-02	5.583066e-02	Not_significant	1.325083e+00	1.725362e+00	6.300374e-01	3.543011e-01	5.324684e-01	2.651515e-01
2163	Medtr1g026740	-0.390282	3.4825	4.367877e+00	5.300594e-02	9.215388e-02	Not_significant	1.340984e+01	1.325805e+01	1.094690e+01	1.138825e+01	1.001041e+01	7.424241e+00
2165	Medtr1g026760	-0.0770965	1.31884	2.686131e-02	8.718767e-01	9.056682e-01	Not_significant	4.240266e-01	4.268001e+00	2.598904e+00	2.429493e+00	2.183121e+00	2.333333e+00
2167	Medtr1g026790	2.408403e-01	2.68937	9.342551e-01	3.481941e-01	4.418923e-01	Not_significant	5.035316e+00	8.036555e+00	4.489016e+00	6.428034e+00	7.561052e+00	6.628787e+00
2168	Medtr1g026800	6.445581e-02	1.67291	3.298981e-02	8.581635e-01	8.945082e-01	Not_significant	4.028253e+00	1.906979e+00	3.150187e+00	4.403456e+00	1.064937e+00	4.030302e+00
2169	Medtr1g026810	-0.177794	3.97381	1.305516e+00	2.700764e-01	3.604251e-01	Not_significant	1.574199e+01	1.838873e+01	1.559342e+01	1.305853e+01	1.677276e+01	1.410606e+01
2170	Medtr1g026820	-1.23394	4.88622	1.039910e+02	2.162313e-08	2.265536e-07	DOWN	4.685494e+01	4.109086e+01	3.610902e+01	1.887919e+01	1.730522e+01	1.643939e+01
2171	Medtr1g026830	3.092114e-02	0.0972229	1.775507e-03	9.669137e-01	9.755007e-01	Not_significant	2.226140e+00	3.178299e-01	5.119054e-01	4.555300e-01	9.584432e-01	1.537879e+00
2172	Medtr1g026840	2.368117e-01	6.45487	1.012087e+01	5.821289e-03	1.362484e-02	Not_significant	7.770288e+01	7.873100e+01	8.481878e+01	9.824263e+01	8.977418e+01	9.651514e+01
2174	Medtr1g026860	9.396547e-01	3.49552	2.530436e+01	1.244060e-04	4.703658e-04	UP	7.314460e+00	8.081960e+00	7.678580e+00	1.407081e+01	1.416366e+01	1.596212e+01
2175	Medtr1g026870	9.959733e-02	5.13036	8.769154e-01	3.630164e-01	4.574853e-01	Not_significant	3.217302e+01	3.591478e+01	3.311634e+01	3.441782e+01	3.775201e+01	3.621969e+01
2177	Medtr1g026890	-0.474643	6.33643	2.966177e+01	5.450028e-05	2.265122e-04	Not_significant	9.848019e+01	8.440653e+01	9.879773e+01	6.367297e+01	7.214947e+01	6.665908e+01
2178	Medtr1g026910	2.979836e-01	4.30925	4.491840e+00	5.010680e-02	8.772265e-02	Not_significant	1.669605e+01	1.829792e+01	1.807420e+01	2.262465e+01	2.055328e+01	2.216666e+01
2179	Medtr1g026920	-0.045328	3.83391	6.601639e-02	8.005140e-01	8.490135e-01	Not_significant	2.109533e+01	1.107864e+01	1.134067e+01	1.634846e+01	1.304548e+01	1.219697e+01
2180	Medtr1g026940	2.221433e+00	2.21225	4.246238e+01	7.274340e-06	3.825699e-05	UP	1.802113e+00	2.361022e+00	7.875467e-01	7.642780e+00	7.880533e+00	7.106060e+00
2181	Medtr1g026950	3.940898e-01	-0.297072	3.039418e-01	5.888762e-01	6.718670e-01	Not_significant	6.360400e-01	9.080853e-02	1.102565e+00	9.616744e-01	5.324684e-01	9.545453e-01
2184	Medtr1g026990	1.167107e+00	3.12887	3.038587e+01	4.790919e-05	2.021661e-04	UP	4.293270e+00	5.993363e+00	5.749091e+00	9.869816e+00	1.357794e+01	1.262121e+01
2185	Medtr1g027020	-0.773226	8.68464	2.813381e+02	1.497637e-11	4.161837e-10	DOWN	5.250510e+02	5.238744e+02	5.081645e+02	2.969043e+02	3.073940e+02	3.066742e+02
2186	Medtr1g027030	3.520997e-01	1.571	9.793595e-01	3.371439e-01	4.303593e-01	Not_significant	2.862180e+00	2.678852e+00	2.086999e+00	3.644240e+00	2.875329e+00	3.181818e+00
2187	Medtr1g027040	1.123177e+00	2.53427	9.379747e+00	7.896324e-03	1.773872e-02	UP	3.392213e+00	6.265789e+00	1.417584e+00	6.782335e+00	6.922090e+00	9.651514e+00
2188	Medtr1g027050	7.011614e-01	1.94056	3.313216e+00	8.755273e-02	1.409398e-01	Not_significant	1.272080e+00	4.404214e+00	2.756413e+00	6.225576e+00	4.100007e+00	3.712121e+00
2189	Medtr1g027060	1.272469e+00	2.20475	1.610379e+01	1.011165e-03	2.937717e-03	UP	1.802113e+00	2.724256e+00	3.307696e+00	7.794624e+00	4.951956e+00	6.628787e+00
2190	Medtr1g027070	2.676227e-01	4.27626	3.417391e+00	8.314465e-02	1.350502e-01	Not_significant	1.659004e+01	1.575528e+01	2.004306e+01	2.302957e+01	1.879614e+01	2.147727e+01
2191	Medtr1g027140	6.883470e-01	0.88626	2.135549e+00	1.633846e-01	2.380860e-01	Not_significant	7.420466e-01	1.725362e+00	1.535716e+00	2.277650e+00	1.703899e+00	2.545454e+00
2192	Medtr1g027150	1.180389e+00	3.05652	2.589259e+01	1.107257e-04	4.248613e-04	UP	4.293270e+00	6.356597e+00	4.489016e+00	1.234992e+01	1.064937e+01	1.140151e+01
2193	Medtr1g027160	8.761853e-01	1.49955	5.496404e+00	3.235012e-02	6.009138e-02	Not_significant	1.696107e+00	2.905873e+00	1.220697e+00	3.846697e+00	4.259747e+00	2.598484e+00
2194	Medtr1g027170	2.514466e+00	0.682965	1.568615e+01	1.096479e-03	3.154580e-03	UP	3.180200e-01	1.089702e+00	0.000000e+00	2.530722e+00	3.088317e+00	2.280303e+00
2196	Medtr1g027200	4.677647e+00	0.444438	2.901488e+01	3.207948e-05	1.421648e-04	UP	3.180200e-01	0.000000e+00	0.000000e+00	2.935638e+00	2.449355e+00	2.174242e+00
2202	Medtr1g027320	-0.426618	2.0031	1.831295e+00	1.948572e-01	2.756383e-01	Not_significant	3.392213e+00	3.904767e+00	6.064110e+00	1.973963e+00	3.940266e+00	4.030302e+00
2203	Medtr1g027360	-0.809419	1.66711	5.262205e+00	3.572804e-02	6.551786e-02	Not_significant	3.339210e+00	3.950171e+00	4.370884e+00	2.125806e+00	1.757146e+00	2.757575e+00
2204	Medtr1g027370	-0.0746293	2.96482	1.087089e-01	7.459110e-01	8.063779e-01	Not_significant	8.692546e+00	7.718725e+00	7.402939e+00	6.428034e+00	7.774039e+00	8.272726e+00
2208	Medtr1g027440	-0.46569	1.87649	1.632044e+00	2.197147e-01	3.042185e-01	Not_significant	5.194326e+00	3.087490e+00	4.173998e+00	2.125806e+00	4.206501e+00	2.651515e+00
2209	Medtr1g027450	2.899359e+00	-0.471584	1.032351e+01	4.718416e-03	1.130227e-02	UP	0.000000e+00	2.270213e-01	1.968867e-01	1.214747e+00	9.051963e-01	1.325757e+00
2210	Medtr1g027460	7.453771e-01	2.5278	6.800323e+00	1.907958e-02	3.810637e-02	UP	4.240266e+00	2.088596e+00	6.379128e+00	7.035407e+00	6.549362e+00	7.795453e+00
2215	Medtr1g027540	-1.93386	0.848257	1.363254e+01	1.977158e-03	5.290676e-03	DOWN	3.180200e+00	3.042086e+00	1.811357e+00	9.110599e-01	4.259747e-01	7.424241e-01
2221	Medtr1g027640	8.560188e-01	4.30142	3.635879e+01	1.777183e-05	8.433284e-05	UP	1.282681e+01	1.457477e+01	1.449086e+01	2.545906e+01	2.497277e+01	2.556060e+01
2225	Medtr1g027680	-0.573149	3.63219	9.305238e+00	7.655852e-03	1.724904e-02	DOWN	1.855117e+01	1.248617e+01	1.323078e+01	9.971045e+00	8.572742e+00	1.097727e+01
2226	Medtr1g027690	4.249258e-02	3.25334	4.607368e-02	8.327633e-01	8.744902e-01	Not_significant	8.851556e+00	8.536002e+00	1.047437e+01	9.616744e+00	9.105210e+00	1.002273e+01
2227	Medtr1g027700	-1.53441	-0.240285	4.525848e+00	4.838852e-02	8.508474e-02	Not_significant	8.480533e-01	5.448512e-01	1.811357e+00	3.543011e-01	2.662342e-01	4.772727e-01
2228	Medtr1g027710	8.483437e-01	1.90045	6.851358e+00	1.870755e-02	3.747314e-02	UP	1.908120e+00	2.224809e+00	3.622715e+00	4.454071e+00	4.366241e+00	5.303030e+00
2230	Medtr1g027730	1.052489e-01	1.23184	6.653404e-02	7.997550e-01	8.484387e-01	Not_significant	3.498220e+00	1.906979e+00	1.220697e+00	2.986252e+00	2.076627e+00	1.962121e+00
2232	Medtr1g027750	1.041460e+01	2.06055	1.230215e+02	2.657259e-08	2.721362e-07	UP	0.000000e+00	0.000000e+00	0.000000e+00	9.616744e+00	6.442868e+00	8.856059e+00
2233	Medtr1g027820	1.488194e+00	2.91527	3.239613e+01	3.384168e-05	1.491392e-04	UP	4.240266e+00	2.724256e+00	4.764658e+00	1.083149e+01	1.277924e+01	9.598483e+00
2234	Medtr1g027830	1.735245e-01	4.49959	1.651303e+00	2.171364e-01	3.013627e-01	Not_significant	1.759711e+01	2.297456e+01	2.291761e+01	2.318141e+01	2.321562e+01	2.524242e+01
2236	Medtr1g027850	-0.584274	4.49479	1.875621e+01	5.203012e-04	1.650356e-03	DOWN	2.226140e+01	3.141975e+01	2.697347e+01	1.650031e+01	2.124549e+01	1.612121e+01
2237	Medtr1g027860	-0.694339	4.29624	2.304033e+01	1.981807e-04	7.068252e-04	DOWN	2.220840e+01	2.479073e+01	2.535900e+01	1.569048e+01	1.405717e+01	1.500757e+01
2242	Medtr1g027930	2.151767e+00	0.392045	1.039264e+01	5.250260e-03	1.242941e-02	UP	8.480533e-01	5.902555e-01	0.000000e+00	2.429493e+00	1.970133e+00	1.696969e+00
2244	Medtr1g027950	3.285978e+00	-0.00908943	1.563394e+01	9.116640e-04	2.682303e-03	UP	3.180200e-01	2.270213e-01	0.000000e+00	1.973963e+00	9.584432e-01	2.121212e+00
2245	Medtr1g027960	1.211544e+00	0.610948	4.540011e+00	4.906288e-02	8.612855e-02	Not_significant	1.060067e+00	1.271319e+00	3.937734e-01	1.214747e+00	1.970133e+00	2.863636e+00
2246	Medtr1g027970	2.689496e+00	1.08862	2.556983e+01	1.116371e-04	4.280237e-04	UP	0.000000e+00	8.626811e-01	7.481694e-01	2.480108e+00	4.046760e+00	4.295454e+00
2247	Medtr1g027990	1.153493e+00	0.0415286	3.082248e+00	9.817862e-02	1.553361e-01	Not_significant	1.060067e-01	6.356597e-01	9.450560e-01	1.113518e+00	1.650652e+00	1.166667e+00
2248	Medtr1g028010	-0.163627	0.127276	5.950548e-02	8.104015e-01	8.573241e-01	Not_significant	1.431090e+00	1.180511e+00	6.300374e-01	2.024578e-01	1.331171e+00	1.272727e+00
2252	Medtr1g028080	1.985348e-01	3.79001	1.000991e+00	3.320142e-01	4.256513e-01	Not_significant	1.484093e+01	1.393911e+01	9.923088e+00	1.164132e+01	1.554808e+01	1.665151e+01
2254	Medtr1g028100	1.657234e+00	1.54327	1.656243e+01	9.005685e-04	2.653795e-03	UP	5.300333e-01	2.315618e+00	1.220697e+00	4.099770e+00	4.845463e+00	4.083333e+00
2255	Medtr1g028130	7.460395e-01	1.55351	4.117449e+00	5.949089e-02	1.015999e-01	Not_significant	2.173137e+00	1.452937e+00	2.756413e+00	3.188710e+00	3.674032e+00	3.871212e+00
2256	Medtr1g028150	5.272191e-01	-0.652286	4.206375e-01	5.257662e-01	6.156862e-01	Not_significant	6.890433e-01	4.540427e-01	2.362640e-01	5.567588e-01	6.922090e-01	6.893938e-01
2258	Medtr1g028170	5.487207e-01	1.33054	1.720801e+00	2.081773e-01	2.909866e-01	Not_significant	1.643103e+00	1.543745e+00	2.598904e+00	4.099770e+00	2.555848e+00	2.068182e+00
2261	Medtr1g028280	3.026038e+00	2.67307	9.088757e+01	5.577553e-08	5.207838e-07	UP	8.480533e-01	1.180511e+00	1.968867e+00	1.270422e+01	1.080911e+01	1.055303e+01
2262	Medtr1g028290	3.393148e+00	3.11501	1.348223e+02	3.509575e-09	4.578263e-08	UP	7.420466e-01	2.361022e+00	1.338829e+00	1.553863e+01	1.528184e+01	1.659848e+01
2263	Medtr1g028300	6.303704e-01	2.81934	7.082857e+00	1.710667e-02	3.475438e-02	UP	4.664293e+00	5.176086e+00	6.536638e+00	7.136636e+00	9.850666e+00	8.484847e+00
2264	Medtr1g028310	-0.748012	4.81078	3.859128e+01	1.263885e-05	6.235063e-05	DOWN	3.302107e+01	3.450724e+01	3.752660e+01	2.080253e+01	1.943510e+01	2.232575e+01
2265	Medtr1g028320	6.342251e-02	3.0672	8.823012e-02	7.702743e-01	8.260597e-01	Not_significant	5.883370e+00	1.103324e+01	7.402939e+00	7.136636e+00	1.027664e+01	7.954544e+00
2266	Medtr1g028330	-0.0944891	4.22847	4.219168e-01	5.252303e-01	6.153013e-01	Not_significant	2.067130e+01	1.847954e+01	1.870423e+01	1.700645e+01	1.837016e+01	1.866666e+01
2268	Medtr1g028360	4.486051e+00	3.03671	1.877379e+02	3.140237e-10	5.703564e-09	UP	8.480533e-01	9.988939e-01	3.150187e-01	1.371651e+01	1.868964e+01	1.463636e+01
2269	Medtr1g028370	1.879101e-01	3.87702	1.163232e+00	2.968435e-01	3.891829e-01	Not_significant	1.091869e+01	1.616392e+01	1.386082e+01	1.548802e+01	1.427015e+01	1.686363e+01
2270	Medtr1g028380	-0.180805	5.92074	3.629602e+00	7.495843e-02	1.236774e-01	Not_significant	6.620116e+01	6.946853e+01	5.745153e+01	5.339823e+01	5.622867e+01	6.013636e+01
2271	Medtr1g028390	-0.373891	6.78262	2.927325e+01	5.846170e-05	2.414632e-04	Not_significant	1.259889e+02	1.275860e+02	1.189983e+02	9.100476e+01	9.914562e+01	9.720453e+01
2273	Medtr1g028440	-0.308466	5.29706	9.041068e+00	8.384850e-03	1.872304e-02	Not_significant	4.181963e+01	4.472320e+01	4.363009e+01	3.375983e+01	3.413123e+01	3.717424e+01
2274	Medtr1g028450	6.461840e-01	-0.172648	8.012337e-01	3.839566e-01	4.789065e-01	Not_significant	1.590100e-01	6.810640e-01	9.450560e-01	8.604455e-01	1.650652e+00	4.242424e-01
2275	Medtr1g028460	2.187466e+00	5.8348	4.658006e+02	3.162209e-13	1.512559e-11	UP	2.257942e+01	2.183945e+01	1.756229e+01	9.024555e+01	9.834692e+01	9.174241e+01
2278	Medtr1g028510	-0.477021	4.71809	1.466200e+01	1.487456e-03	4.125135e-03	Not_significant	3.360411e+01	2.983060e+01	2.819417e+01	2.186544e+01	2.193770e+01	2.184848e+01
2279	Medtr1g028560	-1.8376	2.94534	5.335905e+01	1.806525e-06	1.117995e-05	DOWN	1.340984e+01	1.198673e+01	1.011998e+01	2.986252e+00	3.194811e+00	3.712121e+00
2280	Medtr1g028580	6.974387e-01	3.89223	1.783209e+01	6.515339e-04	2.005437e-03	UP	1.160773e+01	1.085162e+01	1.130130e+01	1.811997e+01	2.039354e+01	1.638636e+01
2282	Medtr1g028610	-1.37893	2.00407	1.729840e+01	7.451569e-04	2.253471e-03	DOWN	5.724360e+00	5.993363e+00	5.119054e+00	2.631951e+00	1.597405e+00	2.227272e+00
2283	Medtr1g028620	5.656142e-02	1.10517	1.606328e-02	9.007315e-01	9.262100e-01	Not_significant	1.378087e+00	1.634554e+00	2.913923e+00	2.631951e+00	1.970133e+00	1.696969e+00
2287	Medtr1g028700	-0.429929	0.674351	5.690352e-01	4.616680e-01	5.549878e-01	Not_significant	3.710233e-01	9.534896e-01	3.622715e+00	1.619662e+00	6.922090e-01	1.431818e+00
2288	Medtr1g028710	-0.900153	-0.615851	8.967653e-01	3.571608e-01	4.514506e-01	Not_significant	1.219077e+00	9.534896e-01	7.875467e-02	2.024578e-01	3.194811e-01	6.363635e-01
2289	Medtr1g028720	6.515101e-01	5.63101	4.672107e+01	4.081915e-06	2.293087e-05	UP	3.524721e+01	3.986495e+01	4.028301e+01	6.139532e+01	5.878451e+01	6.130302e+01
2293	Medtr1g028890	-1.7716	4.87054	1.897995e+02	2.848690e-10	5.247835e-09	DOWN	4.627191e+01	4.304325e+01	4.571709e+01	1.336221e+01	1.411041e+01	1.209091e+01
2297	Medtr1g028960	5.262674e-01	3.66505	8.704875e+00	9.429948e-03	2.076196e-02	UP	9.063569e+00	1.116945e+01	1.067126e+01	1.579171e+01	1.427015e+01	1.463636e+01
2298	Medtr1g028970	8.254066e-01	4.28699	3.140033e+01	4.011215e-05	1.730667e-04	UP	1.266780e+01	1.525583e+01	1.409709e+01	2.621828e+01	2.332212e+01	2.513636e+01
2299	Medtr1g028980	1.121007e+01	2.86103	2.147678e+02	7.303860e-10	1.185331e-08	UP	0.000000e+00	0.000000e+00	0.000000e+00	1.771505e+01	1.128833e+01	1.453030e+01
2300	Medtr1g029000	1.314171e-01	5.20247	1.376562e+00	2.579178e-01	3.469159e-01	Not_significant	4.298570e+01	3.450724e+01	2.819417e+01	4.074462e+01	3.876370e+01	3.526515e+01
2304	Medtr1g029130	2.138089e-01	4.2379	2.021744e+00	1.743279e-01	2.511247e-01	Not_significant	1.478793e+01	1.843413e+01	1.882237e+01	2.130868e+01	1.948834e+01	1.978030e+01
2305	Medtr1g029140	-0.535998	0.476194	9.156243e-01	3.529478e-01	4.467929e-01	Not_significant	1.007063e+00	1.816171e+00	1.732603e+00	6.073733e-01	5.324684e-01	1.962121e+00
2306	Medtr1g029150	2.580901e+00	4.8419	3.140331e+02	6.505180e-12	2.000302e-10	UP	6.360400e+00	9.217066e+00	8.820523e+00	5.081690e+01	4.738969e+01	4.931817e+01
2307	Medtr1g029190	-0.538594	1.72408	1.705499e+00	2.101133e-01	2.932074e-01	Not_significant	1.643103e+00	2.905873e+00	6.615392e+00	2.176421e+00	3.567538e+00	2.015151e+00
2308	Medtr1g029230	6.915551e+00	-1.1764	1.098840e+01	5.133142e-03	1.218742e-02	UP	0.000000e+00	0.000000e+00	0.000000e+00	7.086022e-01	9.051963e-01	5.833333e-01
2315	Medtr1g029350	1.249033e-01	3.76441	4.935329e-01	4.924858e-01	5.845603e-01	Not_significant	1.213776e+01	1.185051e+01	1.456961e+01	1.660154e+01	1.283249e+01	1.293939e+01
2318	Medtr1g029400	-0.293536	7.10038	2.135404e+01	2.857042e-04	9.757286e-04	Not_significant	1.504765e+02	1.479271e+02	1.545954e+02	1.195513e+02	1.281119e+02	1.220227e+02
2319	Medtr1g029410	-0.57882	4.56274	1.327567e+01	2.199142e-03	5.798682e-03	DOWN	3.429315e+01	2.674311e+01	2.386267e+01	1.639908e+01	1.842341e+01	2.147727e+01
2320	Medtr1g029420	-0.113712	7.74215	3.173231e+00	9.391006e-02	1.494788e-01	Not_significant	1.943632e+02	2.346493e+02	2.389810e+02	2.045330e+02	2.125081e+02	1.989166e+02
2321	Medtr1g029440	5.856284e-01	5.89761	3.557733e+01	2.009446e-05	9.397329e-05	UP	4.176662e+01	5.643750e+01	4.489016e+01	7.288479e+01	7.087155e+01	7.037120e+01
2322	Medtr1g029450	-0.201145	5.1552	2.957727e+00	1.048159e-01	1.643642e-01	Not_significant	4.261468e+01	3.623261e+01	3.536085e+01	3.046989e+01	3.578188e+01	3.277272e+01
2324	Medtr1g029470	8.156302e-01	3.81618	1.421615e+01	1.683128e-03	4.597126e-03	UP	6.731423e+00	1.407532e+01	9.529315e+00	2.065069e+01	1.602730e+01	1.702272e+01
2325	Medtr1g029490	5.889346e-01	1.1748	2.050843e+00	1.714541e-01	2.476828e-01	Not_significant	1.431090e+00	1.679958e+00	2.047621e+00	2.480108e+00	3.035070e+00	2.333333e+00
2326	Medtr1g029500	-2.95526	4.73296	3.563584e+02	2.481378e-12	8.888768e-11	DOWN	3.784438e+01	6.265789e+01	3.996800e+01	6.073733e+00	6.815596e+00	5.090908e+00
2327	Medtr1g029520	5.662814e-01	6.58621	6.231060e+01	6.750398e-07	4.708393e-06	UP	7.616579e+01	7.686942e+01	7.914844e+01	1.064928e+02	1.189534e+02	1.184166e+02
2328	Medtr1g029540	7.833540e-01	-0.0429205	1.154449e+00	2.986581e-01	3.910186e-01	Not_significant	1.060067e-01	1.135107e+00	6.300374e-01	1.771505e+00	6.922090e-01	9.015150e-01
2329	Medtr1g029550	1.181918e+00	4.47086	7.335104e+01	2.325622e-07	1.827285e-06	UP	1.446991e+01	1.234996e+01	1.382144e+01	3.001436e+01	3.152213e+01	3.054545e+01
2333	Medtr1g029600	7.368891e-01	4.1773	1.776544e+01	6.623510e-04	2.035412e-03	UP	1.017664e+01	1.575528e+01	1.433335e+01	2.581336e+01	2.172471e+01	2.025757e+01
2334	Medtr1g029610	6.838091e-01	5.72662	4.398264e+01	5.868188e-06	3.163999e-05	UP	3.450517e+01	4.653937e+01	4.067679e+01	6.757028e+01	6.410920e+01	6.384848e+01
2335	Medtr1g029620	-0.322502	4.519	5.326733e+00	3.474826e-02	6.392180e-02	Not_significant	2.173137e+01	2.860469e+01	2.575278e+01	2.034701e+01	1.874289e+01	2.168939e+01
2336	Medtr1g029630	-0.755126	3.86449	1.894412e+01	4.974459e-04	1.586061e-03	DOWN	1.780912e+01	1.857035e+01	1.807420e+01	8.300768e+00	1.134158e+01	1.256818e+01
2337	Medtr1g029650	6.028310e-01	2.23875	4.540468e+00	4.902257e-02	8.607626e-02	Not_significant	3.339210e+00	4.404214e+00	3.268319e+00	5.719432e+00	6.762349e+00	4.348484e+00
2340	Medtr1g029680	-0.505108	3.63832	7.282979e+00	1.585017e-02	3.254656e-02	DOWN	1.399288e+01	1.711741e+01	1.236448e+01	1.143886e+01	9.318197e+00	9.810605e+00
2341	Medtr1g029690	6.991973e-01	3.35564	1.011108e+01	5.840309e-03	1.365763e-02	UP	8.056506e+00	8.717619e+00	6.654770e+00	8.958756e+00	1.320522e+01	1.543182e+01
2342	Medtr1g029710	-0.403484	6.58147	2.239441e+01	2.275243e-04	7.990541e-04	Not_significant	1.200525e+02	1.126026e+02	9.486000e+01	8.229908e+01	7.763390e+01	8.654544e+01
2343	Medtr1g029720	-0.356843	4.78769	7.270665e+00	1.592419e-02	3.266848e-02	Not_significant	2.787975e+01	3.795797e+01	2.697347e+01	2.606644e+01	2.412082e+01	2.206060e+01
2344	Medtr1g029730	2.593676e-01	4.51681	3.705704e+00	7.225724e-02	1.199412e-01	Not_significant	2.236741e+01	1.870656e+01	2.122438e+01	2.475046e+01	2.619745e+01	2.359848e+01
2346	Medtr1g029750	1.481823e+00	4.90506	1.467290e+02	1.871277e-09	2.661767e-08	UP	1.568899e+01	1.684498e+01	1.472712e+01	4.752696e+01	4.243773e+01	4.226515e+01
2347	Medtr1g029790	3.424122e-01	5.63067	1.268458e+01	2.614561e-03	6.744044e-03	Not_significant	4.547686e+01	4.703882e+01	3.862917e+01	5.400561e+01	5.660139e+01	5.504545e+01
2349	Medtr1g029810	2.804909e-01	5.48988	5.564039e+00	3.143201e-02	5.860504e-02	Not_significant	3.678431e+01	3.691367e+01	4.760720e+01	5.203164e+01	5.148970e+01	4.422727e+01
2351	Medtr1g029840	5.954280e-01	5.9557	4.943224e+01	2.894603e-06	1.692750e-05	UP	4.584788e+01	4.980848e+01	5.241123e+01	7.080960e+01	7.805987e+01	7.498484e+01
2352	Medtr1g029850	7.759498e-01	5.5121	6.092813e+01	7.796823e-07	5.329205e-06	UP	2.978787e+01	3.918388e+01	3.193502e+01	5.557466e+01	6.086114e+01	5.605302e+01
2356	Medtr1g029990	-0.0936383	0.886924	3.759151e-02	8.487195e-01	8.868870e-01	Not_significant	1.802113e+00	7.264683e-01	2.835168e+00	1.720891e+00	1.703899e+00	1.643939e+00
2357	Medtr1g030010	-0.955515	4.52302	4.791922e+01	3.500345e-06	2.001199e-05	DOWN	3.148398e+01	2.660690e+01	3.244692e+01	1.447573e+01	1.602730e+01	1.612121e+01
2358	Medtr1g030060	-0.107707	4.18989	5.210595e-01	4.808434e-01	5.733761e-01	Not_significant	1.902820e+01	1.852494e+01	1.897988e+01	1.624724e+01	1.576107e+01	2.036363e+01
2359	Medtr1g030220	4.288613e+00	-0.415244	1.509801e+01	1.067102e-03	3.079449e-03	UP	0.000000e+00	1.816171e-01	0.000000e+00	1.518433e+00	1.118184e+00	1.272727e+00
2363	Medtr1g030265	1.504635e+00	2.74054	2.974315e+01	5.373763e-05	2.236909e-04	UP	3.286206e+00	2.588043e+00	4.370884e+00	9.313057e+00	1.182080e+01	8.378787e+00
2364	Medtr1g030268	1.340164e+00	4.22927	8.240634e+01	1.067567e-07	9.188338e-07	UP	9.487596e+00	1.266779e+01	9.608070e+00	2.449739e+01	3.173512e+01	2.423485e+01
2365	Medtr1g030275	9.818547e+00	6.89425	2.941785e+03	1.384731e-20	2.427038e-17	UP	0.000000e+00	3.178299e-01	3.937734e-01	2.411778e+02	2.472251e+02	2.246894e+02
2366	Medtr1g030290	-0.125009	4.70943	1.053290e+00	3.200700e-01	4.138848e-01	Not_significant	2.310945e+01	2.910414e+01	2.933611e+01	2.232097e+01	2.614420e+01	2.630303e+01
2367	Medtr1g030295	2.156237e-01	1.54424	3.047925e-01	5.885522e-01	6.717079e-01	Not_significant	3.869243e+00	1.861575e+00	2.244508e+00	2.429493e+00	3.035070e+00	3.606060e+00
2368	Medtr1g030300	4.840756e-01	4.81399	1.312275e+01	2.298948e-03	6.023017e-03	Not_significant	2.342747e+01	2.751499e+01	1.953116e+01	3.133034e+01	3.200135e+01	3.452272e+01
2369	Medtr1g030320	3.127650e-01	4.53776	5.022628e+00	3.960663e-02	7.172454e-02	Not_significant	2.109533e+01	1.961464e+01	2.106687e+01	2.530722e+01	2.971174e+01	2.206060e+01
2371	Medtr1g030410	-0.438553	4.17654	6.776273e+00	1.925793e-02	3.842191e-02	Not_significant	2.305645e+01	1.666337e+01	2.240570e+01	1.361528e+01	1.719873e+01	1.490151e+01
2372	Medtr1g030420	1.564444e-01	4.73125	1.246672e+00	2.807337e-01	3.718165e-01	Not_significant	2.098932e+01	2.597124e+01	2.795791e+01	2.981191e+01	2.225718e+01	3.176515e+01
2373	Medtr1g030430	-0.137033	3.67833	5.634015e-01	4.638274e-01	5.570378e-01	Not_significant	1.680206e+01	1.234996e+01	1.098628e+01	1.224869e+01	1.182080e+01	1.209091e+01
2375	Medtr1g030450	-0.878392	4.94442	5.690425e+01	1.204507e-06	7.831533e-06	DOWN	3.848042e+01	4.122707e+01	3.945609e+01	2.186544e+01	2.092601e+01	2.200757e+01
2376	Medtr1g030480	-0.602588	3.53261	1.020509e+01	5.662341e-03	1.329593e-02	DOWN	1.526496e+01	1.162349e+01	1.460899e+01	8.553840e+00	7.401311e+00	1.129545e+01
2378	Medtr1g030580	1.009458e+00	9.0046	5.409483e+02	9.935648e-14	5.643540e-12	UP	3.426135e+02	3.426206e+02	3.373456e+02	6.998965e+02	6.710700e+02	6.879090e+02
2379	Medtr1g030600	3.094304e+00	7.98519	2.766617e+03	2.647660e-19	1.968736e-16	UP	4.950511e+01	5.530240e+01	5.449823e+01	4.423702e+02	4.541956e+02	4.643863e+02
2380	Medtr1g030630	-1.80145	0.2315	5.530815e+00	3.142997e-02	5.860504e-02	Not_significant	2.968186e+00	1.589149e+00	5.512827e-01	1.012289e-01	4.792216e-01	8.484847e-01
2381	Medtr1g030640	-0.352208	3.13021	2.352994e+00	1.446459e-01	2.150061e-01	Not_significant	1.107770e+01	1.039758e+01	7.796712e+00	6.276191e+00	7.720792e+00	8.696968e+00
2382	Medtr1g030650	-0.192625	6.74268	8.160753e+00	1.145168e-02	2.456735e-02	Not_significant	1.131091e+02	1.165073e+02	1.126979e+02	1.012795e+02	1.010625e+02	9.725756e+01
2385	Medtr1g030710	1.944987e-01	1.5698	2.737144e-01	6.080484e-01	6.891590e-01	Not_significant	2.067130e+00	3.496129e+00	2.441395e+00	3.694854e+00	2.662342e+00	2.863636e+00
2386	Medtr1g030720	-0.51805	6.01428	3.802782e+01	1.375503e-05	6.710346e-05	DOWN	7.998203e+01	7.541649e+01	7.257243e+01	5.299332e+01	5.606893e+01	5.011363e+01
2387	Medtr1g030740	7.478877e-01	4.93294	3.905656e+01	1.179351e-05	5.862829e-05	UP	2.379850e+01	1.956924e+01	2.488648e+01	3.877066e+01	3.791175e+01	3.791666e+01
2388	Medtr1g030750	4.039074e-01	5.40723	1.487290e+01	1.403967e-03	3.920625e-03	Not_significant	3.954048e+01	3.741312e+01	3.268319e+01	4.909601e+01	4.547280e+01	4.995454e+01
2389	Medtr1g030760	3.502866e-01	5.07468	9.572007e+00	6.991723e-03	1.593562e-02	Not_significant	2.803876e+01	3.164677e+01	2.898172e+01	3.831513e+01	3.540915e+01	3.929545e+01
2390	Medtr1g030770	-0.422862	4.21209	7.074259e+00	1.716255e-02	3.484772e-02	Not_significant	2.279143e+01	2.292915e+01	1.779856e+01	1.503249e+01	1.474938e+01	1.728788e+01
2391	Medtr1g030810	-0.369479	5.51924	1.132041e+01	3.960237e-03	9.719573e-03	Not_significant	5.915172e+01	5.144303e+01	4.457514e+01	4.008664e+01	3.663383e+01	4.268939e+01
2392	Medtr1g030820	7.359291e-01	8.27816	1.408856e+02	2.509220e-09	3.414933e-08	UP	2.023137e+02	2.583049e+02	2.394930e+02	3.890732e+02	3.831110e+02	3.898787e+02
2393	Medtr1g030840	-0.329059	1.36586	7.055985e-01	4.133392e-01	5.079132e-01	Not_significant	3.339210e+00	2.542639e+00	2.362640e+00	3.543011e+00	1.437665e+00	1.643939e+00
2394	Medtr1g030850	-0.494818	6.1794	3.794445e+01	1.392939e-05	6.785771e-05	Not_significant	7.870995e+01	8.803887e+01	8.718142e+01	5.972504e+01	6.139361e+01	5.907575e+01
2395	Medtr1g030860	5.952420e-01	5.26402	2.927228e+01	5.847265e-05	2.414678e-04	UP	2.999988e+01	3.241865e+01	2.909985e+01	5.106997e+01	4.222475e+01	4.528787e+01
2397	Medtr1g030890	-1.10137	4.29591	5.743991e+01	1.135232e-06	7.422413e-06	DOWN	2.496457e+01	2.942196e+01	2.547714e+01	1.219808e+01	1.261950e+01	1.235606e+01
2398	Medtr1g031060	-0.0509544	-0.7723	3.814368e-03	9.514985e-01	9.647481e-01	Not_significant	7.420466e-01	5.448512e-01	2.362640e-01	6.073733e-01	5.324684e-01	3.181818e-01
2399	Medtr1g031080	-0.0656226	3.7723	1.467718e-01	7.066994e-01	7.750509e-01	Not_significant	1.325083e+01	1.484720e+01	1.358518e+01	1.138825e+01	1.309872e+01	1.521969e+01
2400	Medtr1g031105	-0.501944	-0.681399	3.656885e-01	5.537075e-01	6.410415e-01	Not_significant	9.540599e-01	3.632341e-01	5.512827e-01	4.049155e-01	5.857153e-01	3.181818e-01
2401	Medtr1g031110	-0.733303	2.74105	7.310501e+00	1.568653e-02	3.225890e-02	DOWN	7.473470e+00	1.085162e+01	6.339751e+00	5.770046e+00	3.940266e+00	5.037878e+00
2402	Medtr1g031140	-0.402407	4.10943	7.183696e+00	1.645951e-02	3.361215e-02	Not_significant	2.300345e+01	1.675417e+01	1.890112e+01	1.650031e+01	1.235327e+01	1.543182e+01
2403	Medtr1g031150	5.937290e-01	5.03799	2.638619e+01	1.005209e-04	3.902818e-04	UP	2.798576e+01	2.633447e+01	2.425644e+01	3.725223e+01	3.972214e+01	4.115151e+01
2404	Medtr1g031180	5.317083e-01	3.2663	6.175186e+00	2.444390e-02	4.720269e-02	UP	4.929310e+00	7.446300e+00	1.090752e+01	1.057842e+01	1.027664e+01	1.299242e+01
2405	Medtr1g031200	1.730343e+00	0.34516	8.537189e+00	9.814471e-03	2.149359e-02	UP	1.060067e-01	9.080853e-01	6.300374e-01	1.113518e+00	1.916886e+00	2.492424e+00
2407	Medtr1g031220	1.454166e+00	-0.364865	3.895277e+00	6.565854e-02	1.104875e-01	Not_significant	4.240266e-01	3.632341e-01	3.150187e-01	1.214747e+00	1.171431e+00	6.893938e-01
2408	Medtr1g031230	6.799746e+00	-1.28889	1.007180e+01	6.795360e-03	1.554583e-02	UP	0.000000e+00	0.000000e+00	0.000000e+00	6.073733e-01	6.389621e-01	7.424241e-01
2409	Medtr1g031280	6.411914e-01	4.87272	2.377169e+01	1.699816e-04	6.191197e-04	UP	1.743810e+01	2.769660e+01	2.346889e+01	3.295000e+01	3.450395e+01	3.924242e+01
2410	Medtr1g031320	2.311026e+00	1.43368	1.819655e+01	6.001167e-04	1.868265e-03	UP	1.537097e+00	1.271319e+00	3.937734e-02	3.796083e+00	3.620785e+00	5.727272e+00
2412	Medtr1g031440	-0.353008	2.57178	1.633681e+00	2.194912e-01	3.039948e-01	Not_significant	9.699609e+00	5.857150e+00	4.331507e+00	5.263902e+00	5.005203e+00	5.037878e+00
2417	Medtr1g031510	4.336883e+00	-0.443705	1.551548e+01	1.026104e-03	2.976186e-03	UP	0.000000e+00	1.816171e-01	0.000000e+00	5.567588e-01	1.597405e+00	1.696969e+00
2418	Medtr1g031520	1.853049e+00	0.0270888	6.781396e+00	1.888368e-02	3.778892e-02	UP	0.000000e+00	4.540427e-01	7.087920e-01	1.366590e+00	1.118184e+00	1.962121e+00
2419	Medtr1g031530	2.962486e+00	3.55699	1.641715e+02	8.300327e-10	1.321696e-08	UP	3.604226e+00	2.724256e+00	1.850735e+00	2.216912e+01	1.879614e+01	2.137121e+01
2420	Medtr1g031535	2.305733e+00	-1.09773	4.097733e+00	5.752600e-02	9.878048e-02	Not_significant	3.710233e-01	4.540427e-02	0.000000e+00	6.579877e-01	7.454558e-01	5.303030e-01
2421	Medtr1g031540	1.984394e+00	2.25265	3.348172e+01	2.831187e-05	1.271676e-04	UP	1.590100e+00	8.172768e-01	3.150187e+00	8.503226e+00	6.549362e+00	7.636363e+00
2422	Medtr1g031560	1.438439e+00	5.18653	1.729386e+02	5.650332e-10	9.529062e-09	UP	2.093632e+01	1.970545e+01	1.819233e+01	5.496728e+01	5.537672e+01	4.905302e+01
2423	Medtr1g031580	2.228155e+00	3.46259	8.203890e+01	1.101251e-07	9.435227e-07	UP	1.961123e+00	4.268001e+00	5.040299e+00	1.842366e+01	2.076627e+01	1.543182e+01
2424	Medtr1g031590	-0.0114115	3.39266	3.467085e-03	9.537778e-01	9.662607e-01	Not_significant	9.911623e+00	1.253158e+01	8.978032e+00	9.717973e+00	1.080911e+01	1.050000e+01
2425	Medtr1g031620	1.019044e+00	3.54225	2.728336e+01	8.460363e-05	3.354345e-04	UP	6.837430e+00	6.629023e+00	9.332428e+00	1.675338e+01	1.506886e+01	1.484848e+01
2426	Medtr1g031640	4.971727e-01	1.65736	1.469147e+00	2.431454e-01	3.307446e-01	Not_significant	8.480533e-01	2.497235e+00	4.095243e+00	3.745469e+00	4.100007e+00	2.969697e+00
2427	Medtr1g031650	1.281705e-01	1.75226	1.314385e-01	7.217079e-01	7.868338e-01	Not_significant	3.498220e+00	1.589149e+00	4.252752e+00	3.947926e+00	3.088317e+00	3.234848e+00
2428	Medtr1g031680	5.403652e-01	4.28318	1.327219e+01	2.201356e-03	5.803273e-03	UP	1.664305e+01	1.843413e+01	1.244324e+01	2.566152e+01	2.241692e+01	2.078788e+01
2429	Medtr1g031690	-0.744204	5.21475	3.562415e+01	1.994621e-05	9.333337e-05	DOWN	3.980550e+01	4.554048e+01	5.359255e+01	3.097604e+01	2.310913e+01	2.895454e+01
2432	Medtr1g031720	-0.244	4.99812	3.930197e+00	6.493127e-02	1.094589e-01	Not_significant	3.969949e+01	3.468886e+01	2.957238e+01	2.925515e+01	2.736888e+01	3.059848e+01
2433	Medtr1g031730	-0.610762	4.05501	1.508911e+01	1.323855e-03	3.721050e-03	DOWN	2.411652e+01	1.620932e+01	1.964929e+01	1.381774e+01	1.086236e+01	1.442424e+01
2434	Medtr1g031740	-2.17669	0.278419	1.174374e+01	3.235284e-03	8.143132e-03	DOWN	2.862180e+00	1.089702e+00	1.496339e+00	6.579877e-01	1.064937e-01	4.242424e-01
2435	Medtr1g031750	-0.109164	5.27513	1.057751e+00	3.190793e-01	4.128683e-01	Not_significant	4.134260e+01	3.950171e+01	3.949547e+01	3.436720e+01	3.668707e+01	4.035605e+01
2436	Medtr1g031780	-0.095758	5.03533	7.460250e-01	4.005450e-01	4.956166e-01	Not_significant	3.588325e+01	3.473426e+01	3.083245e+01	3.214017e+01	3.173512e+01	3.086363e+01
2437	Medtr1g031790	4.382242e-01	4.25153	8.591818e+00	9.814062e-03	2.149359e-02	Not_significant	1.197875e+01	1.820711e+01	1.811357e+01	1.973963e+01	2.103250e+01	2.465909e+01
2438	Medtr1g031820	-0.540838	5.79674	3.049029e+01	4.702287e-05	1.988363e-04	DOWN	7.107747e+01	6.520053e+01	6.119238e+01	4.125077e+01	4.675073e+01	4.740908e+01
2439	Medtr1g031830	-0.402479	3.83963	5.025475e+00	3.955778e-02	7.165194e-02	Not_significant	1.664305e+01	1.838873e+01	1.366394e+01	1.113518e+01	1.166106e+01	1.378788e+01
2440	Medtr1g031840	-0.662864	4.77179	2.451214e+01	1.459565e-04	5.419435e-04	DOWN	3.153698e+01	3.269107e+01	3.559711e+01	2.404186e+01	2.108575e+01	1.818939e+01
2442	Medtr1g031880	-0.852157	5.26451	6.224328e+01	6.797677e-07	4.735985e-06	DOWN	4.955811e+01	5.321380e+01	4.504767e+01	3.067235e+01	2.800784e+01	2.338636e+01
2443	Medtr1g031890	-0.752881	4.69797	3.415990e+01	2.523680e-05	1.147633e-04	DOWN	3.349810e+01	2.896792e+01	3.480956e+01	1.928410e+01	1.975458e+01	1.866666e+01
2444	Medtr1g031900	-0.248675	4.3884	3.391995e+00	8.419353e-02	1.365009e-01	Not_significant	2.416952e+01	2.401886e+01	1.972804e+01	1.989148e+01	2.065977e+01	1.659848e+01
2445	Medtr1g031910	-0.00227416	5.66597	6.046505e-04	9.806874e-01	9.857895e-01	Not_significant	5.088320e+01	5.107980e+01	5.004859e+01	5.117120e+01	5.436503e+01	4.650757e+01
2446	Medtr1g031930	2.669036e-01	5.66855	8.077697e+00	1.180190e-02	2.521726e-02	Not_significant	4.643092e+01	4.572210e+01	4.591397e+01	5.785231e+01	5.873127e+01	5.000757e+01
2447	Medtr1g032100	2.050211e+00	3.69639	1.095886e+02	1.499530e-08	1.637528e-07	UP	5.406340e+00	6.220385e+00	3.622715e+00	1.887919e+01	2.422731e+01	1.925000e+01
2448	Medtr1g032110	-0.0753451	6.4963	1.062242e+00	3.180863e-01	4.117537e-01	Not_significant	8.750850e+01	9.970777e+01	9.048912e+01	8.194478e+01	9.062613e+01	9.078787e+01
2449	Medtr1g032120	-0.0158066	3.49253	6.958119e-03	9.345596e-01	9.518605e-01	Not_significant	1.075968e+01	9.671109e+00	1.319141e+01	1.022412e+01	1.176755e+01	1.129545e+01
2450	Medtr1g032140	-0.0247075	2.05292	6.479161e-03	9.368469e-01	9.536755e-01	Not_significant	4.770300e+00	3.995575e+00	3.543960e+00	4.605914e+00	2.981823e+00	4.454545e+00
2451	Medtr1g032160	-0.617386	3.362	9.812283e+00	6.449410e-03	1.487645e-02	DOWN	1.282681e+01	1.298562e+01	1.114379e+01	8.806913e+00	7.188324e+00	8.060605e+00
2452	Medtr1g032190	-0.0599686	1.94456	2.626222e-02	8.732980e-01	9.066632e-01	Not_significant	3.180200e+00	6.220385e+00	2.205131e+00	3.441782e+00	3.141564e+00	4.348484e+00
2453	Medtr1g032200	-0.306186	3.41507	2.281723e+00	1.504704e-01	2.223037e-01	Not_significant	1.309182e+01	1.457477e+01	7.599826e+00	9.059985e+00	1.059612e+01	8.537878e+00
2454	Medtr1g032220	6.132062e-01	5.96946	4.873405e+01	3.158035e-06	1.828933e-05	UP	4.865706e+01	4.767448e+01	5.182057e+01	8.275461e+01	7.167025e+01	7.291666e+01
2456	Medtr1g032250	-0.221168	0.1784	1.441289e-01	7.092390e-01	7.771068e-01	Not_significant	1.166073e+00	1.225915e+00	9.450560e-01	1.164132e+00	8.519495e-01	8.484847e-01
2457	Medtr1g032260	-0.428231	2.87849	2.841288e+00	1.113390e-01	1.730342e-01	Not_significant	1.060067e+01	8.853832e+00	5.709714e+00	5.516974e+00	6.336374e+00	6.575757e+00
2458	Medtr1g032290	9.549608e-01	2.36988	7.630429e+00	1.391402e-02	2.904486e-02	UP	6.890433e-01	4.858257e+00	4.646526e+00	6.023118e+00	8.732482e+00	5.515151e+00
2460	Medtr1g032430	2.385704e-01	3.05446	1.171586e+00	2.951750e-01	3.872850e-01	Not_significant	8.533536e+00	6.265789e+00	7.796712e+00	9.616744e+00	9.477938e+00	7.636363e+00
2461	Medtr1g032440	1.780457e-01	6.36823	5.445973e+00	3.303390e-02	6.119938e-02	Not_significant	7.012341e+01	7.932125e+01	8.288929e+01	8.553840e+01	8.647287e+01	9.073484e+01
2462	Medtr1g032450	-0.649072	8.53367	1.654918e+02	7.798982e-10	1.253251e-08	DOWN	4.444329e+02	4.437813e+02	4.689053e+02	2.962463e+02	2.930706e+02	2.763409e+02
2465	Medtr1g032500	-0.636251	3.92507	1.496120e+01	1.370622e-03	3.839307e-03	DOWN	1.823315e+01	1.847954e+01	1.834984e+01	1.103395e+01	1.064937e+01	1.368182e+01
2466	Medtr1g032520	1.995208e-01	6.43797	6.171873e+00	2.447620e-02	4.725019e-02	Not_significant	8.427529e+01	7.355491e+01	8.418874e+01	8.958756e+01	9.664302e+01	9.142423e+01
2470	Medtr1g032570	-0.0729995	4.93914	4.109039e-01	5.306179e-01	6.199258e-01	Not_significant	3.090094e+01	3.201001e+01	3.118685e+01	2.773671e+01	3.040395e+01	3.123484e+01
2471	Medtr1g032580	1.249534e-02	4.79005	9.334428e-03	9.242363e-01	9.438534e-01	Not_significant	2.660767e+01	2.647069e+01	2.898172e+01	3.289939e+01	2.465329e+01	2.577272e+01
2472	Medtr1g032590	-1.74716	0.0264416	4.766707e+00	4.350986e-02	7.768646e-02	Not_significant	9.540599e-01	2.633447e+00	6.300374e-01	5.061444e-02	2.662342e-01	9.015150e-01
2473	Medtr1g032600	1.013988e-01	3.52772	2.407803e-01	6.303280e-01	7.088121e-01	Not_significant	1.065367e+01	1.216834e+01	1.019873e+01	1.472880e+01	8.572742e+00	1.230303e+01
2474	Medtr1g032610	4.554672e-01	3.58209	5.129953e+00	3.780754e-02	6.891921e-02	Not_significant	8.162513e+00	1.244077e+01	9.450560e+00	1.503249e+01	1.203379e+01	1.421212e+01
2476	Medtr1g032630	6.373905e-01	4.78312	2.783465e+01	7.623233e-05	3.062523e-04	UP	2.114833e+01	1.952383e+01	2.374453e+01	3.411413e+01	3.189486e+01	3.431060e+01
2480	Medtr1g032730	-0.504264	6.76089	4.828496e+01	3.341696e-06	1.921240e-05	DOWN	1.140632e+02	1.391641e+02	1.281732e+02	8.968879e+01	9.307548e+01	8.580302e+01
2481	Medtr1g032740	-0.241373	0.888834	2.689145e-01	6.111978e-01	6.921737e-01	Not_significant	1.802113e+00	2.315618e+00	1.614471e+00	8.098310e-01	2.129874e+00	1.856060e+00
2486	Medtr1g032860	1.132498e-02	3.07558	2.503430e-03	9.607165e-01	9.711651e-01	Not_significant	8.692546e+00	6.901449e+00	9.253674e+00	8.401997e+00	9.584432e+00	7.159090e+00
2490	Medtr1g032930	1.491691e-01	6.37254	3.377931e+00	8.478101e-02	1.373192e-01	Not_significant	6.927535e+01	8.899236e+01	7.745522e+01	8.675315e+01	8.870924e+01	8.537878e+01
2494	Medtr1g033000	7.763679e-01	2.54766	9.112983e+00	8.179449e-03	1.830269e-02	UP	4.558286e+00	4.177193e+00	4.016488e+00	8.553840e+00	6.016893e+00	7.318181e+00
2498	Medtr1g033080	-0.639521	10.9088	1.829994e+02	2.881328e-09	3.859281e-08	DOWN	2.513683e+03	2.253232e+03	2.259629e+03	1.423784e+03	1.509016e+03	1.575106e+03
2499	Medtr1g033090	-0.632022	-0.19618	8.700786e-01	3.647420e-01	4.591883e-01	Not_significant	6.360400e-01	9.988939e-01	1.141943e+00	3.543011e-01	7.987026e-01	6.363635e-01
2500	Medtr1g033100	-1.12196	7.20549	3.244817e+02	5.068158e-12	1.612744e-10	DOWN	2.137624e+02	1.949205e+02	1.976742e+02	9.449716e+01	9.110535e+01	9.280302e+01
2502	Medtr1g033130	-0.563122	7.95897	8.496206e+01	8.681534e-08	7.646725e-07	DOWN	3.120306e+02	2.922219e+02	2.856826e+02	1.855525e+02	2.080354e+02	2.087272e+02
2507	Medtr1g033230	-0.426195	1.57596	1.190078e+00	2.915354e-01	3.834323e-01	Not_significant	2.756173e+00	2.043192e+00	5.000922e+00	2.125806e+00	2.928576e+00	2.280303e+00
2508	Medtr1g033240	-1.24268	1.97439	1.473205e+01	1.460706e-03	4.063280e-03	DOWN	6.519410e+00	4.404214e+00	5.158431e+00	2.530722e+00	2.129874e+00	2.121212e+00
2509	Medtr1g033310	3.132293e-01	0.944148	4.783720e-01	4.991219e-01	5.906657e-01	Not_significant	1.696107e+00	1.452937e+00	1.732603e+00	1.973963e+00	2.715589e+00	1.431818e+00
2510	Medtr1g033340	6.226490e-01	5.1355	3.362717e+01	2.754046e-05	1.239978e-04	UP	3.084794e+01	2.751499e+01	2.461083e+01	4.616037e+01	4.185202e+01	3.950757e+01
2512	Medtr1g033420	6.034221e-01	5.91357	4.879749e+01	3.133019e-06	1.816159e-05	UP	4.966412e+01	4.327027e+01	5.052112e+01	7.328971e+01	7.071181e+01	7.376514e+01
2513	Medtr1g033430	-5.44608	-0.690589	1.269377e+01	2.930126e-03	7.460769e-03	DOWN	1.590100e+00	8.172768e-01	6.300374e-01	0.000000e+00	0.000000e+00	5.303030e-02
2514	Medtr1g033440	-0.689681	4.16084	2.164258e+01	2.680476e-04	9.217143e-04	DOWN	2.332147e+01	1.884277e+01	2.366578e+01	1.361528e+01	1.219353e+01	1.495454e+01
2515	Medtr1g033450	-0.312615	3.91141	3.451987e+00	8.174069e-02	1.331134e-01	Not_significant	1.659004e+01	1.670877e+01	1.626284e+01	1.265361e+01	1.640003e+01	1.103030e+01
2516	Medtr1g033480	-0.0510483	4.61189	1.411891e-01	7.120541e-01	7.792518e-01	Not_significant	2.570662e+01	2.120379e+01	2.740663e+01	2.464923e+01	2.481303e+01	2.232575e+01
2517	Medtr1g033500	3.801733e-01	5.62261	1.637380e+01	9.420808e-04	2.760872e-03	Not_significant	4.552986e+01	3.995575e+01	4.276379e+01	5.714370e+01	5.649490e+01	5.324242e+01
2520	Medtr1g033550	-0.830348	3.49254	1.607582e+01	1.018125e-03	2.956188e-03	DOWN	1.568899e+01	1.044298e+01	1.661724e+01	8.503226e+00	8.413001e+00	7.106060e+00
2523	Medtr1g033600	-0.00623465	3.04274	7.254484e-04	9.788465e-01	9.842616e-01	Not_significant	5.618353e+00	1.030677e+01	8.466127e+00	8.553840e+00	8.466248e+00	7.371211e+00
2525	Medtr1g033620	-0.84478	5.37084	6.560292e+01	4.838590e-07	3.499243e-06	DOWN	5.231429e+01	5.852610e+01	4.827661e+01	3.011559e+01	2.939226e+01	2.890151e+01
2532	Medtr1g033750	-2.37512	-0.251512	7.306930e+00	1.473647e-02	3.055521e-02	DOWN	1.113070e+00	1.725362e+00	8.269240e-01	1.012289e-01	5.324684e-02	5.303030e-01
2533	Medtr1g033810	5.795456e-01	2.78067	5.885724e+00	2.750323e-02	5.224698e-02	Not_significant	4.770300e+00	5.811746e+00	5.670336e+00	7.845238e+00	9.797419e+00	6.840908e+00
2534	Medtr1g033830	-0.717716	6.90496	1.204103e+02	7.712305e-09	9.168824e-08	DOWN	1.562008e+02	1.483357e+02	1.421128e+02	9.662297e+01	8.854950e+01	8.649241e+01
2535	Medtr1g033840	1.821528e-01	3.24022	7.137878e-01	4.106886e-01	5.051366e-01	Not_significant	7.102446e+00	1.175971e+01	7.560448e+00	8.098310e+00	1.022339e+01	1.140151e+01
2537	Medtr1g033900	-0.220342	-0.573644	7.560000e-02	7.865883e-01	8.385379e-01	Not_significant	1.272080e+00	5.902555e-01	7.875467e-02	3.543011e-01	1.171431e+00	1.060606e-01
2541	Medtr1g033950	-0.216438	2.54155	7.122423e-01	4.111853e-01	5.055449e-01	Not_significant	6.466406e+00	6.356597e+00	5.670336e+00	5.112058e+00	4.898710e+00	5.833333e+00
2542	Medtr1g033960	-0.047327	1.3268	1.190230e-02	9.144871e-01	9.362888e-01	Not_significant	2.809176e+00	2.996682e+00	1.653848e+00	1.973963e+00	1.703899e+00	3.393939e+00
2544	Medtr1g034000	1.256562e-02	4.72651	1.043604e-02	9.199059e-01	9.405663e-01	Not_significant	2.819777e+01	2.556260e+01	2.504399e+01	2.890085e+01	2.342861e+01	2.715151e+01
2546	Medtr1g034030	-1.02076	6.44605	1.554548e+02	1.230715e-09	1.852716e-08	DOWN	1.302292e+02	1.147366e+02	1.053737e+02	5.678940e+01	5.718711e+01	5.806817e+01
2548	Medtr1g034050	1.184004e-01	2.82318	2.032364e-01	6.581919e-01	7.334232e-01	Not_significant	5.300333e+00	5.448512e+00	9.214296e+00	6.377419e+00	8.998716e+00	6.469696e+00
2549	Medtr1g034060	-1.65192	7.61482	8.193814e+02	3.904470e-15	3.713484e-13	DOWN	3.110235e+02	2.958996e+02	2.846588e+02	9.788833e+01	9.291574e+01	9.280302e+01
2550	Medtr1g034120	-0.648861	7.11075	9.095767e+01	5.454726e-08	5.104808e-07	DOWN	1.731089e+02	1.684044e+02	1.643216e+02	9.869816e+01	1.136820e+02	1.103560e+02
2551	Medtr1g034140	-3.54006	-0.248724	1.497055e+01	1.093754e-03	3.148214e-03	DOWN	6.890433e-01	1.543745e+00	1.653848e+00	0.000000e+00	1.064937e-01	2.121212e-01
2553	Medtr1g034170	-0.325471	6.39047	1.382400e+01	1.879484e-03	5.062479e-03	Not_significant	1.118900e+02	9.076313e+01	7.800650e+01	7.845238e+01	6.927414e+01	7.440150e+01
2555	Medtr1g034190	1.131911e+00	-0.815534	1.660671e+00	2.151784e-01	2.991019e-01	Not_significant	3.180200e-01	9.080853e-02	4.725280e-01	6.579877e-01	6.922090e-01	6.363635e-01
2557	Medtr1g034210	-0.198085	3.14098	9.306676e-01	3.490952e-01	4.428297e-01	Not_significant	8.374526e+00	8.672215e+00	1.086814e+01	7.339094e+00	7.880533e+00	9.121211e+00
2558	Medtr1g034240	-0.0276295	6.97635	1.669014e-01	6.883148e-01	7.594365e-01	Not_significant	1.222257e+02	1.261331e+02	1.325441e+02	1.238029e+02	1.313600e+02	1.188409e+02
2560	Medtr1g034260	2.451163e-01	5.68171	6.706602e+00	1.978912e-02	3.934733e-02	Not_significant	4.706696e+01	4.127248e+01	5.229310e+01	5.977565e+01	5.148970e+01	5.552272e+01
2562	Medtr1g034290	-1.01991	5.5305	8.544139e+01	8.356639e-08	7.410741e-07	DOWN	5.692558e+01	6.147738e+01	6.666583e+01	3.406352e+01	2.955200e+01	2.778787e+01
2563	Medtr1g034300	1.069536e+00	3.38748	2.313707e+01	1.941772e-04	6.948694e-04	UP	7.473470e+00	8.626811e+00	4.292130e+00	1.396959e+01	1.379093e+01	1.431818e+01
2564	Medtr1g034320	-0.544331	6.43407	4.516548e+01	5.006359e-06	2.744549e-05	DOWN	8.962863e+01	1.071995e+02	1.106897e+02	7.060714e+01	6.900791e+01	7.090151e+01
2566	Medtr1g034340	5.553818e-01	4.06447	1.236368e+01	2.876961e-03	7.343870e-03	UP	1.659004e+01	1.062460e+01	1.338829e+01	2.125806e+01	1.879614e+01	1.930303e+01
2567	Medtr1g034350	-0.388678	2.92738	2.203129e+00	1.572321e-01	2.307789e-01	Not_significant	1.229677e+01	6.129576e+00	7.324184e+00	5.719432e+00	7.081830e+00	6.575757e+00
2568	Medtr1g034360	2.890604e+00	6.0144	7.989434e+02	4.758698e-15	4.326985e-13	UP	1.648404e+01	1.516503e+01	1.456961e+01	1.038608e+02	1.256093e+02	1.121060e+02
2569	Medtr1g034390	-1.01629	1.92126	8.488210e+00	1.018749e-02	2.218107e-02	DOWN	2.968186e+00	4.722044e+00	6.891034e+00	1.973963e+00	3.194811e+00	2.068182e+00
2572	Medtr1g034450	1.051324e+00	1.26574	6.757107e+00	1.942037e-02	3.868309e-02	UP	2.173137e+00	9.988939e-01	1.417584e+00	3.796083e+00	2.236367e+00	3.393939e+00
2573	Medtr1g034480	9.838335e-01	1.59446	7.069600e+00	1.720134e-02	3.491830e-02	UP	2.120133e+00	2.361022e+00	1.535716e+00	2.834409e+00	4.579228e+00	4.295454e+00
2574	Medtr1g034490	-0.540524	4.00534	9.014574e+00	8.462310e-03	1.887367e-02	DOWN	1.966424e+01	1.421154e+01	2.283885e+01	1.260300e+01	1.411041e+01	1.219697e+01
2575	Medtr1g034500	-0.778093	0.272642	1.660876e+00	2.159191e-01	2.999786e-01	Not_significant	1.272080e+00	1.952383e+00	9.844334e-01	6.073733e-01	6.389621e-01	1.166667e+00
2577	Medtr1g034785	-0.561596	4.04056	1.219279e+01	3.028788e-03	7.683699e-03	DOWN	1.637803e+01	2.025030e+01	2.173629e+01	1.366590e+01	1.293898e+01	1.299242e+01
2578	Medtr1g034960	9.767454e-01	1.06793	5.137477e+00	3.771474e-02	6.875515e-02	Not_significant	6.890433e-01	1.362128e+00	1.968867e+00	2.024578e+00	2.822083e+00	3.181818e+00
2579	Medtr1g035010	-0.219273	6.87742	1.125599e+01	4.040992e-03	9.890071e-03	Not_significant	1.304412e+02	1.244077e+02	1.243536e+02	1.090235e+02	1.087301e+02	1.078636e+02
2581	Medtr1g035040	-0.0605473	6.88507	8.356463e-01	3.742625e-01	4.689365e-01	Not_significant	1.146992e+02	1.218651e+02	1.251412e+02	1.155528e+02	1.164508e+02	1.148636e+02
2582	Medtr1g035090	-0.299353	3.26799	2.065459e+00	1.700049e-01	2.461255e-01	Not_significant	1.499994e+01	7.446300e+00	9.214296e+00	1.078088e+01	8.040273e+00	6.787878e+00
2583	Medtr1g035130	-0.112627	5.86652	1.518761e+00	2.356716e-01	3.224634e-01	Not_significant	6.837430e+01	5.357703e+01	5.993230e+01	5.618203e+01	5.505724e+01	5.637120e+01
2584	Medtr1g035140	-0.103866	2.99767	2.226242e-01	6.434404e-01	7.204865e-01	Not_significant	7.897496e+00	8.218172e+00	8.426750e+00	6.832949e+00	6.709102e+00	9.227271e+00
2585	Medtr1g035190	-0.772697	4.96774	4.583767e+01	4.580785e-06	2.541336e-05	DOWN	4.250867e+01	3.704988e+01	3.839290e+01	2.556029e+01	2.097926e+01	2.253788e+01
2588	Medtr1g035230	2.010580e-01	7.03053	9.544869e+00	7.056166e-03	1.606608e-02	Not_significant	1.297522e+02	1.178695e+02	1.173445e+02	1.393416e+02	1.377496e+02	1.418560e+02
2590	Medtr1g035250	-0.173427	1.41712	1.990229e-01	6.615140e-01	7.363559e-01	Not_significant	2.597163e+00	1.589149e+00	3.937734e+00	2.176421e+00	2.396108e+00	2.651515e+00
2591	Medtr1g035260	6.500356e-02	2.96643	7.956582e-02	7.815154e-01	8.347186e-01	Not_significant	7.950500e+00	7.673321e+00	7.009166e+00	9.414286e+00	5.750659e+00	8.537878e+00
2592	Medtr1g035300	5.865426e-01	0.230961	1.021866e+00	3.272242e-01	4.209619e-01	Not_significant	6.890433e-01	1.407532e+00	5.119054e-01	1.366590e+00	1.490912e+00	1.060606e+00
2594	Medtr1g035330	-0.27589	5.13742	6.483799e+00	2.160437e-02	4.241024e-02	Not_significant	4.192563e+01	3.623261e+01	3.725096e+01	3.208956e+01	3.189486e+01	3.118181e+01
2596	Medtr1g035360	1.463575e+00	0.33106	4.058991e+00	6.112598e-02	1.040231e-01	Not_significant	1.696107e+00	3.632341e-01	0.000000e+00	1.518433e+00	1.597405e+00	2.068182e+00
2600	Medtr1g035420	4.921394e-01	3.53903	7.049874e+00	1.732399e-02	3.512901e-02	Not_significant	9.858619e+00	9.126258e+00	9.844334e+00	1.159071e+01	1.464288e+01	1.421212e+01
2608	Medtr1g035690	-0.412084	3.37071	4.495817e+00	5.001722e-02	8.758457e-02	Not_significant	1.012364e+01	1.280400e+01	1.208884e+01	8.857527e+00	8.679235e+00	8.803029e+00
2609	Medtr1g035700	-0.014613	4.82381	1.526874e-02	9.032026e-01	9.281676e-01	Not_significant	3.058292e+01	2.719716e+01	2.724912e+01	3.097604e+01	2.822083e+01	2.513636e+01
2611	Medtr1g035720	7.224349e-02	1.7647	4.832368e-02	8.287968e-01	8.717109e-01	Not_significant	3.657230e+00	2.860469e+00	3.150187e+00	3.897312e+00	2.928576e+00	3.340909e+00
2612	Medtr1g035730	7.816336e-01	3.60656	1.613096e+01	1.003535e-03	2.916586e-03	UP	7.314460e+00	8.626811e+00	1.055313e+01	1.751260e+01	1.400392e+01	1.458333e+01
2615	Medtr1g035770	-0.56247	1.6155	1.863481e+00	1.911898e-01	2.713212e-01	Not_significant	3.604226e+00	5.221491e+00	1.890112e+00	1.467819e+00	2.502602e+00	3.128787e+00
2625	Medtr1g036280	1.741253e-01	2.26933	3.479401e-01	5.635492e-01	6.498600e-01	Not_significant	4.346273e+00	4.358810e+00	4.607148e+00	3.694854e+00	7.081830e+00	4.295454e+00
2627	Medtr1g036390	-0.34641	3.68421	2.884480e+00	1.088636e-01	1.697354e-01	Not_significant	1.022964e+01	1.362128e+01	1.882237e+01	1.138825e+01	1.224677e+01	1.002273e+01
2629	Medtr1g036420	1.272591e-01	2.8204	2.766217e-01	6.061633e-01	6.874594e-01	Not_significant	6.890433e+00	8.399789e+00	4.804035e+00	7.642780e+00	7.135077e+00	6.999999e+00
2630	Medtr1g036430	-0.405402	4.39895	8.539764e+00	9.996899e-03	2.182807e-02	Not_significant	2.167836e+01	2.283835e+01	2.717036e+01	1.771505e+01	1.831691e+01	1.813636e+01
2632	Medtr1g036460	-3.46742	1.44426	3.843118e+01	1.145789e-05	5.714037e-05	DOWN	3.604226e+00	5.266895e+00	5.197808e+00	6.579877e-01	0.000000e+00	5.833333e-01
2633	Medtr1g036490	1.767902e+00	4.82912	5.358355e+01	8.104729e-05	3.231619e-04	UP	6.784426e+00	1.657256e+01	1.484526e+01	4.899478e+01	3.865721e+01	4.438636e+01
2634	Medtr1g036510	1.938745e+00	4.45306	1.436490e+02	2.181673e-09	3.031364e-08	UP	7.208453e+00	1.089702e+01	8.899278e+00	3.664485e+01	3.168187e+01	3.584848e+01
2635	Medtr1g036520	9.995385e-01	5.11119	6.523572e+01	5.018274e-07	3.609495e-06	UP	2.766774e+01	2.283835e+01	1.901925e+01	4.529992e+01	4.579228e+01	4.645454e+01
2637	Medtr1g036580	-1.80161	0.102715	6.514598e+00	2.088172e-02	4.122249e-02	DOWN	9.010566e-01	9.534896e-01	2.480772e+00	7.592166e-01	2.129874e-01	2.651515e-01
2638	Medtr1g036590	3.845027e-02	0.482162	5.161206e-03	9.436244e-01	9.587631e-01	Not_significant	2.120133e+00	9.080853e-01	9.056787e-01	1.518433e+00	9.051963e-01	1.537879e+00
2639	Medtr1g036630	-3.62505	-0.411717	1.321691e+01	1.840795e-03	4.969134e-03	DOWN	7.420466e-01	1.452937e+00	1.260075e+00	0.000000e+00	2.129874e-01	5.303030e-02
2642	Medtr1g036710	8.410219e-01	2.5108	1.027062e+01	5.542436e-03	1.305686e-02	UP	4.240266e+00	4.086384e+00	3.819602e+00	6.124347e+00	8.146767e+00	7.371211e+00
2644	Medtr1g036750	1.280783e+00	5.22183	1.339601e+02	3.605195e-09	4.685180e-08	UP	2.401051e+01	1.970545e+01	2.161816e+01	5.253779e+01	5.287411e+01	5.287120e+01
2645	Medtr1g036800	-1.68483	0.487924	7.290002e+00	1.570050e-02	3.227976e-02	DOWN	3.286206e+00	9.534896e-01	1.732603e+00	4.049155e-01	9.051963e-01	5.303030e-01
2646	Medtr1g036820	-2.04388	3.47717	9.331069e+01	4.583043e-08	4.389489e-07	DOWN	1.680206e+01	1.811630e+01	1.807420e+01	4.302227e+00	5.058450e+00	3.500000e+00
2648	Medtr1g036850	-0.709647	2.42538	7.061002e+00	1.725139e-02	3.500204e-02	DOWN	6.307396e+00	6.992257e+00	6.260996e+00	4.150384e+00	4.046760e+00	3.765151e+00
2652	Medtr1g037010	8.766347e-01	4.8692	4.997469e+01	2.707026e-06	1.597139e-05	UP	2.183737e+01	2.193026e+01	1.815295e+01	3.623994e+01	3.775201e+01	3.908333e+01
2653	Medtr1g037020	1.000071e+00	2.45627	1.260521e+01	2.677283e-03	6.885564e-03	UP	4.399276e+00	3.859363e+00	2.717036e+00	6.883564e+00	6.762349e+00	7.954544e+00
2654	Medtr1g037030	2.075522e-02	3.71848	1.298933e-02	9.106838e-01	9.337439e-01	Not_significant	1.632503e+01	1.003434e+01	1.267950e+01	1.402020e+01	1.347145e+01	1.193182e+01
2656	Medtr1g037130	-1.58509	3.02312	4.285916e+01	6.850413e-06	3.625872e-05	DOWN	9.222579e+00	1.112405e+01	1.547529e+01	2.125806e+00	4.685722e+00	5.143939e+00
2659	Medtr1g037250	1.270795e+00	-0.17426	2.712230e+00	1.190434e-01	1.827964e-01	Not_significant	5.300333e-02	9.080853e-01	3.937734e-01	1.670277e+00	7.454558e-01	1.007576e+00
2660	Medtr1g037260	-0.28445	2.6235	1.342023e+00	2.637370e-01	3.533872e-01	Not_significant	7.367463e+00	4.903661e+00	7.678580e+00	6.073733e+00	3.887019e+00	6.416666e+00
2661	Medtr1g037280	-0.390743	5.31987	1.396981e+01	1.803587e-03	4.881582e-03	Not_significant	4.600689e+01	4.031899e+01	4.926105e+01	3.563257e+01	3.365200e+01	3.409848e+01
2663	Medtr1g037310	-0.105141	6.04014	1.466567e+00	2.435334e-01	3.311072e-01	Not_significant	6.895733e+01	7.241981e+01	6.312187e+01	6.286313e+01	6.123387e+01	6.565151e+01
2666	Medtr1g037450	5.242036e-01	3.35697	7.272119e+00	1.591563e-02	3.266185e-02	UP	8.056506e+00	1.003434e+01	7.009166e+00	1.067965e+01	1.373769e+01	1.150757e+01
2667	Medtr1g037460	-0.0242186	3.69391	1.307902e-02	9.103774e-01	9.335858e-01	Not_significant	9.593603e+00	1.003434e+01	1.917676e+01	9.262443e+00	1.565457e+01	1.320454e+01
2668	Medtr1g037470	-2.72557	-0.303318	1.142824e+01	3.229056e-03	8.129957e-03	DOWN	6.890433e-01	1.906979e+00	9.844334e-01	1.518433e-01	2.129874e-01	1.590909e-01
2671	Medtr1g037520	5.895109e-01	4.26745	1.576135e+01	1.105886e-03	3.180523e-03	UP	1.298582e+01	1.666337e+01	1.622346e+01	2.338387e+01	2.145848e+01	2.434091e+01
2672	Medtr1g037550	1.502677e+00	-0.0185326	3.607068e+00	7.558299e-02	1.245320e-01	Not_significant	1.272080e+00	2.724256e-01	0.000000e+00	1.113518e+00	1.703899e+00	1.219697e+00
2674	Medtr1g037570	2.400671e-01	3.21577	1.113744e+00	3.070000e-01	3.998750e-01	Not_significant	1.070667e+01	7.764130e+00	6.891034e+00	9.363671e+00	1.341820e+01	7.159090e+00
2675	Medtr1g037580	4.874954e-01	0.580037	8.630091e-01	3.667884e-01	4.613070e-01	Not_significant	1.060067e+00	7.264683e-01	1.653848e+00	2.075192e+00	1.597405e+00	1.272727e+00
2676	Medtr1g037590	7.051813e-02	1.07556	2.589334e-02	8.741853e-01	9.073158e-01	Not_significant	9.010566e-01	3.042086e+00	1.890112e+00	1.973963e+00	2.449355e+00	1.750000e+00
2678	Medtr1g037630	9.884666e-01	7.48697	2.892482e+02	1.213965e-11	3.447717e-10	UP	1.235508e+02	1.230910e+02	1.141549e+02	2.395581e+02	2.394511e+02	2.361969e+02
2679	Medtr1g037650	2.133189e+00	2.08381	4.041986e+01	9.721141e-06	4.935596e-05	UP	1.272080e+00	1.861575e+00	1.496339e+00	7.389708e+00	6.070140e+00	7.053029e+00
2680	Medtr1g037670	7.805182e+00	-0.46016	2.025306e+01	5.036966e-04	1.603907e-03	UP	0.000000e+00	0.000000e+00	0.000000e+00	1.164132e+00	1.171431e+00	1.643939e+00
2681	Medtr1g037680	1.386030e-01	1.79834	1.713382e-01	6.844414e-01	7.562851e-01	Not_significant	3.604226e+00	2.134001e+00	3.937734e+00	3.239324e+00	3.407798e+00	3.977272e+00
2682	Medtr1g037690	-0.92206	4.24506	3.959632e+01	1.089210e-05	5.461186e-05	DOWN	2.565361e+01	2.392805e+01	2.441395e+01	1.245115e+01	1.357794e+01	1.299242e+01
2688	Medtr1g038260	1.518348e+00	0.390398	6.051879e+00	2.555483e-02	4.905839e-02	UP	0.000000e+00	8.172768e-01	1.023811e+00	1.417204e+00	1.970133e+00	2.121212e+00
2691	Medtr1g038300	-0.177876	2.76146	5.779088e-01	4.582285e-01	5.517180e-01	Not_significant	7.420466e+00	7.764130e+00	6.103487e+00	6.326805e+00	7.188324e+00	5.303030e+00
2692	Medtr1g038340	2.058752e-01	4.87116	2.640595e+00	1.237652e-01	1.890180e-01	Not_significant	2.915183e+01	2.805984e+01	2.429582e+01	3.041928e+01	2.891304e+01	3.425757e+01
2696	Medtr1g038430	-0.557814	2.98885	5.821086e+00	2.824501e-02	5.346572e-02	Not_significant	9.275583e+00	8.853832e+00	9.726202e+00	7.744009e+00	6.496115e+00	4.825757e+00
2700	Medtr1g038560	1.333892e+00	0.284348	4.394856e+00	5.222555e-02	9.093888e-02	Not_significant	1.219077e+00	9.080853e-02	7.087920e-01	1.214747e+00	1.171431e+00	2.492424e+00
2701	Medtr1g038570	-0.286632	5.00642	6.376590e+00	2.254543e-02	4.402163e-02	Not_significant	3.424015e+01	3.636882e+01	3.504583e+01	2.778733e+01	2.747537e+01	3.128787e+01
2703	Medtr1g038650	3.876060e-01	4.94526	1.110117e+01	4.242849e-03	1.031211e-02	Not_significant	2.825077e+01	2.887711e+01	2.279948e+01	3.872005e+01	3.386499e+01	3.187121e+01
2705	Medtr1g038680	-0.214331	2.87443	7.432456e-01	4.014050e-01	4.964554e-01	Not_significant	6.466406e+00	1.048839e+01	6.457883e+00	4.302227e+00	7.454558e+00	8.219696e+00
2708	Medtr1g038760	-0.894626	4.18552	3.358467e+01	2.773529e-05	1.247834e-04	DOWN	2.279143e+01	1.798009e+01	2.972989e+01	1.290668e+01	1.118184e+01	1.373485e+01
2710	Medtr1g038793	7.712619e-02	4.86288	3.641094e-01	5.547208e-01	6.420934e-01	Not_significant	2.395751e+01	2.619826e+01	3.449455e+01	2.935638e+01	3.003122e+01	2.990909e+01
2712	Medtr1g038803	-0.304705	-0.577791	1.002766e-01	7.554693e-01	8.141285e-01	Not_significant	9.010566e-01	1.089702e+00	0.000000e+00	5.061444e-02	7.987026e-01	6.893938e-01
2713	Medtr1g038810	-0.819317	4.77294	4.207868e+01	7.630114e-06	3.991211e-05	DOWN	3.227903e+01	3.623261e+01	3.567587e+01	2.075192e+01	1.815717e+01	2.015151e+01
2714	Medtr1g038815	-0.390342	5.85369	1.843341e+01	5.624032e-04	1.767450e-03	Not_significant	7.298559e+01	6.533674e+01	5.835721e+01	4.960215e+01	5.351308e+01	4.656060e+01
2715	Medtr1g038820	-0.296975	1.87341	7.489833e-01	3.996373e-01	4.946431e-01	Not_significant	2.279143e+00	3.859363e+00	5.512827e+00	3.441782e+00	2.289614e+00	3.818181e+00
2716	Medtr1g038840	-0.00930752	7.7812	2.563200e-02	8.748131e-01	9.075678e-01	Not_significant	2.284444e+02	2.213912e+02	2.120076e+02	2.065069e+02	2.285354e+02	2.224091e+02
2717	Medtr1g038850	-0.259775	5.20843	6.066750e+00	2.554119e-02	4.903719e-02	Not_significant	3.795038e+01	4.281622e+01	3.977111e+01	2.955883e+01	3.631435e+01	3.478787e+01
2718	Medtr1g038860	-0.83303	1.05823	2.723574e+00	1.184757e-01	1.820500e-01	Not_significant	3.657230e+00	1.543745e+00	2.441395e+00	8.604455e-01	2.289614e+00	1.113636e+00
2719	Medtr1g038920	2.836099e-01	6.09607	1.162250e+01	3.605115e-03	8.954582e-03	Not_significant	6.800327e+01	5.857150e+01	5.851472e+01	7.617473e+01	7.694169e+01	7.174999e+01
2721	Medtr1g039010	6.176446e-02	3.64648	1.228452e-01	7.305566e-01	7.939764e-01	Not_significant	1.102469e+01	1.253158e+01	1.291577e+01	1.007227e+01	1.464288e+01	1.336363e+01
2722	Medtr1g039030	-0.930073	0.387382	2.267792e+00	1.514607e-01	2.235246e-01	Not_significant	3.180200e-01	2.088596e+00	2.205131e+00	7.086022e-01	3.194811e-01	1.378788e+00
2728	Medtr1g039270	-0.0595138	3.91017	1.310236e-01	7.221258e-01	7.870503e-01	Not_significant	1.452291e+01	1.838873e+01	1.291577e+01	1.467819e+01	1.501561e+01	1.410606e+01
2731	Medtr1g039380	-0.119374	6.49896	2.616473e+00	1.253691e-01	1.909446e-01	Not_significant	1.002293e+02	8.958262e+01	9.261549e+01	8.584209e+01	8.514170e+01	8.866665e+01
2733	Medtr1g039410	-0.0314541	5.4159	8.773951e-02	7.708942e-01	8.266126e-01	Not_significant	4.351573e+01	3.813958e+01	4.741031e+01	4.580607e+01	4.115981e+01	3.950757e+01
2734	Medtr1g039435	1.303946e+01	4.66738	7.873974e+02	1.144196e-13	6.267027e-12	UP	0.000000e+00	0.000000e+00	0.000000e+00	5.157611e+01	4.531306e+01	5.562878e+01
2735	Medtr1g039445	9.935334e+00	1.58925	8.850980e+01	2.045411e-07	1.632736e-06	UP	0.000000e+00	0.000000e+00	0.000000e+00	6.478648e+00	5.697412e+00	5.727272e+00
2736	Medtr1g039490	-0.109982	3.3446	3.280040e-01	5.748253e-01	6.601021e-01	Not_significant	1.012364e+01	1.062460e+01	1.059250e+01	8.756298e+00	1.001041e+01	1.023485e+01
2738	Medtr1g039790	-0.606974	3.72137	1.086420e+01	4.574427e-03	1.100572e-02	DOWN	1.632503e+01	1.334885e+01	1.764105e+01	1.042657e+01	1.134158e+01	9.333332e+00
2739	Medtr1g039990	5.792889e-01	3.36266	7.561351e+00	1.427449e-02	2.969450e-02	UP	6.042380e+00	9.988939e+00	8.505504e+00	1.159071e+01	1.064937e+01	1.442424e+01
2740	Medtr1g040000	-0.292716	3.61653	1.912092e+00	1.857930e-01	2.648880e-01	Not_significant	1.176674e+01	1.021596e+01	1.807420e+01	1.184378e+01	1.134158e+01	9.598483e+00
2741	Medtr1g040020	-0.531533	5.43013	2.836780e+01	6.901850e-05	2.803934e-04	DOWN	5.411640e+01	5.157925e+01	4.693778e+01	3.578441e+01	3.450395e+01	3.510606e+01
2744	Medtr1g040100	-0.0169562	2.19554	3.369650e-03	9.544312e-01	9.667604e-01	Not_significant	3.975250e+00	4.676639e+00	4.843412e+00	3.391168e+00	5.963646e+00	4.030302e+00
2745	Medtr1g040105	3.577137e-01	7.52321	3.996194e+01	1.032474e-05	5.216152e-05	Not_significant	1.702997e+02	1.565539e+02	1.568399e+02	2.145546e+02	1.973860e+02	2.076136e+02
2748	Medtr1g040145	1.887670e-01	4.89556	1.994184e+00	1.771241e-01	2.544954e-01	Not_significant	2.941685e+01	2.397345e+01	2.976927e+01	3.026744e+01	3.583512e+01	2.879545e+01
2749	Medtr1g040155	2.940978e+00	4.86023	4.322904e+02	5.628406e-13	2.444422e-11	UP	5.618353e+00	7.400896e+00	6.930411e+00	5.081690e+01	5.218191e+01	5.122727e+01
2751	Medtr1g040195	1.844318e+00	6.27888	4.557141e+02	3.744369e-13	1.743441e-11	UP	2.888681e+01	3.482507e+01	3.760536e+01	1.186402e+02	1.198054e+02	1.258939e+02
2752	Medtr1g040215	-0.670962	0.74452	1.923346e+00	1.846306e-01	2.635677e-01	Not_significant	1.484093e+00	2.542639e+00	1.732603e+00	8.604455e-01	1.916886e+00	8.484847e-01
2753	Medtr1g040315	-0.970853	2.29832	1.048339e+01	5.171914e-03	1.226884e-02	DOWN	5.035316e+00	5.176086e+00	8.741768e+00	2.935638e+00	3.620785e+00	3.128787e+00
2755	Medtr1g040355	-0.237549	5.66736	6.393731e+00	2.239184e-02	4.376700e-02	Not_significant	5.650155e+01	5.548401e+01	5.276563e+01	4.529992e+01	4.494033e+01	4.931817e+01
2756	Medtr1g040360	-0.298329	4.79387	6.163165e+00	2.456252e-02	4.740562e-02	Not_significant	2.586563e+01	3.101111e+01	3.453392e+01	2.277650e+01	2.364160e+01	2.789394e+01
2759	Medtr1g040430	-0.763109	7.34401	1.670587e+02	7.279620e-10	1.182962e-08	DOWN	2.106352e+02	1.982804e+02	2.040140e+02	1.236005e+02	1.190599e+02	1.184697e+02
2760	Medtr1g040435	7.036638e-01	1.60259	2.835231e+00	1.117074e-01	1.735232e-01	Not_significant	4.240266e-01	3.950171e+00	2.283885e+00	3.492396e+00	4.100007e+00	3.393939e+00
2762	Medtr1g040455	-0.136392	0.528595	5.959893e-02	8.102549e-01	8.572059e-01	Not_significant	6.890433e-01	2.542639e+00	9.844334e-01	1.315975e+00	1.064937e+00	1.431818e+00
2763	Medtr1g040460	-0.110858	4.66485	7.235329e-01	4.075807e-01	5.023969e-01	Not_significant	2.602464e+01	2.233890e+01	3.035993e+01	2.378879e+01	2.433381e+01	2.471212e+01
2764	Medtr1g040475	-0.168138	0.62289	1.155179e-01	7.383952e-01	8.000505e-01	Not_significant	1.537097e+00	1.452937e+00	1.575093e+00	1.569048e+00	1.011690e+00	1.484848e+00
2767	Medtr1g040525	1.550583e-01	0.802	1.120907e-01	7.421503e-01	8.032678e-01	Not_significant	9.540599e-01	1.634554e+00	2.047621e+00	1.467819e+00	1.490912e+00	2.227272e+00
2768	Medtr1g040545	-0.562461	1.99851	2.992335e+00	1.029728e-01	1.618984e-01	Not_significant	4.452280e+00	6.402002e+00	3.071432e+00	4.049155e+00	2.981823e+00	2.386363e+00
2770	Medtr1g040560	2.772453e-01	3.96556	2.633375e+00	1.242428e-01	1.895585e-01	Not_significant	1.118370e+01	1.289481e+01	1.791669e+01	1.801874e+01	1.538834e+01	1.771212e+01
2772	Medtr1g040610	4.949304e-01	5.99655	3.250637e+01	3.320350e-05	1.465901e-04	Not_significant	6.005277e+01	4.867337e+01	5.044237e+01	7.607350e+01	7.342740e+01	7.397726e+01
2775	Medtr1g040635	-1.31162	-0.168356	2.820411e+00	1.121629e-01	1.741161e-01	Not_significant	1.166073e+00	1.044298e+00	1.141943e+00	0.000000e+00	5.857153e-01	7.424241e-01
2776	Medtr1g040675	-0.213937	6.75627	7.667548e+00	1.372084e-02	2.870264e-02	Not_significant	1.288511e+02	1.091065e+02	1.104534e+02	9.692665e+01	9.504561e+01	1.076515e+02
2778	Medtr1g040705	1.040692e-01	2.54111	1.039917e-01	7.512813e-01	8.105052e-01	Not_significant	2.650167e+00	6.810640e+00	6.891034e+00	7.541552e+00	4.898710e+00	5.409090e+00
2779	Medtr1g040725	-0.706694	4.78646	3.262912e+01	3.252389e-05	1.439003e-04	DOWN	3.535322e+01	3.382618e+01	3.311634e+01	1.953717e+01	2.060653e+01	2.243181e+01
2782	Medtr1g040765	-0.176134	1.29708	1.498864e-01	7.037690e-01	7.726660e-01	Not_significant	3.498220e+00	3.405320e+00	7.875467e-01	1.670277e+00	2.662342e+00	2.280303e+00
2783	Medtr1g040810	7.300496e-01	3.46469	1.382930e+01	1.876737e-03	5.056701e-03	UP	8.056506e+00	8.036555e+00	8.741768e+00	1.032535e+01	1.325846e+01	1.739394e+01
2784	Medtr1g040875	6.832650e-01	7.1007	1.035736e+02	2.223638e-08	2.323834e-07	UP	1.112010e+02	9.730134e+01	1.075001e+02	1.709250e+02	1.730522e+02	1.631212e+02
2785	Medtr1g040905	-0.0280052	4.70928	5.112548e-02	8.239894e-01	8.682172e-01	Not_significant	2.999988e+01	2.270213e+01	2.630406e+01	2.804040e+01	2.103250e+01	2.831818e+01
2790	Medtr1g041020	1.151075e+00	-0.56286	1.906376e+00	1.847294e-01	2.636934e-01	Not_significant	0.000000e+00	9.080853e-02	9.450560e-01	4.049155e-01	7.454558e-01	1.272727e+00
2792	Medtr1g041085	3.575374e+00	3.97457	3.166494e+02	6.151788e-12	1.905967e-10	UP	2.332147e+00	2.270213e+00	2.677659e+00	2.763548e+01	2.763511e+01	3.171212e+01
2793	Medtr1g041115	-0.0668052	5.18922	2.587102e-01	6.179732e-01	6.980540e-01	Not_significant	3.116596e+01	3.791256e+01	4.233064e+01	3.932742e+01	3.652733e+01	3.096969e+01
2795	Medtr1g041150	-0.047316	6.36367	3.363746e-01	5.700353e-01	6.558908e-01	Not_significant	9.381589e+01	8.299900e+01	7.450192e+01	8.341260e+01	7.662221e+01	8.219696e+01
2796	Medtr1g041155	1.928002e-01	7.36619	9.970573e+00	6.118006e-03	1.422299e-02	Not_significant	1.414129e+02	1.669969e+02	1.536110e+02	1.706719e+02	1.774717e+02	1.791894e+02
2798	Medtr1g041240	-0.108472	6.26387	1.250955e+00	2.799389e-01	3.710442e-01	Not_significant	9.005266e+01	7.945747e+01	7.001290e+01	6.792458e+01	7.380012e+01	7.928029e+01
2799	Medtr1g041245	-0.8979	1.21529	4.140070e+00	5.889135e-02	1.006728e-01	Not_significant	2.385150e+00	2.270213e+00	3.858979e+00	2.277650e+00	1.171431e+00	1.166667e+00
2801	Medtr1g041275	2.152941e-01	2.45442	6.850144e-01	4.200824e-01	5.145500e-01	Not_significant	4.823303e+00	5.766342e+00	4.370884e+00	6.124347e+00	6.176634e+00	5.090908e+00
2802	Medtr1g041285	1.534365e-02	3.47933	5.967243e-03	9.393874e-01	9.555147e-01	Not_significant	1.049466e+01	1.262239e+01	9.962466e+00	1.047719e+01	9.797419e+00	1.299242e+01
2804	Medtr1g041300	4.369676e-01	4.045	7.129024e+00	1.680654e-02	3.421546e-02	Not_significant	1.250879e+01	1.166890e+01	1.760167e+01	1.898042e+01	1.858315e+01	1.914394e+01
2805	Medtr1g041310	-1.05331	1.69449	7.181091e+00	1.648545e-02	3.365112e-02	DOWN	3.339210e+00	4.222597e+00	4.961544e+00	1.569048e+00	3.407798e+00	1.113636e+00
2807	Medtr1g041320	-0.314968	5.35171	9.474230e+00	7.227182e-03	1.640979e-02	Not_significant	4.780900e+01	4.485942e+01	4.292130e+01	3.578441e+01	3.546240e+01	3.754545e+01
2810	Medtr1g041345	-0.254887	5.97538	8.637428e+00	9.656915e-03	2.119511e-02	Not_significant	7.452268e+01	6.129576e+01	6.938286e+01	5.886459e+01	5.697412e+01	5.584090e+01
2811	Medtr1g041380	-0.4468	6.73424	3.503220e+01	2.191760e-05	1.011789e-04	Not_significant	1.219607e+02	1.302648e+02	1.159269e+02	9.409224e+01	8.381053e+01	9.206059e+01
2813	Medtr1g041390	1.389282e-01	1.05485	1.014756e-01	7.542053e-01	8.130163e-01	Not_significant	2.120133e+00	1.225915e+00	2.283885e+00	2.429493e+00	2.129874e+00	1.696969e+00
2814	Medtr1g041395	9.015281e-01	5.32931	7.421572e+01	2.151609e-07	1.705303e-06	UP	2.533559e+01	2.865009e+01	2.992677e+01	5.096874e+01	4.850787e+01	5.743181e+01
2816	Medtr1g041405	2.827495e-01	5.19343	5.874487e+00	2.762985e-02	5.245478e-02	Not_significant	3.869243e+01	2.710635e+01	3.335260e+01	3.978295e+01	3.988188e+01	4.024999e+01
2817	Medtr1g041410	-0.585286	3.42478	9.337117e+00	7.572882e-03	1.708092e-02	DOWN	1.319783e+01	1.253158e+01	1.248262e+01	9.110599e+00	9.158457e+00	7.265150e+00
2818	Medtr1g041430	-0.944139	-0.617517	1.300761e+00	2.704132e-01	3.607175e-01	Not_significant	7.420466e-01	7.264683e-01	7.087920e-01	1.518433e-01	3.194811e-01	6.363635e-01
2819	Medtr1g041435	-0.157942	4.73771	1.636720e+00	2.190814e-01	3.035300e-01	Not_significant	2.459355e+01	3.051167e+01	2.890296e+01	2.429493e+01	2.763511e+01	2.349242e+01
2823	Medtr1g041465	2.517066e-03	4.77333	3.235123e-04	9.858728e-01	9.900022e-01	Not_significant	3.105995e+01	3.082950e+01	2.031870e+01	2.723057e+01	2.667667e+01	2.746969e+01
2824	Medtr1g041475	-0.4486	1.26214	1.248414e+00	2.804257e-01	3.715490e-01	Not_significant	1.961123e+00	2.724256e+00	3.189564e+00	2.024578e+00	1.757146e+00	2.015151e+00
2825	Medtr1g041495	-0.320385	5.34691	9.243862e+00	7.818469e-03	1.758636e-02	Not_significant	4.319771e+01	4.149950e+01	5.048174e+01	3.791022e+01	3.471694e+01	3.568939e+01
2830	Medtr1g041545	1.914612e-01	0.0460177	6.043560e-02	8.089440e-01	8.561945e-01	Not_significant	1.802113e+00	9.534896e-01	3.937734e-02	3.036866e-01	1.597405e+00	1.113636e+00
2831	Medtr1g041550	-1.29087	4.30551	7.853034e+01	1.476102e-07	1.221372e-06	DOWN	2.671368e+01	3.092031e+01	2.598904e+01	1.042657e+01	1.315197e+01	1.060606e+01
2833	Medtr1g041575	1.285742e+00	1.99485	1.528069e+01	1.257980e-03	3.557078e-03	UP	1.590100e+00	2.542639e+00	2.598904e+00	6.174962e+00	5.537672e+00	5.037878e+00
2834	Medtr1g041585	6.080176e-01	1.27197	1.258010e+00	2.786514e-01	3.696445e-01	Not_significant	4.028253e+00	7.718725e-01	1.023811e+00	1.619662e+00	3.035070e+00	3.712121e+00
2836	Medtr1g041605	-2.36435	1.88878	3.409901e+01	2.584544e-05	1.173133e-04	DOWN	4.770300e+00	5.766342e+00	7.245430e+00	1.569048e+00	3.727279e-01	1.484848e+00
2839	Medtr1g041635	-1.09292	2.29223	1.436720e+01	1.614523e-03	4.431947e-03	DOWN	7.367463e+00	7.446300e+00	4.764658e+00	3.239324e+00	3.248057e+00	2.651515e+00
2840	Medtr1g041685	1.170685e-01	4.724	7.496456e-01	3.994298e-01	4.944113e-01	Not_significant	2.416952e+01	2.320158e+01	2.827293e+01	2.743303e+01	3.029745e+01	2.460606e+01
2842	Medtr1g041695	2.025928e+00	6.29	5.421157e+02	9.771442e-14	5.589083e-12	UP	2.575962e+01	3.586937e+01	3.087183e+01	1.199562e+02	1.354600e+02	1.213863e+02
2843	Medtr1g041735	3.869644e-01	5.61408	1.515756e+01	1.299552e-03	3.658186e-03	Not_significant	4.574187e+01	4.485942e+01	3.689656e+01	5.289209e+01	5.782607e+01	5.520454e+01
2844	Medtr1g041745	5.696291e-02	5.37009	3.273152e-01	5.752229e-01	6.602807e-01	Not_significant	4.526484e+01	4.040980e+01	3.579400e+01	4.484439e+01	4.334293e+01	3.796969e+01
2845	Medtr1g041795	9.160181e-01	5.31113	6.958620e+01	3.292141e-07	2.502557e-06	UP	2.501757e+01	2.787822e+01	2.921798e+01	5.471421e+01	5.260788e+01	4.836363e+01
2847	Medtr1g041805	2.384430e+00	0.789307	1.969173e+01	4.051639e-04	1.324176e-03	UP	5.830366e-01	1.362128e-01	8.663014e-01	2.733180e+00	2.076627e+00	3.606060e+00
2849	Medtr1g041815	1.036231e+01	1.9991	1.184899e+02	3.365417e-08	3.341447e-07	UP	0.000000e+00	0.000000e+00	0.000000e+00	7.946467e+00	7.720792e+00	8.219696e+00
2852	Medtr1g041890	-0.0490401	2.95877	3.651351e-02	8.508711e-01	8.885225e-01	Not_significant	6.519410e+00	1.021596e+01	6.615392e+00	9.819201e+00	6.123387e+00	6.734848e+00
2853	Medtr1g041895	-0.119337	-0.355921	1.965194e-02	8.902349e-01	9.182641e-01	Not_significant	1.590100e+00	6.810640e-01	0.000000e+00	5.567588e-01	6.922090e-01	7.424241e-01
2855	Medtr1g042160	-3.16415	1.1285	2.717816e+01	7.722057e-05	3.096141e-04	DOWN	2.120133e+00	3.995575e+00	4.764658e+00	8.098310e-01	2.129874e-01	1.590909e-01
2856	Medtr1g042200	8.414606e+00	0.123337	3.115635e+01	6.862485e-05	2.791176e-04	UP	0.000000e+00	0.000000e+00	0.000000e+00	2.227035e+00	1.916886e+00	2.068182e+00
2858	Medtr1g042280	1.222003e-02	6.45677	2.556344e-02	8.749791e-01	9.076022e-01	Not_significant	8.984064e+01	8.522381e+01	8.706329e+01	8.280522e+01	9.307548e+01	8.845453e+01
2859	Medtr1g042300	3.858015e-01	7.582	4.638108e+01	4.266224e-06	2.385702e-05	Not_significant	1.763421e+02	1.546015e+02	1.675899e+02	2.201728e+02	2.097926e+02	2.206591e+02
2860	Medtr1g042310	6.069518e+00	1.7272	7.620572e+01	4.125419e-08	4.002749e-07	UP	3.180200e-01	0.000000e+00	0.000000e+00	5.567588e+00	7.720792e+00	6.151514e+00
2864	Medtr1g042700	-3.69945	-0.189081	1.418703e+01	1.350137e-03	3.787980e-03	DOWN	2.067130e+00	1.498341e+00	7.481694e-01	0.000000e+00	1.064937e-01	2.121212e-01
2865	Medtr1g042730	5.393452e-01	2.42785	3.208357e+00	9.226537e-02	1.473196e-01	Not_significant	4.823303e+00	5.493916e+00	2.835168e+00	4.909601e+00	6.389621e+00	7.424241e+00
2866	Medtr1g042735	-0.790416	3.1066	1.215380e+01	3.064862e-03	7.760354e-03	DOWN	1.441691e+01	1.017056e+01	7.914844e+00	6.428034e+00	6.123387e+00	6.045454e+00
2867	Medtr1g042745	3.201888e-01	1.34464	6.765820e-01	4.229052e-01	5.172331e-01	Not_significant	2.491157e+00	2.270213e+00	1.811357e+00	2.328264e+00	3.620785e+00	2.227272e+00
2870	Medtr1g042800	1.003270e+00	-0.63175	1.386192e+00	2.549189e-01	3.435979e-01	Not_significant	2.650167e-01	8.626811e-01	0.000000e+00	7.086022e-01	1.171431e+00	3.712121e-01
2871	Medtr1g042820	7.033824e-01	4.36286	2.592720e+01	1.099571e-04	4.223742e-04	UP	1.356885e+01	1.870656e+01	1.456961e+01	2.313080e+01	2.843381e+01	2.460606e+01
2872	Medtr1g042850	9.054449e+00	0.743219	4.861405e+01	6.670674e-06	3.539135e-05	UP	0.000000e+00	0.000000e+00	0.000000e+00	4.251613e+00	2.129874e+00	3.393939e+00
2873	Medtr1g042893	6.541623e+00	-1.47597	8.427696e+00	1.161141e-02	2.487088e-02	UP	0.000000e+00	0.000000e+00	0.000000e+00	5.567588e-01	5.324684e-01	5.833333e-01
2874	Medtr1g042895	1.180878e+01	3.44029	3.253385e+02	4.628896e-11	1.096369e-09	UP	0.000000e+00	0.000000e+00	0.000000e+00	2.140991e+01	2.161822e+01	2.211363e+01
2875	Medtr1g042900	1.191077e+01	3.5352	3.486939e+02	2.906577e-11	7.437078e-10	UP	0.000000e+00	0.000000e+00	0.000000e+00	2.181482e+01	2.294939e+01	2.481818e+01
2876	Medtr1g042910	1.421127e+01	5.83956	1.795103e+03	3.900336e-16	5.229860e-14	UP	0.000000e+00	0.000000e+00	0.000000e+00	1.150466e+02	1.045236e+02	1.240909e+02
2877	Medtr1g042940	1.434902e+01	5.98303	1.982472e+03	1.961339e-16	3.145577e-14	UP	0.000000e+00	0.000000e+00	0.000000e+00	1.283582e+02	1.227872e+02	1.284394e+02
2878	Medtr1g043000	-0.112622	5.19772	9.657122e-01	3.404299e-01	4.339013e-01	Not_significant	3.397513e+01	3.718609e+01	4.280316e+01	3.446843e+01	3.807149e+01	3.303787e+01
2880	Medtr1g043040	4.027459e-01	8.3307	7.024239e+01	3.095117e-07	2.364507e-06	Not_significant	2.907233e+02	2.689749e+02	2.722155e+02	3.758122e+02	3.568071e+02	3.667045e+02
2883	Medtr1g043080	-0.267777	4.92566	5.481398e+00	3.254362e-02	6.040966e-02	Not_significant	3.360411e+01	3.514290e+01	3.059619e+01	2.717995e+01	2.838057e+01	2.683333e+01
2885	Medtr1g043170	-0.510324	-0.234347	5.162953e-01	4.826413e-01	5.749333e-01	Not_significant	6.360400e-01	1.725362e+00	3.150187e-01	3.543011e-01	8.519495e-01	6.363635e-01
2887	Medtr1g043190	-0.238248	6.79813	1.141054e+01	3.850281e-03	9.478148e-03	Not_significant	1.203176e+02	1.264963e+02	1.143912e+02	9.945738e+01	1.003171e+02	1.061136e+02
2889	Medtr1g043220	8.643975e-01	3.233	1.807061e+01	6.144339e-04	1.905825e-03	UP	5.777363e+00	6.810640e+00	7.206052e+00	1.194501e+01	1.166106e+01	1.256818e+01
2890	Medtr1g043240	6.385607e-01	1.9546	3.743885e+00	7.095000e-02	1.180880e-01	Not_significant	2.226140e+00	4.358810e+00	2.362640e+00	4.049155e+00	4.632475e+00	5.143939e+00
2891	Medtr1g043290	-1.90545	3.13772	5.986796e+01	8.735006e-07	5.885216e-06	DOWN	1.780912e+01	1.080622e+01	1.248262e+01	3.543011e+00	4.206501e+00	3.181818e+00
2892	Medtr1g043320	1.347171e+00	8.64279	5.022107e+02	1.767011e-13	9.166791e-12	UP	1.954763e+02	2.564433e+02	2.267741e+02	5.668311e+02	5.733088e+02	5.790908e+02
2894	Medtr1g043350	4.256715e-01	1.58293	1.444285e+00	2.470024e-01	3.346925e-01	Not_significant	1.749110e+00	2.406426e+00	3.228941e+00	2.986252e+00	3.354551e+00	3.659090e+00
2898	Medtr1g043430	1.529519e-01	4.60514	1.320133e+00	2.675135e-01	3.576271e-01	Not_significant	2.199638e+01	2.542639e+01	2.153940e+01	2.545906e+01	2.385459e+01	2.720454e+01
2899	Medtr1g043450	1.441320e+00	1.38107	8.489091e+00	1.019615e-02	2.219597e-02	UP	2.120133e-01	1.089702e+00	2.559527e+00	5.162673e+00	2.289614e+00	3.765151e+00
2902	Medtr1g043690	2.001491e+00	2.70162	5.540974e+01	1.427239e-06	9.093186e-06	UP	2.226140e+00	3.223703e+00	2.283885e+00	1.057842e+01	1.001041e+01	1.044697e+01
2903	Medtr1g043700	-1.99733	0.29558	8.834558e+00	8.643927e-03	1.923852e-02	DOWN	1.484093e+00	3.178299e+00	7.087920e-01	2.024578e-01	5.324684e-01	5.833333e-01
2904	Medtr1g043760	3.132148e-02	4.80082	7.049700e-02	7.940170e-01	8.441807e-01	Not_significant	2.602464e+01	2.697013e+01	2.941487e+01	2.642074e+01	2.854031e+01	2.927272e+01
2905	Medtr1g043770	-0.000756036	3.99557	2.418309e-05	9.961373e-01	9.967640e-01	Not_significant	1.367486e+01	1.748064e+01	1.638097e+01	1.396959e+01	1.789094e+01	1.569697e+01
2906	Medtr1g043775	-0.072514	4.59245	3.308316e-01	5.731980e-01	6.587576e-01	Not_significant	2.517658e+01	2.197567e+01	2.669783e+01	2.464923e+01	2.023380e+01	2.540151e+01
2907	Medtr1g043810	3.229323e-01	5.2929	9.860959e+00	6.345270e-03	1.466933e-02	Not_significant	3.450517e+01	3.577856e+01	3.398264e+01	4.489501e+01	4.158578e+01	4.396211e+01
2910	Medtr1g044020	2.871478e-01	5.66676	7.178154e+00	1.649424e-02	3.366625e-02	Not_significant	5.639554e+01	4.177193e+01	3.949547e+01	5.572650e+01	6.022218e+01	5.074999e+01
2913	Medtr1g044105	6.647438e-01	1.83997	3.794815e+00	6.924333e-02	1.156475e-01	Not_significant	3.233203e+00	1.997788e+00	2.913923e+00	3.846697e+00	5.005203e+00	4.030302e+00
2914	Medtr1g044120	1.236281e-02	3.36521	2.796452e-03	9.584833e-01	9.697465e-01	Not_significant	1.537097e+01	5.902555e+00	9.608070e+00	9.768587e+00	9.264951e+00	1.145454e+01
2915	Medtr1g044125	-0.141761	5.11867	1.302818e+00	2.705530e-01	3.608553e-01	Not_significant	3.392213e+01	4.149950e+01	3.370700e+01	3.426598e+01	2.933901e+01	3.510606e+01
2916	Medtr1g044130	-1.21023	2.48452	1.930712e+01	4.566607e-04	1.472089e-03	DOWN	9.063569e+00	5.448512e+00	8.426750e+00	3.239324e+00	2.981823e+00	3.659090e+00
2917	Medtr1g044135	1.201288e+00	4.41895	5.180462e+01	2.168177e-06	1.316573e-05	UP	1.250879e+01	9.534896e+00	1.669599e+01	2.733180e+01	3.232083e+01	2.959090e+01
2918	Medtr1g044145	2.276710e-01	2.75315	9.204710e-01	3.516763e-01	4.455510e-01	Not_significant	7.314460e+00	4.903661e+00	6.221619e+00	7.794624e+00	5.324684e+00	8.378787e+00
2919	Medtr1g044155	1.900104e-01	6.49108	6.334545e+00	2.292722e-02	4.466049e-02	Not_significant	7.775589e+01	8.513300e+01	8.891402e+01	9.758464e+01	9.366120e+01	9.609090e+01
2922	Medtr1g044210	-1.04336	2.43922	1.436261e+01	1.616361e-03	4.435999e-03	DOWN	5.618353e+00	7.537108e+00	8.190486e+00	2.176421e+00	4.312994e+00	3.871212e+00
2923	Medtr1g044225	6.936764e-01	0.267131	1.360538e+00	2.606283e-01	3.498169e-01	Not_significant	5.300333e-01	5.448512e-01	1.417584e+00	1.113518e+00	1.810393e+00	1.219697e+00
2924	Medtr1g044315	-0.555598	3.33326	8.111394e+00	1.165862e-02	2.495239e-02	DOWN	1.314483e+01	1.035217e+01	1.208884e+01	8.857527e+00	7.561052e+00	7.795453e+00
2926	Medtr1g044450	-0.184584	6.48457	6.276910e+00	2.346278e-02	4.556986e-02	Not_significant	9.328586e+01	9.462249e+01	9.745890e+01	8.629762e+01	7.832611e+01	8.665150e+01
2927	Medtr1g044470	4.886939e-01	0.517942	6.186926e-01	4.430882e-01	5.371257e-01	Not_significant	0.000000e+00	1.316724e+00	1.890112e+00	1.619662e+00	1.916886e+00	1.166667e+00
2930	Medtr1g044500	9.807632e+00	1.40238	7.971710e+01	3.848176e-07	2.870107e-06	UP	0.000000e+00	0.000000e+00	0.000000e+00	2.834409e+00	6.389621e+00	6.522726e+00
2931	Medtr1g044520	-0.771767	-0.704837	8.705747e-01	3.640233e-01	4.584952e-01	Not_significant	6.360400e-01	9.080853e-01	3.937734e-01	6.073733e-01	4.259747e-01	1.060606e-01
2933	Medtr1g044580	3.722012e-01	3.35839	2.451882e+00	1.370141e-01	2.055322e-01	Not_significant	1.176674e+01	9.852726e+00	5.315940e+00	1.295730e+01	8.892223e+00	1.235606e+01
2935	Medtr1g044605	-5.10208	-0.907528	9.945994e+00	6.694360e-03	1.534338e-02	DOWN	6.360400e-01	9.080853e-01	8.663014e-01	0.000000e+00	5.324684e-02	0.000000e+00
2937	Medtr1g044660	-0.253399	8.57145	2.621434e+01	1.039409e-04	4.020970e-04	Not_significant	4.561467e+02	3.841655e+02	4.017670e+02	3.556677e+02	3.297577e+02	3.544015e+02
2938	Medtr1g044670	-0.545404	0.540526	1.121969e+00	3.053300e-01	3.982023e-01	Not_significant	1.484093e+00	1.816171e+00	1.496339e+00	1.214747e+00	1.064937e+00	1.007576e+00
2941	Medtr1g044720	-0.417277	6.16158	2.714811e+01	8.680411e-05	3.428909e-04	Not_significant	7.855094e+01	8.386168e+01	8.269240e+01	5.744739e+01	6.645206e+01	5.981817e+01
2943	Medtr1g045060	4.871642e-02	1.94622	2.358821e-02	8.798649e-01	9.110142e-01	Not_significant	3.392213e+00	2.406426e+00	5.197808e+00	4.454071e+00	2.768836e+00	4.242424e+00
2944	Medtr1g045065	1.388513e+00	0.667961	7.194199e+00	1.640512e-02	3.352060e-02	UP	7.420466e-01	1.180511e+00	6.300374e-01	1.518433e+00	2.289614e+00	2.757575e+00
2945	Medtr1g045120	-1.43586	1.41268	1.204018e+01	3.182060e-03	8.025462e-03	DOWN	2.968186e+00	4.994469e+00	3.150187e+00	1.366590e+00	1.171431e+00	1.537879e+00
2946	Medtr1g045130	-0.602353	7.17751	9.756703e+01	3.366231e-08	3.341447e-07	DOWN	1.768191e+02	1.681774e+02	1.781824e+02	1.180329e+02	1.101145e+02	1.165076e+02
2947	Medtr1g045140	-0.192513	2.72685	5.577375e-01	4.660449e-01	5.589896e-01	Not_significant	6.413403e+00	5.993363e+00	8.347995e+00	6.174962e+00	7.135077e+00	4.984848e+00
2949	Medtr1g045370	9.049814e-02	3.38274	1.358274e-01	7.173128e-01	7.836786e-01	Not_significant	6.466406e+00	8.127364e+00	1.527841e+01	1.108456e+01	1.128833e+01	9.598483e+00
2950	Medtr1g045410	-0.404331	6.57532	2.805742e+01	7.311861e-05	2.950476e-04	Not_significant	1.201585e+02	9.766458e+01	1.081302e+02	8.169171e+01	8.114819e+01	8.272726e+01
2955	Medtr1g045490	3.499752e-01	5.48094	1.325255e+01	2.213899e-03	5.833577e-03	Not_significant	3.757936e+01	4.100005e+01	3.902294e+01	4.894416e+01	5.010528e+01	5.080302e+01
2956	Medtr1g045505	-0.400308	5.07969	1.295362e+01	2.415359e-03	6.293235e-03	Not_significant	4.229666e+01	3.319052e+01	3.957422e+01	3.224140e+01	2.731563e+01	2.762878e+01
2957	Medtr1g045510	1.322196e-02	5.05646	1.333439e-02	9.095108e-01	9.328920e-01	Not_significant	3.227903e+01	3.491588e+01	3.185626e+01	3.568318e+01	3.061693e+01	3.372727e+01
2958	Medtr1g045520	-0.166546	4.54251	1.424267e+00	2.501586e-01	3.380730e-01	Not_significant	1.987625e+01	2.383724e+01	2.984802e+01	2.070131e+01	2.305588e+01	2.179545e+01
2959	Medtr1g045550	9.630954e-01	6.1368	1.328247e+02	3.831855e-09	4.951345e-08	UP	4.537085e+01	4.417835e+01	5.351380e+01	8.655069e+01	9.435340e+01	9.784090e+01
2961	Medtr1g045610	5.283599e-01	2.93398	4.808522e+00	4.350181e-02	7.767773e-02	Not_significant	5.194326e+00	4.086384e+00	9.214296e+00	8.503226e+00	8.359754e+00	9.916665e+00
2962	Medtr1g045660	4.501096e-01	4.83974	1.230221e+01	2.930530e-03	7.461022e-03	Not_significant	2.591863e+01	2.742418e+01	1.941303e+01	3.310184e+01	3.280005e+01	3.271969e+01
2963	Medtr1g045663	-1.18127	1.12397	7.051750e+00	1.734078e-02	3.515725e-02	DOWN	2.385150e+00	2.542639e+00	3.583338e+00	1.265361e+00	1.490912e+00	1.007576e+00
2964	Medtr1g045670	-0.36872	3.61137	4.077469e+00	6.059829e-02	1.032571e-01	Not_significant	1.245578e+01	1.339426e+01	1.504214e+01	9.262443e+00	1.240651e+01	1.007576e+01
2965	Medtr1g045750	-0.432606	6.77173	3.795683e+01	1.390331e-05	6.774413e-05	Not_significant	1.287981e+02	1.149636e+02	1.325441e+02	9.576252e+01	9.147808e+01	9.137120e+01
2969	Medtr1g045800	-0.612609	5.22867	2.951789e+01	5.593161e-05	2.318719e-04	DOWN	4.261468e+01	4.676639e+01	4.603210e+01	3.269693e+01	2.965849e+01	2.646212e+01
2970	Medtr1g045850	2.109597e-01	0.218091	1.316459e-01	7.215091e-01	7.866994e-01	Not_significant	7.950500e-01	1.725362e+00	4.725280e-01	1.164132e+00	1.437665e+00	8.484847e-01
2971	Medtr1g045870	-0.662279	3.49394	8.420198e+00	1.043196e-02	2.264703e-02	DOWN	1.653704e+01	1.362128e+01	1.106503e+01	7.389708e+00	6.975336e+00	1.140151e+01
2972	Medtr1g045880	6.898217e-01	1.63071	3.681610e+00	7.311015e-02	1.211083e-01	Not_significant	2.544160e+00	2.043192e+00	2.323263e+00	4.757757e+00	2.076627e+00	4.348484e+00
2973	Medtr1g045890	2.738055e-01	4.18213	3.118742e+00	9.653427e-02	1.530720e-01	Not_significant	1.908120e+01	1.375749e+01	1.642035e+01	1.842366e+01	1.884938e+01	2.190151e+01
2974	Medtr1g045900	2.977359e-01	6.45147	1.430817e+01	1.640432e-03	4.493016e-03	Not_significant	7.346262e+01	8.200011e+01	7.977848e+01	9.788833e+01	8.950794e+01	1.019242e+02
2975	Medtr1g045930	4.685478e-02	4.30611	9.768045e-02	7.586817e-01	8.166551e-01	Not_significant	2.051229e+01	2.183945e+01	1.594782e+01	2.065069e+01	1.884938e+01	2.036363e+01
2976	Medtr1g045960	2.210582e+00	0.608987	1.307974e+01	2.304177e-03	6.032209e-03	UP	1.060067e-01	2.724256e-01	1.063188e+00	2.480108e+00	2.609095e+00	2.174242e+00
2978	Medtr1g046010	8.421885e+00	0.103517	3.111151e+01	6.911538e-05	2.806940e-04	UP	0.000000e+00	0.000000e+00	0.000000e+00	1.518433e+00	2.555848e+00	2.068182e+00
2979	Medtr1g046020	7.693908e+00	1.17363	6.366494e+01	1.030650e-06	6.812650e-06	UP	0.000000e+00	4.540427e-02	0.000000e+00	5.516974e+00	3.301304e+00	4.454545e+00
2980	Medtr1g046070	3.301660e+00	1.97835	6.184451e+01	7.163228e-07	4.951304e-06	UP	2.120133e-01	1.180511e+00	7.087920e-01	6.934178e+00	6.283127e+00	8.113635e+00
2981	Medtr1g046110	1.135188e+01	2.99263	2.370571e+02	3.809670e-10	6.744710e-09	UP	0.000000e+00	0.000000e+00	0.000000e+00	1.680399e+01	1.549483e+01	1.543182e+01
2983	Medtr1g046150	1.237283e+01	4.01101	4.888197e+02	2.964953e-12	1.033254e-10	UP	0.000000e+00	0.000000e+00	0.000000e+00	3.411413e+01	3.056369e+01	3.208333e+01
2984	Medtr1g046170	1.439712e+01	6.02901	2.046030e+03	1.576222e-16	2.743073e-14	UP	0.000000e+00	0.000000e+00	0.000000e+00	1.330147e+02	1.219885e+02	1.368712e+02
2985	Medtr1g046200	-2.31835	1.59305	2.586717e+01	1.123938e-04	4.305213e-04	DOWN	4.346273e+00	6.356597e+00	3.701470e+00	1.417204e+00	3.727279e-01	1.060606e+00
2986	Medtr1g046210	2.830614e-01	4.5365	3.209327e+00	9.221857e-02	1.472545e-01	Not_significant	1.659004e+01	2.111298e+01	2.457146e+01	2.885023e+01	2.481303e+01	2.269697e+01
2987	Medtr1g046230	-1.28771	0.279345	4.147176e+00	5.862457e-02	1.003229e-01	Not_significant	1.749110e+00	1.180511e+00	1.732603e+00	9.110599e-01	8.519495e-01	1.590909e-01
2989	Medtr1g046250	1.564466e-01	3.62195	7.892426e-01	3.875359e-01	4.823656e-01	Not_significant	1.160773e+01	1.198673e+01	1.110441e+01	1.169194e+01	1.442989e+01	1.251515e+01
2994	Medtr1g046350	-0.0961818	5.21561	7.918415e-01	3.867739e-01	4.816126e-01	Not_significant	4.028253e+01	3.614180e+01	3.847166e+01	3.492396e+01	3.812474e+01	3.441666e+01
2995	Medtr1g046360	-0.715698	7.48933	1.503947e+02	1.564944e-09	2.280320e-08	DOWN	2.196458e+02	2.195296e+02	2.303968e+02	1.301803e+02	1.406782e+02	1.369242e+02
2996	Medtr1g046380	2.168951e-01	6.61334	7.568971e+00	1.423367e-02	2.963144e-02	Not_significant	9.768514e+01	7.836776e+01	9.584443e+01	1.041139e+02	1.056417e+02	1.052651e+02
2999	Medtr1g046440	1.294993e+01	4.59693	7.450177e+02	1.671907e-13	8.764284e-12	UP	0.000000e+00	0.000000e+00	0.000000e+00	5.218349e+01	4.973255e+01	4.332575e+01
3000	Medtr1g046450	-0.017659	-0.0122159	7.845386e-04	9.780033e-01	9.834943e-01	Not_significant	9.540599e-01	5.448512e-01	1.181320e+00	9.110599e-01	9.051963e-01	8.484847e-01
3001	Medtr1g046460	-0.0473456	5.00712	1.792491e-01	6.776752e-01	7.504984e-01	Not_significant	3.551223e+01	3.132894e+01	3.102934e+01	3.224140e+01	3.051044e+01	3.176515e+01
3002	Medtr1g046480	1.717427e+00	3.32981	6.791736e+01	3.861673e-07	2.878424e-06	UP	4.346273e+00	4.949065e+00	4.646526e+00	1.639908e+01	1.458963e+01	1.511363e+01
3003	Medtr1g046490	-0.866044	4.83739	4.862783e+01	3.200506e-06	1.850908e-05	DOWN	3.614827e+01	3.750392e+01	3.654217e+01	2.267527e+01	1.852990e+01	1.935606e+01
3004	Medtr1g046500	-1.0172	3.96146	3.046173e+01	4.726363e-05	1.996823e-04	DOWN	2.210239e+01	1.516503e+01	2.480772e+01	1.032535e+01	1.080911e+01	9.439393e+00
3005	Medtr1g046510	-0.095949	1.91843	7.676593e-02	7.852899e-01	8.374378e-01	Not_significant	2.491157e+00	2.815065e+00	5.985355e+00	2.783794e+00	4.366241e+00	3.500000e+00
3006	Medtr1g046580	1.277943e-01	5.53399	1.834563e+00	1.944743e-01	2.752343e-01	Not_significant	4.404577e+01	4.395133e+01	4.461452e+01	4.712204e+01	4.717670e+01	5.053787e+01
3007	Medtr1g046590	-0.0192554	4.77522	2.172520e-02	8.846683e-01	9.145212e-01	Not_significant	2.825077e+01	3.028465e+01	2.409893e+01	2.495292e+01	2.683641e+01	2.932575e+01
3009	Medtr1g046620	3.126886e-01	5.12533	7.366352e+00	1.535810e-02	3.165271e-02	Not_significant	3.265005e+01	3.196460e+01	2.854857e+01	4.281982e+01	3.338577e+01	3.956060e+01
3011	Medtr1g046650	-0.229002	3.50002	1.476156e+00	2.420639e-01	3.296390e-01	Not_significant	1.091869e+01	1.457477e+01	1.075001e+01	1.133763e+01	1.112859e+01	8.537878e+00
3012	Medtr1g046660	1.356526e+00	2.53165	2.570372e+01	1.149732e-04	4.390310e-04	UP	3.604226e+00	2.633447e+00	3.465205e+00	7.440323e+00	7.454558e+00	9.757574e+00
3013	Medtr1g046680	-0.268415	4.42514	3.892879e+00	6.608640e-02	1.110780e-01	Not_significant	2.634266e+01	2.292915e+01	2.094874e+01	1.999270e+01	1.895588e+01	1.914394e+01
3016	Medtr1g046730	2.906937e-01	4.05059	3.099771e+00	9.746837e-02	1.543616e-01	Not_significant	1.372786e+01	1.498341e+01	1.567218e+01	1.948656e+01	1.379093e+01	2.121212e+01
3017	Medtr1g046740	5.052539e-01	4.25636	1.015681e+01	5.752840e-03	1.348006e-02	UP	1.346285e+01	1.947843e+01	1.425460e+01	2.404186e+01	2.140523e+01	2.153030e+01
3019	Medtr1g046800	-0.345513	2.37188	1.614063e+00	2.221499e-01	3.070532e-01	Not_significant	6.042380e+00	5.403108e+00	5.591582e+00	4.150384e+00	5.058450e+00	4.189393e+00
3025	Medtr1g047010	-0.115377	1.74834	1.187653e-01	7.348826e-01	7.974586e-01	Not_significant	4.028253e+00	2.905873e+00	3.228941e+00	3.897312e+00	3.088317e+00	2.439394e+00
3027	Medtr1g047130	-0.385198	5.0409	1.024996e+01	5.579468e-03	1.313362e-02	Not_significant	3.450517e+01	4.218056e+01	3.484894e+01	3.046989e+01	2.688966e+01	2.794697e+01
3029	Medtr1g047180	1.739263e-01	4.32196	1.557324e+00	2.300744e-01	3.161011e-01	Not_significant	2.257942e+01	1.734443e+01	1.634159e+01	2.414309e+01	1.900912e+01	2.009848e+01
3031	Medtr1g047200	9.162003e-03	5.98371	1.142906e-02	9.161965e-01	9.375159e-01	Not_significant	6.227891e+01	5.770882e+01	6.898909e+01	6.433095e+01	6.213907e+01	6.363635e+01
3032	Medtr1g047210	2.410113e-01	7.80468	1.541298e+01	1.213284e-03	3.447378e-03	Not_significant	1.938332e+02	2.134455e+02	2.070854e+02	2.541857e+02	2.260861e+02	2.463257e+02
3033	Medtr1g047250	2.057075e-01	6.08786	6.332893e+00	2.294238e-02	4.468647e-02	Not_significant	6.646618e+01	6.156819e+01	6.138927e+01	7.161943e+01	7.305467e+01	7.349999e+01
3035	Medtr1g047370	1.028725e+00	6.60046	1.945864e+02	2.369083e-10	4.464866e-09	UP	6.789727e+01	6.361138e+01	6.001106e+01	1.282064e+02	1.381223e+02	1.240379e+02
3036	Medtr1g047390	1.013579e-01	3.58342	3.122268e-01	5.840804e-01	6.677303e-01	Not_significant	1.388687e+01	1.212294e+01	8.584259e+00	1.336221e+01	1.267275e+01	1.081818e+01
3043	Medtr1g047640	3.082433e-01	2.87921	1.878958e+00	1.894427e-01	2.692780e-01	Not_significant	7.685483e+00	6.810640e+00	5.040299e+00	9.262443e+00	8.306507e+00	6.575757e+00
3045	Medtr1g047670	1.146628e-01	5.57209	1.098793e+00	3.101620e-01	4.032757e-01	Not_significant	3.742035e+01	5.239652e+01	4.697716e+01	5.142427e+01	5.021177e+01	4.640151e+01
3049	Medtr1g047740	-0.78954	5.12509	4.273864e+01	6.959468e-06	3.676457e-05	DOWN	4.759699e+01	4.440537e+01	4.032239e+01	2.535783e+01	2.247017e+01	2.853030e+01
3050	Medtr1g047790	-0.372346	2.37153	1.891466e+00	1.880560e-01	2.676013e-01	Not_significant	5.671356e+00	5.947959e+00	5.512827e+00	4.504685e+00	5.111697e+00	3.659090e+00
3051	Medtr1g047800	3.997153e-02	2.87913	3.171714e-02	8.608931e-01	8.966677e-01	Not_significant	7.314460e+00	5.857150e+00	8.308618e+00	7.136636e+00	6.549362e+00	8.378787e+00
3055	Medtr1g047950	2.811070e+00	-0.320031	9.139262e+00	7.282235e-03	1.651841e-02	UP	0.000000e+00	0.000000e+00	4.725280e-01	1.518433e+00	1.011690e+00	1.325757e+00
3057	Medtr1g047970	-0.184405	1.7569	2.987186e-01	5.922562e-01	6.748198e-01	Not_significant	3.286206e+00	4.449618e+00	2.756413e+00	3.138095e+00	3.088317e+00	2.969697e+00
3058	Medtr1g047990	7.005436e-01	3.59048	1.003906e+01	5.980843e-03	1.395037e-02	UP	9.752613e+00	1.239536e+01	5.591582e+00	1.366590e+01	1.474938e+01	1.575000e+01
3059	Medtr1g048000	-0.75433	10.8062	5.347184e+02	1.086951e-13	6.034297e-12	DOWN	2.254232e+03	2.286196e+03	2.204383e+03	1.343915e+03	1.331757e+03	1.322416e+03
3060	Medtr1g048030	-0.449991	6.48062	3.689554e+01	1.635094e-05	7.827143e-05	Not_significant	1.084448e+02	9.948075e+01	1.011604e+02	7.440323e+01	7.598324e+01	7.567423e+01
3061	Medtr1g048060	-0.55557	3.16583	6.436244e+00	2.201654e-02	4.313998e-02	DOWN	1.229677e+01	9.171662e+00	1.027748e+01	6.377419e+00	6.283127e+00	8.803029e+00
3063	Medtr1g048080	-0.809884	4.81459	4.578885e+01	4.610311e-06	2.556560e-05	DOWN	3.296807e+01	3.941090e+01	3.465205e+01	1.842366e+01	2.262991e+01	1.999242e+01
3067	Medtr1g048130	6.510037e-01	0.835616	1.593607e+00	2.250022e-01	3.102964e-01	Not_significant	5.300333e-01	2.678852e+00	7.875467e-01	1.569048e+00	2.076627e+00	2.545454e+00
3072	Medtr1g048370	-0.0739065	6.45158	1.006913e+00	3.306303e-01	4.243215e-01	Not_significant	8.878058e+01	9.412305e+01	8.603948e+01	8.867650e+01	8.572742e+01	8.118938e+01
3075	Medtr1g048470	-7.62636	3.68786	3.515030e+02	6.501511e-14	4.018491e-12	DOWN	2.538860e+01	2.592584e+01	2.449270e+01	3.036866e-01	5.324684e-02	0.000000e+00
3077	Medtr1g048610	9.284855e-01	7.26376	2.342185e+02	5.955832e-11	1.356956e-09	UP	1.045756e+02	1.090610e+02	1.036411e+02	1.987629e+02	2.143185e+02	1.913333e+02
3078	Medtr1g048630	6.670232e-01	3.40753	1.111625e+01	4.222820e-03	1.027055e-02	UP	6.148386e+00	7.310087e+00	1.086814e+01	1.128702e+01	1.373769e+01	1.378788e+01
3080	Medtr1g048710	2.069812e+00	2.05233	3.805956e+01	1.376895e-05	6.715613e-05	UP	1.378087e+00	1.316724e+00	1.968867e+00	6.579877e+00	6.922090e+00	6.416666e+00
3081	Medtr1g048720	1.888853e+00	2.72883	4.707663e+01	3.904837e-06	2.206237e-05	UP	3.816240e+00	1.316724e+00	3.268319e+00	1.240054e+01	8.679235e+00	1.002273e+01
3087	Medtr1g048960	9.001710e-01	6.28868	1.031048e+02	2.295042e-08	2.388645e-07	UP	6.143086e+01	5.089818e+01	5.166306e+01	9.616744e+01	1.018612e+02	1.066970e+02
3088	Medtr1g048970	5.634759e-03	3.72398	9.279461e-04	9.760765e-01	9.820799e-01	Not_significant	1.335684e+01	1.534664e+01	1.075001e+01	1.229931e+01	1.256625e+01	1.442424e+01
3089	Medtr1g048990	-0.999832	4.63505	6.083531e+01	7.873575e-07	5.371192e-06	DOWN	3.328609e+01	3.632341e+01	2.929674e+01	1.604478e+01	1.831691e+01	1.506060e+01
3094	Medtr1g049120	-0.29307	5.91641	1.192335e+01	3.286917e-03	8.260381e-03	Not_significant	6.784426e+01	6.756155e+01	6.383066e+01	5.506851e+01	5.324684e+01	5.419696e+01
3095	Medtr1g049140	-6.70701	2.3439	1.345809e+02	4.834258e-10	8.289520e-09	DOWN	1.017664e+01	1.139647e+01	7.639203e+00	5.061444e-02	0.000000e+00	2.121212e-01
3096	Medtr1g049170	3.489948e-01	3.45787	3.372016e+00	8.503003e-02	1.375572e-01	Not_significant	7.049443e+00	1.266779e+01	9.056787e+00	1.083149e+01	1.411041e+01	1.166667e+01
3097	Medtr1g049180	-0.23214	4.5375	3.270000e+00	8.945619e-02	1.435739e-01	Not_significant	2.448754e+01	2.610745e+01	2.433519e+01	2.110622e+01	2.167146e+01	2.100000e+01
3098	Medtr1g049200	-2.37633	1.24623	2.433860e+01	1.492601e-04	5.525033e-04	DOWN	3.286206e+00	2.451830e+00	5.394695e+00	1.012289e+00	5.324684e-01	5.833333e-01
3100	Medtr1g049240	-1.29173	0.46405	4.727187e+00	4.511293e-02	8.010573e-02	Not_significant	1.272080e+00	1.997788e+00	2.047621e+00	9.110599e-01	1.064937e+00	2.121212e-01
3101	Medtr1g049330	1.435324e+01	5.98642	1.987495e+03	1.927260e-16	3.145577e-14	UP	0.000000e+00	0.000000e+00	0.000000e+00	1.274472e+02	1.240119e+02	1.290227e+02
3102	Medtr1g049370	-0.0649001	5.25347	3.492243e-01	5.628370e-01	6.491913e-01	Not_significant	4.176662e+01	3.859363e+01	3.642404e+01	3.436720e+01	4.147929e+01	3.568939e+01
3105	Medtr1g050220	1.468861e+00	-0.584168	2.747797e+00	1.157484e-01	1.785949e-01	Not_significant	0.000000e+00	6.356597e-01	2.362640e-01	1.214747e+00	1.118184e+00	2.651515e-01
3107	Medtr1g050270	-3.14847	-0.647917	7.342929e+00	1.427715e-02	2.969675e-02	DOWN	1.643103e+00	7.264683e-01	5.512827e-01	0.000000e+00	3.194811e-01	0.000000e+00
3108	Medtr1g050322	5.752760e-01	4.23996	1.454252e+01	1.537243e-03	4.242112e-03	UP	1.669605e+01	1.502881e+01	1.366394e+01	2.100499e+01	2.657017e+01	1.999242e+01
3109	Medtr1g050325	-0.84106	1.12745	3.829619e+00	6.813545e-02	1.140611e-01	Not_significant	3.339210e+00	2.043192e+00	2.638281e+00	1.366590e+00	1.437665e+00	1.643939e+00
3110	Medtr1g050328	-0.461873	0.824154	9.305249e-01	3.491660e-01	4.428737e-01	Not_significant	1.272080e+00	1.589149e+00	2.835168e+00	1.467819e+00	1.384418e+00	1.325757e+00
3111	Medtr1g050340	5.782499e-02	6.43091	5.584865e-01	4.657501e-01	5.586973e-01	Not_significant	8.597140e+01	7.804993e+01	8.922904e+01	9.383917e+01	8.604690e+01	8.394696e+01
3113	Medtr1g050360	7.238280e-01	4.15896	1.565586e+01	1.137237e-03	3.257707e-03	UP	1.775612e+01	1.316724e+01	9.844334e+00	2.161237e+01	1.980783e+01	2.465909e+01
3116	Medtr1g050385	-0.519827	0.745251	1.113919e+00	3.070037e-01	3.998750e-01	Not_significant	2.650167e+00	1.316724e+00	1.653848e+00	1.164132e+00	1.277924e+00	1.431818e+00
3121	Medtr1g050425	-0.713991	4.55833	3.053771e+01	4.663200e-05	1.973195e-04	DOWN	3.111295e+01	2.733337e+01	2.894234e+01	1.882857e+01	1.677276e+01	1.765909e+01
3122	Medtr1g050428	-0.0478814	4.14789	1.023057e-01	7.532332e-01	8.122181e-01	Not_significant	1.823315e+01	1.675417e+01	1.870423e+01	1.827181e+01	1.789094e+01	1.590909e+01
3124	Medtr1g050432	4.246281e-01	4.73388	9.310794e+00	7.641197e-03	1.721918e-02	Not_significant	2.925784e+01	1.761686e+01	2.157878e+01	3.026744e+01	2.795459e+01	3.256060e+01
3125	Medtr1g050445	7.148679e-01	3.24871	1.140028e+01	3.862771e-03	9.506989e-03	UP	8.056506e+00	5.357703e+00	7.954222e+00	1.310914e+01	1.160781e+01	1.050000e+01
3126	Medtr1g050448	1.167293e+00	4.74667	7.458909e+01	2.081116e-07	1.656925e-06	UP	2.098932e+01	1.312183e+01	1.571156e+01	3.932742e+01	3.620785e+01	3.542424e+01
3127	Medtr1g050458	4.284692e-01	5.76675	1.785865e+01	6.472613e-04	1.994787e-03	Not_significant	3.996451e+01	5.221491e+01	4.689841e+01	6.422972e+01	5.926374e+01	6.358332e+01
3128	Medtr1g050462	3.646014e-01	4.70871	8.625792e+00	9.696745e-03	2.127302e-02	Not_significant	2.379850e+01	2.320158e+01	2.122438e+01	3.163403e+01	3.189486e+01	2.465909e+01
3129	Medtr1g050465	-0.400882	4.74313	1.098759e+01	4.398214e-03	1.064543e-02	Not_significant	3.413414e+01	2.628907e+01	3.059619e+01	2.667381e+01	1.954159e+01	2.280303e+01
3130	Medtr1g050472	5.750774e-01	4.53188	1.904221e+01	4.859486e-04	1.554150e-03	UP	1.489394e+01	2.079515e+01	1.984618e+01	2.505415e+01	2.907278e+01	2.863636e+01
3132	Medtr1g050478	-0.283228	1.68778	5.283595e-01	4.778420e-01	5.703237e-01	Not_significant	1.272080e+00	2.678852e+00	6.142864e+00	2.631951e+00	2.715589e+00	3.022727e+00
3135	Medtr1g050492	-0.0395274	4.90345	1.169266e-01	7.368576e-01	7.989916e-01	Not_significant	3.063592e+01	2.933116e+01	3.075370e+01	2.971068e+01	2.667667e+01	3.187121e+01
3136	Medtr1g050495	5.931991e-01	1.53035	2.284994e+00	1.502071e-01	2.219548e-01	Not_significant	1.537097e+00	3.541533e+00	1.653848e+00	3.239324e+00	3.088317e+00	3.765151e+00
3138	Medtr1g050502	4.283117e-02	5.10006	1.054740e-01	7.495792e-01	8.091314e-01	Not_significant	2.846279e+01	3.387158e+01	3.847166e+01	3.907435e+01	3.386499e+01	3.139393e+01
3139	Medtr1g050505	1.002834e+00	4.40586	4.630078e+01	4.311298e-06	2.405426e-05	UP	1.611301e+01	1.221375e+01	1.405771e+01	2.611705e+01	2.907278e+01	2.927272e+01
3140	Medtr1g050510	-0.65769	5.92502	5.521763e+01	1.455979e-06	9.251337e-06	DOWN	7.711985e+01	6.869666e+01	7.694331e+01	4.499624e+01	4.776242e+01	4.831060e+01
3141	Medtr1g050512	-0.0578474	5.53919	3.302723e-01	5.735191e-01	6.590649e-01	Not_significant	4.786201e+01	5.085278e+01	4.347258e+01	4.464194e+01	4.387540e+01	4.772727e+01
3142	Medtr1g050518	-0.155127	0.480897	6.731899e-02	7.986106e-01	8.475178e-01	Not_significant	2.173137e+00	1.679958e+00	3.937734e-01	7.592166e-01	1.490912e+00	1.431818e+00
3143	Medtr1g050520	6.754735e-01	4.03311	1.892087e+01	5.002052e-04	1.594652e-03	UP	1.245578e+01	1.443856e+01	1.078939e+01	2.100499e+01	2.081952e+01	1.829545e+01
3144	Medtr1g050525	3.773286e+00	3.67761	8.042416e+01	1.007084e-05	5.100482e-05	UP	1.908120e+00	3.586937e+00	0.000000e+00	2.146052e+01	2.688966e+01	2.290909e+01
3145	Medtr1g050528	-0.0333939	2.3493	1.275419e-02	9.114924e-01	9.342997e-01	Not_significant	6.731423e+00	2.951277e+00	5.591582e+00	4.403456e+00	4.685722e+00	5.674242e+00
3146	Medtr1g050530	5.409754e-01	3.31525	7.467802e+00	1.478313e-02	3.062720e-02	UP	8.480533e+00	7.673321e+00	7.875467e+00	1.417204e+01	1.086236e+01	1.018182e+01
3148	Medtr1g050535	-0.032263	4.74565	7.067814e-02	7.937590e-01	8.441215e-01	Not_significant	2.390450e+01	2.760579e+01	2.953300e+01	2.540845e+01	2.630394e+01	2.757575e+01
3149	Medtr1g050538	5.390220e-01	3.24274	6.414228e+00	2.221009e-02	4.345676e-02	UP	8.904559e+00	5.902555e+00	8.151108e+00	1.164132e+01	1.176755e+01	9.969696e+00
3150	Medtr1g050542	1.607425e-01	3.58067	6.972092e-01	4.160601e-01	5.107911e-01	Not_significant	1.277380e+01	1.185051e+01	9.214296e+00	1.164132e+01	1.208703e+01	1.373485e+01
3151	Medtr1g050545	2.152724e-01	6.04608	5.658497e+00	3.021469e-02	5.661332e-02	Not_significant	5.994677e+01	6.656266e+01	5.690025e+01	7.050592e+01	6.693128e+01	7.509090e+01
3152	Medtr1g050550	2.191575e+00	-0.851228	5.436274e+00	3.158705e-02	5.886557e-02	Not_significant	5.300333e-02	1.816171e-01	2.362640e-01	8.604455e-01	9.584432e-01	5.303030e-01
3155	Medtr1g050640	4.510972e-01	5.87403	1.490288e+01	1.392528e-03	3.894887e-03	Not_significant	3.948748e+01	5.403108e+01	5.469512e+01	7.506121e+01	6.437543e+01	6.368938e+01
3156	Medtr1g050670	-0.893459	5.45721	7.257940e+01	2.494182e-07	1.944781e-06	DOWN	5.088320e+01	6.016065e+01	5.973542e+01	3.097604e+01	3.274681e+01	2.826515e+01
3157	Medtr1g050690	-0.134348	5.46519	1.636466e+00	2.191155e-01	3.035600e-01	Not_significant	4.452280e+01	5.171546e+01	4.225188e+01	4.428764e+01	3.993513e+01	4.173484e+01
3159	Medtr1g050700	2.055424e-02	0.898898	1.793351e-03	9.667480e-01	9.754138e-01	Not_significant	1.484093e+00	9.988939e-01	2.677659e+00	2.378879e+00	1.650652e+00	1.325757e+00
3160	Medtr1g050720	3.215270e-01	5.19682	9.060428e+00	8.328815e-03	1.861146e-02	Not_significant	3.720834e+01	2.865009e+01	3.193502e+01	4.251613e+01	3.780526e+01	4.146969e+01
3161	Medtr1g050730	-0.360889	4.42154	4.347989e+00	5.348874e-02	9.288137e-02	Not_significant	1.849816e+01	2.619826e+01	2.701285e+01	2.257404e+01	1.634678e+01	1.718182e+01
3163	Medtr1g050750	-0.715547	4.35762	2.143700e+01	2.804998e-04	9.598250e-04	DOWN	3.153698e+01	2.283835e+01	2.193318e+01	1.488065e+01	1.490912e+01	1.628030e+01
3164	Medtr1g050760	-0.618622	4.57025	2.064380e+01	3.350649e-04	1.120444e-03	DOWN	2.878081e+01	2.460911e+01	3.244692e+01	2.034701e+01	1.783769e+01	1.776515e+01
3165	Medtr1g050765	-1.11775	-0.10144	2.572335e+00	1.281766e-01	1.944268e-01	Not_significant	1.431090e+00	8.172768e-01	1.141943e+00	6.073733e-01	7.454558e-01	2.121212e-01
3167	Medtr1g050845	-0.376435	0.538707	5.234994e-01	4.798621e-01	5.724564e-01	Not_significant	6.890433e-01	2.588043e+00	1.260075e+00	9.110599e-01	1.916886e+00	6.893938e-01
3168	Medtr1g050855	-0.660469	3.40305	1.053699e+01	5.081667e-03	1.207923e-02	DOWN	1.547697e+01	1.162349e+01	1.145880e+01	7.541552e+00	9.105210e+00	7.636363e+00
3171	Medtr1g051025	2.433776e+00	3.0014	9.227482e+01	4.961248e-08	4.702167e-07	UP	1.855117e+00	2.724256e+00	2.835168e+00	1.305853e+01	1.139482e+01	1.596212e+01
3172	Medtr1g051055	-0.0792381	4.5392	3.579655e-01	5.580427e-01	6.451778e-01	Not_significant	2.369249e+01	2.642528e+01	2.134252e+01	2.282711e+01	2.215069e+01	2.248485e+01
3176	Medtr1g051105	3.336970e-01	4.32256	3.899898e+00	6.586731e-02	1.107857e-01	Not_significant	2.067130e+01	1.884277e+01	1.378207e+01	1.989148e+01	2.129874e+01	2.513636e+01
3177	Medtr1g051110	6.499203e-01	0.84867	1.509728e+00	2.370440e-01	3.240298e-01	Not_significant	2.650167e-01	1.543745e+00	2.047621e+00	2.378879e+00	2.396108e+00	1.537879e+00
3178	Medtr1g051115	3.805851e-01	2.21167	1.629673e+00	2.200316e-01	3.045884e-01	Not_significant	3.604226e+00	5.085278e+00	3.189564e+00	5.415745e+00	4.632475e+00	5.356060e+00
3179	Medtr1g051120	1.044562e+01	6.28458	1.665332e+03	2.801446e-20	4.296367e-17	UP	0.000000e+00	3.178299e-01	0.000000e+00	1.608527e+02	1.473340e+02	1.593030e+02
3180	Medtr1g051125	5.293436e-01	3.34109	7.440684e+00	1.493444e-02	3.089373e-02	UP	7.261456e+00	7.991151e+00	9.371806e+00	1.159071e+01	1.171431e+01	1.235606e+01
3182	Medtr1g051155	-0.0954509	3.84536	2.547144e-01	6.206786e-01	7.000196e-01	Not_significant	1.234978e+01	2.065894e+01	1.149818e+01	1.255238e+01	1.395067e+01	1.463636e+01
3183	Medtr1g051165	4.141602e-02	3.62137	5.231454e-02	8.219916e-01	8.665963e-01	Not_significant	1.160773e+01	1.216834e+01	1.220697e+01	1.361528e+01	1.331171e+01	1.034091e+01
3184	Medtr1g051170	-0.702438	-0.391432	6.765681e-01	4.226246e-01	5.169672e-01	Not_significant	1.802113e+00	6.356597e-01	1.575093e-01	3.036866e-01	4.259747e-01	7.954544e-01
3188	Medtr1g051205	6.708801e-01	1.34579	2.714960e+00	1.190075e-01	1.827528e-01	Not_significant	4.770300e-01	2.996682e+00	2.165753e+00	2.075192e+00	3.514292e+00	3.446969e+00
3189	Medtr1g051210	5.753072e-01	1.12812	1.878545e+00	1.895210e-01	2.693736e-01	Not_significant	9.540599e-01	1.316724e+00	2.756413e+00	9.616744e-01	2.768836e+00	3.765151e+00
3190	Medtr1g051215	-0.0752528	3.00803	1.200245e-01	7.335379e-01	7.964052e-01	Not_significant	9.699609e+00	6.992257e+00	7.836090e+00	8.098310e+00	7.241571e+00	7.848484e+00
3191	Medtr1g051230	2.112377e-01	2.99372	7.220915e-01	4.080385e-01	5.027844e-01	Not_significant	9.328586e+00	8.081960e+00	4.764658e+00	7.339094e+00	9.051963e+00	8.803029e+00
3192	Medtr1g051245	9.999423e-02	4.74391	6.349395e-01	4.372547e-01	5.314720e-01	Not_significant	2.660767e+01	2.624367e+01	2.457146e+01	2.717995e+01	2.539874e+01	3.022727e+01
3195	Medtr1g051315	6.577269e-01	2.17824	4.138915e+00	5.889469e-02	1.006728e-01	Not_significant	2.968186e+00	2.678852e+00	4.646526e+00	3.492396e+00	7.561052e+00	5.303030e+00
3197	Medtr1g051360	8.813884e+00	0.466943	4.074973e+01	1.732649e-05	8.250678e-05	UP	0.000000e+00	0.000000e+00	0.000000e+00	1.771505e+00	3.620785e+00	2.651515e+00
3198	Medtr1g051365	3.440634e+00	1.65167	5.651671e+01	1.193201e-06	7.764189e-06	UP	1.590100e-01	7.264683e-01	6.300374e-01	5.314516e+00	5.164944e+00	6.628787e+00
3199	Medtr1g051380	3.904512e-01	3.33531	2.979320e+00	1.036576e-01	1.628290e-01	Not_significant	8.003503e+00	9.988939e+00	7.796712e+00	1.553863e+01	8.572742e+00	1.012879e+01
3200	Medtr1g051385	3.112281e-01	2.48602	1.330378e+00	2.657377e-01	3.556018e-01	Not_significant	3.763236e+00	5.176086e+00	5.709714e+00	6.782335e+00	5.803906e+00	5.780302e+00
3204	Medtr1g051585	-0.506275	2.14776	2.778518e+00	1.150598e-01	1.777118e-01	Not_significant	5.883370e+00	3.677746e+00	5.630959e+00	4.251613e+00	3.567538e+00	2.916666e+00
3206	Medtr1g051625	-0.688056	5.71303	3.871705e+01	1.240364e-05	6.124087e-05	DOWN	7.425767e+01	5.625589e+01	6.359440e+01	3.573379e+01	3.950916e+01	4.470454e+01
3211	Medtr1g051760	4.294141e-01	1.09094	1.055466e+00	3.196067e-01	4.133946e-01	Not_significant	1.272080e+00	2.451830e+00	1.496339e+00	1.923349e+00	2.875329e+00	2.227272e+00
3212	Medtr1g051810	-1.4647	3.00036	4.038595e+01	9.714419e-06	4.933204e-05	DOWN	1.017664e+01	1.262239e+01	1.181320e+01	3.644240e+00	4.259747e+00	4.613636e+00
3213	Medtr1g051820	-0.799772	6.89985	1.444890e+02	2.091251e-09	2.925605e-08	DOWN	1.590630e+02	1.501065e+02	1.455780e+02	8.746175e+01	8.673911e+01	8.681059e+01
3214	Medtr1g051825	-0.430866	6.73736	3.618340e+01	1.826503e-05	8.635593e-05	Not_significant	1.186215e+02	1.314454e+02	1.172657e+02	9.065046e+01	8.897547e+01	9.253787e+01
3215	Medtr1g051840	1.066324e+01	2.29363	1.456279e+02	9.096619e-09	1.059890e-07	UP	0.000000e+00	0.000000e+00	0.000000e+00	1.042657e+01	7.561052e+00	1.134848e+01
3217	Medtr1g051895	4.293472e-01	8.00879	6.656855e+01	4.399633e-07	3.220710e-06	Not_significant	2.080381e+02	2.229804e+02	2.274041e+02	2.959932e+02	2.951472e+02	2.953257e+02
3219	Medtr1g052005	1.060025e+01	2.24829	1.401375e+02	1.162891e-08	1.314978e-07	UP	0.000000e+00	0.000000e+00	0.000000e+00	1.093272e+01	7.880533e+00	9.598483e+00
3221	Medtr1g052100	6.670928e-01	0.986713	1.682152e+00	2.131258e-01	2.966690e-01	Not_significant	7.420466e-01	2.815065e+00	8.663014e-01	2.277650e+00	1.757146e+00	2.916666e+00
3222	Medtr1g052110	-0.0517258	4.17808	8.851446e-02	7.699158e-01	8.258521e-01	Not_significant	1.537097e+01	1.661796e+01	2.276010e+01	2.070131e+01	1.655977e+01	1.590909e+01
3223	Medtr1g052115	3.830908e-01	6.00964	1.786096e+01	6.468911e-04	1.993897e-03	Not_significant	5.533548e+01	6.229465e+01	5.028486e+01	7.025284e+01	7.236246e+01	7.556817e+01
3225	Medtr1g052125	8.043426e-01	1.95625	6.345606e+00	2.282909e-02	4.450114e-02	UP	3.286206e+00	2.724256e+00	2.362640e+00	4.352842e+00	5.590918e+00	4.560605e+00
3226	Medtr1g052135	8.522191e-01	0.093755	1.423656e+00	2.502366e-01	3.381039e-01	Not_significant	1.590100e+00	6.356597e-01	0.000000e+00	1.518433e+00	1.064937e+00	1.219697e+00
3228	Medtr1g052165	-0.40575	-0.415034	3.099967e-01	5.853598e-01	6.687879e-01	Not_significant	8.480533e-01	5.902555e-01	7.875467e-01	6.073733e-01	3.727279e-01	6.893938e-01
3229	Medtr1g052170	6.147341e-01	2.71161	6.507959e+00	2.139931e-02	4.205480e-02	UP	5.883370e+00	4.313405e+00	5.197808e+00	7.946467e+00	6.815596e+00	8.696968e+00
3230	Medtr1g052175	-0.0977161	6.87813	2.056740e+00	1.708559e-01	2.470078e-01	Not_significant	1.185154e+02	1.173700e+02	1.285670e+02	1.175267e+02	1.118716e+02	1.113106e+02
3233	Medtr1g052260	-0.499883	-0.231453	5.305517e-01	4.768963e-01	5.695275e-01	Not_significant	1.325083e+00	7.264683e-01	6.300374e-01	7.086022e-01	6.389621e-01	5.303030e-01
3234	Medtr1g052270	-0.604255	1.72598	2.778502e+00	1.150658e-01	1.777118e-01	Not_significant	4.452280e+00	3.723150e+00	3.465205e+00	2.378879e+00	1.650652e+00	3.553030e+00
3239	Medtr1g052405	2.146675e-01	3.43166	7.569851e-01	3.971840e-01	4.920534e-01	Not_significant	1.484093e+01	8.899236e+00	6.457883e+00	9.464900e+00	1.341820e+01	1.129545e+01
3242	Medtr1g052425	3.795096e-01	4.31137	6.795717e+00	1.911257e-02	3.816292e-02	Not_significant	1.531796e+01	1.875196e+01	1.744416e+01	2.287773e+01	2.050003e+01	2.370454e+01
3244	Medtr1g052470	-1.37382	4.3144	8.472513e+01	8.848732e-08	7.776870e-07	DOWN	2.676668e+01	3.250946e+01	2.630406e+01	1.083149e+01	1.102210e+01	1.108333e+01
3245	Medtr1g052475	-0.0980783	4.37618	3.210450e-01	5.788699e-01	6.634118e-01	Not_significant	1.415189e+01	2.447290e+01	2.539838e+01	2.120745e+01	2.012731e+01	1.850757e+01
3247	Medtr1g052500	-0.535625	1.92285	1.979736e+00	1.786194e-01	2.563586e-01	Not_significant	7.155450e+00	3.904767e+00	2.283885e+00	2.480108e+00	3.088317e+00	3.393939e+00
3248	Medtr1g052505	-0.828549	-0.69754	8.775798e-01	3.624506e-01	4.568895e-01	Not_significant	3.180200e-01	9.080853e-01	7.087920e-01	5.567588e-01	1.064937e-01	4.242424e-01
3250	Medtr1g052515	-1.05637	2.31268	8.990073e+00	8.537445e-03	1.902396e-02	DOWN	1.128971e+01	4.858257e+00	3.819602e+00	2.986252e+00	2.289614e+00	4.083333e+00
3251	Medtr1g052525	-0.579874	0.169451	8.178986e-01	3.791879e-01	4.740911e-01	Not_significant	1.272080e+00	1.861575e+00	5.512827e-01	1.569048e+00	3.727279e-01	5.303030e-01
3252	Medtr1g052530	-0.440045	7.25468	5.131307e+01	2.299871e-06	1.388296e-05	Not_significant	1.585860e+02	1.876558e+02	1.810964e+02	1.224869e+02	1.312002e+02	1.345379e+02
3253	Medtr1g052535	-0.239609	7.64582	1.819289e+01	5.962813e-04	1.857975e-03	Not_significant	2.076140e+02	2.186669e+02	2.239783e+02	1.854513e+02	1.798678e+02	1.853939e+02
3254	Medtr1g052560	6.344748e-01	5.30658	3.080277e+01	4.450894e-05	1.895783e-04	UP	3.885144e+01	2.846848e+01	2.614655e+01	4.934908e+01	4.877411e+01	4.549999e+01
3256	Medtr1g052610	-0.0609785	-0.652505	5.809201e-03	9.401612e-01	9.561489e-01	Not_significant	1.590100e-01	9.080853e-01	5.512827e-01	4.049155e-01	8.519495e-01	3.181818e-01
3258	Medtr1g052640	1.326541e+00	4.54391	5.073343e+01	3.274482e-06	1.887018e-05	UP	7.420466e+00	1.657256e+01	1.551467e+01	3.527826e+01	3.301304e+01	3.176515e+01
3260	Medtr1g052685	3.791804e-01	4.91919	8.432371e+00	1.038653e-02	2.257037e-02	Not_significant	2.157236e+01	2.751499e+01	2.941487e+01	3.674608e+01	3.189486e+01	3.383333e+01
3261	Medtr1g052700	-1.09729	2.65254	1.882612e+01	5.118148e-04	1.626591e-03	DOWN	7.049443e+00	9.171662e+00	8.938655e+00	3.289939e+00	3.940266e+00	4.507575e+00
3263	Medtr1g052730	7.121689e-01	5.32299	4.531790e+01	4.906146e-06	2.695030e-05	UP	3.111295e+01	2.742418e+01	3.240755e+01	4.641344e+01	5.063775e+01	5.175757e+01
3264	Medtr1g052770	-0.487189	3.15762	5.296319e+00	3.520230e-02	6.466202e-02	Not_significant	1.070667e+01	1.067000e+01	9.450560e+00	7.288479e+00	9.051963e+00	5.727272e+00
3266	Medtr1g052840	5.240024e+00	4.41044	5.259432e+02	1.329800e-13	7.124593e-12	UP	1.484093e+00	5.448512e-01	1.260075e+00	4.322473e+01	4.126630e+01	3.982575e+01
3267	Medtr1g052845	6.852323e+00	-1.2052	1.056529e+01	5.834080e-03	1.364610e-02	UP	0.000000e+00	0.000000e+00	0.000000e+00	9.616744e-01	5.324684e-01	6.363635e-01
3268	Medtr1g052850	1.192715e+00	0.770703	5.842662e+00	2.803579e-02	5.311709e-02	Not_significant	1.219077e+00	6.356597e-01	1.102565e+00	2.581336e+00	2.449355e+00	1.803030e+00
3269	Medtr1g052855	2.125990e+00	2.20791	4.331021e+01	6.466973e-06	3.441478e-05	UP	1.908120e+00	2.179405e+00	1.102565e+00	6.832949e+00	8.519495e+00	6.946969e+00
3271	Medtr1g052880	8.474883e-02	3.9734	2.514612e-01	6.229011e-01	7.020691e-01	Not_significant	1.833915e+01	1.561907e+01	1.177382e+01	1.705707e+01	1.458963e+01	1.638636e+01
3272	Medtr1g052885	1.262986e+00	2.82764	2.664897e+01	9.556346e-05	3.726261e-04	UP	2.862180e+00	4.086384e+00	5.355318e+00	9.363671e+00	9.797419e+00	1.071212e+01
3278	Medtr1g053130	1.830108e+00	5.01231	2.104270e+02	1.325460e-10	2.699098e-09	UP	1.325083e+01	1.689039e+01	1.244324e+01	4.929846e+01	5.101048e+01	5.053787e+01
3279	Medtr1g053160	3.156699e-01	4.8352	7.044525e+00	1.735943e-02	3.519215e-02	Not_significant	2.713771e+01	2.206647e+01	2.685534e+01	3.391168e+01	2.987148e+01	3.091666e+01
3280	Medtr1g053175	1.609685e+00	-0.926154	1.963130e+00	1.788737e-01	2.566935e-01	Not_significant	6.360400e-01	9.080853e-02	0.000000e+00	2.024578e-01	1.064937e+00	7.424241e-01
3281	Medtr1g053180	1.860988e+00	-0.431918	5.332774e+00	3.349179e-02	6.194946e-02	Not_significant	5.830366e-01	2.724256e-01	3.937734e-02	9.616744e-01	1.703899e+00	4.772727e-01
3282	Medtr1g053255	-0.602298	5.24651	2.994329e+01	5.181925e-05	2.167788e-04	DOWN	5.109521e+01	4.372431e+01	4.197624e+01	3.264631e+01	3.295980e+01	2.471212e+01
3285	Medtr1g053270	-0.23545	6.47741	1.038114e+01	5.345313e-03	1.262156e-02	Not_significant	9.726111e+01	9.462249e+01	9.682887e+01	8.199539e+01	7.726117e+01	8.601514e+01
3289	Medtr1g053360	2.272619e-01	4.37054	2.803288e+00	1.135713e-01	1.757909e-01	Not_significant	1.712008e+01	1.811630e+01	2.165753e+01	2.105561e+01	2.119224e+01	2.439394e+01
3292	Medtr1g053470	-0.657714	6.48818	7.703682e+01	1.678226e-07	1.368117e-06	DOWN	1.184624e+02	1.010699e+02	1.099021e+02	6.969608e+01	6.719752e+01	7.159090e+01
3293	Medtr1g053480	7.192010e-01	1.22954	3.224081e+00	9.155466e-02	1.464326e-01	Not_significant	1.696107e+00	1.816171e+00	1.614471e+00	3.036866e+00	2.609095e+00	2.810606e+00
3294	Medtr1g053485	-0.236809	0.583616	1.984274e-01	6.620022e-01	7.367657e-01	Not_significant	5.830366e-01	1.316724e+00	2.520149e+00	1.366590e+00	1.011690e+00	1.431818e+00
3296	Medtr1g053520	2.009194e-01	5.70914	4.264402e+00	5.557590e-02	9.587948e-02	Not_significant	4.303870e+01	5.112520e+01	5.146618e+01	5.719432e+01	5.803906e+01	5.244696e+01
3299	Medtr1g053570	4.990437e-01	2.51774	3.009689e+00	1.020553e-01	1.606926e-01	Not_significant	3.233203e+00	6.447406e+00	4.370884e+00	6.073733e+00	5.484425e+00	8.219696e+00
3301	Medtr1g053590	5.463622e-01	1.97301	2.758713e+00	1.162657e-01	1.792086e-01	Not_significant	4.293270e+00	2.678852e+00	2.441395e+00	6.478648e+00	2.289614e+00	4.931817e+00
3303	Medtr1g053625	9.879639e+00	1.54112	8.525461e+01	2.567522e-07	1.994992e-06	UP	0.000000e+00	0.000000e+00	0.000000e+00	6.984793e+00	4.525982e+00	5.780302e+00
3304	Medtr1g053640	1.111314e+01	2.76225	2.007187e+02	1.138435e-09	1.725443e-08	UP	0.000000e+00	0.000000e+00	0.000000e+00	1.594355e+01	1.134158e+01	1.336363e+01
3307	Medtr1g053705	-0.179194	1.5786	2.506573e-01	6.234557e-01	7.025651e-01	Not_significant	3.180200e+00	2.542639e+00	3.465205e+00	2.429493e+00	2.981823e+00	2.704545e+00
3309	Medtr1g053780	-1.08503	3.73725	3.769888e+01	1.445952e-05	7.018944e-05	DOWN	1.712008e+01	1.729903e+01	1.941303e+01	7.187251e+00	8.040273e+00	1.012879e+01
3311	Medtr1g053790	-0.369892	2.19173	1.474929e+00	2.422541e-01	3.298248e-01	Not_significant	7.473470e+00	3.723150e+00	4.055866e+00	4.049155e+00	3.674032e+00	3.924242e+00
3313	Medtr1g053835	-2.00361	3.3452	8.340632e+01	9.851113e-08	8.544596e-07	DOWN	1.749110e+01	1.480179e+01	1.579031e+01	4.555300e+00	4.259747e+00	3.181818e+00
3314	Medtr1g053900	7.165875e-01	4.63018	2.965114e+01	5.460557e-05	2.268345e-04	UP	1.383387e+01	2.188486e+01	2.035808e+01	2.667381e+01	3.173512e+01	3.362121e+01
3315	Medtr1g053905	-0.124766	5.51978	1.745059e+00	2.051455e-01	2.875998e-01	Not_significant	4.383375e+01	4.826474e+01	5.115116e+01	3.978295e+01	4.446111e+01	4.714393e+01
3316	Medtr1g053910	3.035449e-01	4.79822	5.464089e+00	3.278215e-02	6.080184e-02	Not_significant	2.554761e+01	2.687933e+01	2.209069e+01	3.406352e+01	2.678316e+01	3.107575e+01
3318	Medtr1g053955	-0.503714	5.90313	3.440084e+01	2.426638e-05	1.109669e-04	DOWN	7.081245e+01	6.715291e+01	7.209990e+01	5.233533e+01	4.536631e+01	5.059090e+01
3319	Medtr1g053960	1.088947e-01	5.77927	1.530718e+00	2.339175e-01	3.204481e-01	Not_significant	4.738498e+01	5.725478e+01	5.367131e+01	5.329701e+01	5.968971e+01	5.764393e+01
3320	Medtr1g053965	6.617805e-01	-0.294943	6.637568e-01	4.272136e-01	5.217216e-01	Not_significant	1.007063e+00	0.000000e+00	7.087920e-01	6.579877e-01	1.171431e+00	8.484847e-01
3324	Medtr1g054055	-0.490882	2.36922	2.697927e+00	1.200540e-01	1.841293e-01	Not_significant	4.505283e+00	8.263577e+00	4.961544e+00	4.707143e+00	3.674032e+00	4.189393e+00
3325	Medtr1g054070	1.959023e-01	3.51088	9.064365e-01	3.552731e-01	4.493655e-01	Not_significant	1.404588e+01	9.807322e+00	8.072354e+00	1.255238e+01	1.006365e+01	1.341666e+01
3326	Medtr1g054100	-0.34447	2.93	2.410472e+00	1.401491e-01	2.094766e-01	Not_significant	6.413403e+00	9.625705e+00	9.135542e+00	4.858986e+00	8.093520e+00	6.893938e+00
3328	Medtr1g054150	-1.13446	5.59386	1.406612e+02	2.538295e-09	3.446856e-08	DOWN	6.842730e+01	7.060364e+01	5.953853e+01	3.036866e+01	3.269356e+01	2.736363e+01
3329	Medtr1g054165	4.645293e+00	0.364718	2.459161e+01	8.818609e-05	3.475603e-04	UP	3.180200e-01	0.000000e+00	0.000000e+00	1.720891e+00	2.555848e+00	2.863636e+00
3330	Medtr1g054175	-0.12268	3.92364	3.690399e-01	5.520828e-01	6.397340e-01	Not_significant	1.181974e+01	1.698120e+01	1.807420e+01	1.822120e+01	1.176755e+01	1.346970e+01
3332	Medtr1g054205	1.635526e+00	1.6903	1.662496e+01	8.850677e-04	2.615971e-03	UP	1.802113e+00	2.224809e+00	7.087920e-01	4.656529e+00	4.419488e+00	5.249999e+00
3338	Medtr1g054270	-0.610452	2.81066	6.306947e+00	2.318275e-02	4.510042e-02	DOWN	1.001763e+01	7.718725e+00	7.363562e+00	5.112058e+00	6.336374e+00	4.931817e+00
3340	Medtr1g054285	-0.743629	4.11628	2.118521e+01	2.966556e-04	1.008497e-03	DOWN	1.807414e+01	2.152162e+01	2.500461e+01	1.285607e+01	1.384418e+01	1.193182e+01
3341	Medtr1g054300	-0.753031	5.24609	4.577866e+01	4.616448e-06	2.558808e-05	DOWN	5.363937e+01	4.404214e+01	4.496892e+01	2.788856e+01	2.609095e+01	3.038636e+01
3342	Medtr1g054305	2.239272e-01	4.34827	2.396680e+00	1.412115e-01	2.107308e-01	Not_significant	1.574199e+01	2.006869e+01	2.023995e+01	2.221974e+01	2.012731e+01	2.322727e+01
3343	Medtr1g054310	-0.429806	8.18627	7.269868e+01	2.467173e-07	1.926169e-06	Not_significant	3.551753e+02	3.262751e+02	3.216341e+02	2.522624e+02	2.451485e+02	2.465378e+02
3344	Medtr1g054315	-0.137938	4.04271	5.537436e-01	4.676184e-01	5.604933e-01	Not_significant	1.367486e+01	1.598230e+01	2.161816e+01	1.786690e+01	1.538834e+01	1.362879e+01
3345	Medtr1g054335	3.465817e-01	3.58957	3.572245e+00	7.707357e-02	1.266139e-01	Not_significant	1.113070e+01	9.807322e+00	1.059250e+01	1.341283e+01	1.506886e+01	1.171970e+01
3347	Medtr1g054355	2.923178e-01	6.04742	1.117603e+01	4.143847e-03	1.011054e-02	Not_significant	5.750861e+01	6.529134e+01	5.556142e+01	7.151820e+01	7.103129e+01	7.540908e+01
3349	Medtr1g054365	9.553892e-02	2.22897	1.106897e-01	7.436951e-01	8.045183e-01	Not_significant	4.452280e+00	5.675533e+00	3.228941e+00	5.365131e+00	4.845463e+00	4.030302e+00
3350	Medtr1g054370	1.532824e+00	0.0845412	4.361737e+00	5.304039e-02	9.220723e-02	Not_significant	1.166073e+00	4.540427e-01	0.000000e+00	1.619662e+00	1.224677e+00	1.537879e+00
3353	Medtr1g054455	-0.296034	3.9283	3.158451e+00	9.461353e-02	1.504814e-01	Not_significant	1.770311e+01	1.639094e+01	1.598720e+01	1.270422e+01	1.208703e+01	1.585606e+01
3356	Medtr1g054525	2.005759e+00	2.96872	4.818278e+01	3.389105e-06	1.944852e-05	UP	1.908120e+00	1.997788e+00	5.119054e+00	1.402020e+01	1.144807e+01	1.214394e+01
3358	Medtr1g054535	-0.0388396	6.10095	2.080861e-01	6.544237e-01	7.301859e-01	Not_significant	6.927535e+01	6.937772e+01	6.938286e+01	7.582043e+01	6.410920e+01	6.326514e+01
3359	Medtr1g054540	-0.0949904	3.6839	2.436104e-01	6.283402e-01	7.070953e-01	Not_significant	1.075968e+01	1.630013e+01	1.228573e+01	1.442512e+01	1.347145e+01	9.227271e+00
3360	Medtr1g054545	2.175725e-02	2.42464	5.752606e-03	9.404853e-01	9.563478e-01	Not_significant	7.632480e+00	5.176086e+00	3.110809e+00	5.820661e+00	4.898710e+00	5.143939e+00
3361	Medtr1g054550	9.067897e-02	2.4573	9.503519e-02	7.618624e-01	8.191832e-01	Not_significant	4.717296e+00	6.356597e+00	4.646526e+00	5.719432e+00	3.833773e+00	7.106060e+00
3363	Medtr1g054575	6.676237e-01	3.75441	1.283174e+01	2.503435e-03	6.495779e-03	UP	9.911623e+00	1.284941e+01	8.466127e+00	1.690522e+01	1.528184e+01	1.712879e+01
3366	Medtr1g054600	-0.319554	0.916452	4.083307e-01	5.319090e-01	6.211680e-01	Not_significant	1.802113e+00	3.042086e+00	1.181320e+00	1.113518e+00	1.331171e+00	2.280303e+00
3367	Medtr1g054605	-0.187876	2.53127	5.026044e-01	4.885963e-01	5.808991e-01	Not_significant	6.095383e+00	5.130682e+00	6.930411e+00	3.998541e+00	5.963646e+00	5.939393e+00
3368	Medtr1g054620	-0.402038	5.35531	1.524461e+01	1.269399e-03	3.585234e-03	Not_significant	4.849805e+01	4.635776e+01	4.465390e+01	3.543011e+01	3.280005e+01	3.722727e+01
3369	Medtr1g054625	-0.559373	3.57204	6.682227e+00	1.997920e-02	3.968990e-02	DOWN	1.743810e+01	8.626811e+00	1.618408e+01	9.313057e+00	1.001041e+01	9.121211e+00
3370	Medtr1g054630	2.208663e-01	6.28447	7.085461e+00	1.708895e-02	3.472414e-02	Not_significant	6.821529e+01	6.928691e+01	7.812463e+01	8.219785e+01	8.892223e+01	8.039393e+01
3371	Medtr1g054635	1.361148e+01	5.24367	1.179117e+03	7.117383e-15	5.900214e-13	UP	0.000000e+00	0.000000e+00	0.000000e+00	7.121452e+01	8.295858e+01	7.323484e+01
3372	Medtr1g054665	-0.0577636	0.461247	1.111331e-02	9.173617e-01	9.383649e-01	Not_significant	2.173137e+00	6.356597e-01	1.181320e+00	1.214747e+00	1.118184e+00	1.431818e+00
3373	Medtr1g054670	4.389927e-01	1.93493	1.920657e+00	1.848682e-01	2.638609e-01	Not_significant	2.332147e+00	3.950171e+00	3.228941e+00	3.745469e+00	4.206501e+00	4.931817e+00
3374	Medtr1g054675	-0.124415	4.85449	9.402065e-01	3.467052e-01	4.402531e-01	Not_significant	2.724371e+01	3.686826e+01	2.630406e+01	2.824286e+01	2.752862e+01	2.678030e+01
3376	Medtr1g054710	-1.06876	6.28798	1.612412e+02	9.431206e-10	1.477843e-08	DOWN	1.108300e+02	1.094697e+02	9.686824e+01	5.036137e+01	4.818839e+01	5.234090e+01
3377	Medtr1g054715	1.201650e+00	3.60036	2.883638e+01	6.331496e-05	2.592395e-04	UP	7.791490e+00	9.671109e+00	4.804035e+00	1.483003e+01	1.634678e+01	1.903788e+01
3385	Medtr1g054775	8.565433e+00	0.273482	3.466400e+01	4.017022e-05	1.732332e-04	UP	0.000000e+00	0.000000e+00	0.000000e+00	2.328264e+00	2.822083e+00	1.803030e+00
3387	Medtr1g054835	-0.0466087	5.13128	1.248506e-01	7.284606e-01	7.923301e-01	Not_significant	3.196101e+01	4.077303e+01	3.366762e+01	3.993479e+01	2.992473e+01	3.340909e+01
3390	Medtr1g054880	-1.63385	4.38192	1.101501e+02	1.446023e-08	1.588176e-07	DOWN	2.793275e+01	3.073869e+01	3.520334e+01	1.067965e+01	1.048963e+01	9.068181e+00
3391	Medtr1g054885	-0.611341	2.80162	5.485765e+00	3.248470e-02	6.031485e-02	Not_significant	6.572413e+00	7.173874e+00	1.098628e+01	6.073733e+00	5.537672e+00	4.666666e+00
3394	Medtr1g054935	2.925788e+00	3.78904	1.848926e+02	3.464882e-10	6.210466e-09	UP	2.809176e+00	2.315618e+00	4.292130e+00	2.793917e+01	2.156497e+01	2.386363e+01
3397	Medtr1g054965	5.501682e-01	4.27732	1.133730e+01	3.939389e-03	9.674096e-03	UP	1.478793e+01	1.421154e+01	1.779856e+01	2.206790e+01	2.742212e+01	1.956818e+01
3398	Medtr1g054980	5.173818e-01	5.38406	2.417506e+01	1.563826e-04	5.756550e-04	UP	3.609527e+01	3.096571e+01	3.579400e+01	4.924785e+01	5.117022e+01	4.682575e+01
3399	Medtr1g054990	-0.022299	5.98165	4.506847e-02	8.345684e-01	8.757918e-01	Not_significant	5.719059e+01	7.391815e+01	5.981417e+01	6.716536e+01	5.686763e+01	6.358332e+01
3401	Medtr1g055035	8.090839e+00	-0.146986	2.503923e+01	1.954358e-04	6.984566e-04	UP	0.000000e+00	0.000000e+00	0.000000e+00	1.872734e+00	2.129874e+00	1.060606e+00
3403	Medtr1g055080	-0.0343067	4.87117	7.826299e-02	7.832621e-01	8.359656e-01	Not_significant	2.719071e+01	2.860469e+01	3.260443e+01	3.092542e+01	2.779485e+01	2.784091e+01
3404	Medtr1g055085	6.807965e-01	4.90623	3.045779e+01	4.729386e-05	1.997756e-04	UP	2.083031e+01	2.242971e+01	2.551651e+01	3.558195e+01	4.046760e+01	3.462878e+01
3407	Medtr1g055135	2.114467e-01	1.14446	2.651509e-01	6.136782e-01	6.944171e-01	Not_significant	2.279143e+00	1.225915e+00	2.402017e+00	2.176421e+00	1.490912e+00	3.128787e+00
3408	Medtr1g055145	-0.514825	0.621685	9.463710e-01	3.452190e-01	4.385929e-01	Not_significant	1.802113e+00	1.044298e+00	2.205131e+00	7.086022e-01	1.544158e+00	1.272727e+00
3409	Medtr1g055160	1.697908e-01	6.46383	5.156889e+00	3.737066e-02	6.820896e-02	Not_significant	7.812691e+01	8.340764e+01	8.737831e+01	9.485146e+01	8.886898e+01	9.640908e+01
3410	Medtr1g055165	9.232247e-01	-0.379805	1.287485e+00	2.725880e-01	3.629071e-01	Not_significant	4.240266e-01	9.988939e-01	0.000000e+00	1.315975e+00	8.519495e-01	5.303030e-01
3411	Medtr1g055175	-0.558616	-0.182271	4.278772e-01	5.222180e-01	6.125914e-01	Not_significant	1.166073e+00	1.725362e+00	0.000000e+00	5.061444e-01	4.259747e-01	9.545453e-01
3416	Medtr1g055255	-0.309847	2.13344	1.130277e+00	3.035565e-01	3.961636e-01	Not_significant	4.717296e+00	4.722044e+00	4.764658e+00	4.200999e+00	3.620785e+00	3.659090e+00
3418	Medtr1g055295	-0.260713	1.68384	5.608743e-01	4.648181e-01	5.579005e-01	Not_significant	3.180200e+00	3.723150e+00	3.228941e+00	2.885023e+00	3.727279e+00	1.909091e+00
3419	Medtr1g055300	-0.459503	2.79043	3.723649e+00	7.163831e-02	1.190882e-01	Not_significant	7.420466e+00	5.766342e+00	1.039562e+01	6.073733e+00	4.738969e+00	6.363635e+00
3420	Medtr1g055315	-0.0106144	6.10905	1.220652e-02	9.134050e-01	9.356303e-01	Not_significant	6.137786e+01	7.314627e+01	7.280869e+01	7.531429e+01	6.336374e+01	6.750757e+01
3422	Medtr1g055365	-0.414452	4.5675	8.709449e+00	9.414689e-03	2.073022e-02	Not_significant	2.507058e+01	3.250946e+01	2.335076e+01	2.282711e+01	1.996757e+01	1.787121e+01
3424	Medtr1g055405	-0.588271	3.14424	6.513309e+00	2.135379e-02	4.197879e-02	DOWN	1.446991e+01	9.262470e+00	7.954222e+00	6.681106e+00	7.454558e+00	6.681817e+00
3426	Medtr1g055425	4.533151e-01	4.23526	1.017901e+01	5.710978e-03	1.339220e-02	Not_significant	1.717308e+01	1.371209e+01	1.657786e+01	2.409247e+01	1.847665e+01	2.248485e+01
3427	Medtr1g055435	1.636343e-01	2.41792	3.227404e-01	5.778798e-01	6.626120e-01	Not_significant	3.710233e+00	5.857150e+00	5.237186e+00	6.073733e+00	4.100007e+00	6.469696e+00
3429	Medtr1g056160	3.956935e-02	3.65036	4.817869e-02	8.290488e-01	8.717518e-01	Not_significant	9.752613e+00	1.221375e+01	1.480588e+01	1.234992e+01	1.256625e+01	1.299242e+01
3430	Medtr1g056180	1.539842e-02	6.24789	3.976315e-02	8.444652e-01	8.837963e-01	Not_significant	6.991139e+01	8.086500e+01	7.568324e+01	7.354278e+01	8.141442e+01	7.397726e+01
3432	Medtr1g056260	7.870020e+00	-0.379429	2.131514e+01	4.035522e-04	1.319260e-03	UP	0.000000e+00	0.000000e+00	0.000000e+00	1.366590e+00	1.490912e+00	1.378788e+00
3435	Medtr1g056350	2.914579e-01	1.68438	7.184391e-01	4.092040e-01	5.038410e-01	Not_significant	2.332147e+00	3.132894e+00	2.913923e+00	3.796083e+00	3.301304e+00	3.234848e+00
3437	Medtr1g056390	1.406645e-02	6.25277	2.985792e-02	8.649875e-01	9.001646e-01	Not_significant	6.842730e+01	8.050177e+01	7.840027e+01	7.728825e+01	7.848585e+01	7.381817e+01
3438	Medtr1g056455	1.098596e+01	2.60628	1.821913e+02	2.142195e-09	2.986836e-08	UP	0.000000e+00	0.000000e+00	0.000000e+00	1.057842e+01	1.283249e+01	1.309848e+01
3439	Medtr1g056460	-0.943475	5.52219	8.007992e+01	1.294566e-07	1.084907e-06	DOWN	5.936373e+01	5.335001e+01	6.824092e+01	3.193771e+01	3.157538e+01	3.043939e+01
3440	Medtr1g056470	1.143773e-01	1.49421	7.175551e-02	7.922340e-01	8.428285e-01	Not_significant	1.007063e+00	2.860469e+00	3.819602e+00	3.543011e+00	1.703899e+00	3.234848e+00
3441	Medtr1g056490	-0.0449465	4.7752	1.419347e-01	7.113320e-01	7.787047e-01	Not_significant	2.830378e+01	2.842307e+01	2.634344e+01	2.819224e+01	2.816758e+01	2.428788e+01
3442	Medtr1g056520	-0.144075	4.17116	9.825468e-01	3.363766e-01	4.297459e-01	Not_significant	1.950523e+01	1.884277e+01	1.803482e+01	1.837304e+01	1.725198e+01	1.548485e+01
3443	Medtr1g056530	9.183964e+00	7.06578	2.375001e+03	5.939257e-19	3.582149e-16	UP	3.180200e-01	0.000000e+00	9.450560e-01	2.720020e+02	2.794394e+02	2.512045e+02
3444	Medtr1g056550	9.017497e-01	5.83611	7.742368e+01	1.623001e-07	1.327949e-06	UP	3.174899e+01	4.935444e+01	3.866854e+01	7.070837e+01	7.635597e+01	7.551514e+01
3445	Medtr1g056560	4.915910e-01	5.44295	1.932602e+01	4.543679e-04	1.465853e-03	Not_significant	2.941685e+01	4.313405e+01	3.595151e+01	4.737512e+01	4.914684e+01	5.546969e+01
3446	Medtr1g056640	8.072440e-01	4.67796	3.948096e+01	1.107775e-05	5.541812e-05	UP	1.998226e+01	1.911520e+01	1.677474e+01	3.219078e+01	3.168187e+01	3.346212e+01
3448	Medtr1g056720	7.576398e-01	0.798898	2.512582e+00	1.326161e-01	2.000082e-01	Not_significant	1.484093e+00	1.362128e+00	9.056787e-01	1.619662e+00	2.502602e+00	2.121212e+00
3449	Medtr1g056800	-0.49689	6.26075	3.971931e+01	1.069703e-05	5.376559e-05	Not_significant	8.872757e+01	9.371441e+01	8.651201e+01	6.099040e+01	6.368322e+01	6.575757e+01
3451	Medtr1g056840	1.110316e+00	2.00771	1.210225e+01	3.114444e-03	7.871277e-03	UP	1.643103e+00	2.815065e+00	2.992677e+00	5.061444e+00	4.685722e+00	6.469696e+00
3452	Medtr1g056870	5.052167e-01	2.74734	3.263780e+00	8.973655e-02	1.439751e-01	Not_significant	1.802113e+00	6.719832e+00	7.796712e+00	6.579877e+00	7.774039e+00	8.962120e+00
3453	Medtr1g056880	1.999273e-01	3.91778	1.267271e+00	2.769398e-01	3.676250e-01	Not_significant	9.116573e+00	1.689039e+01	1.590844e+01	1.518433e+01	1.581431e+01	1.712879e+01
3454	Medtr1g056890	-0.332916	6.0293	1.432341e+01	1.633488e-03	4.476637e-03	Not_significant	7.876295e+01	6.774317e+01	7.166675e+01	5.699186e+01	5.191567e+01	6.416666e+01
3455	Medtr1g056910	1.558175e+00	0.658276	8.718621e+00	9.403416e-03	2.070726e-02	UP	1.219077e+00	4.994469e-01	6.300374e-01	2.227035e+00	1.916886e+00	2.598484e+00
3458	Medtr1g057020	2.104067e+00	4.6819	2.213275e+02	9.097740e-11	1.955923e-09	UP	1.123671e+01	9.444088e+00	8.505504e+00	4.474317e+01	3.631435e+01	4.359090e+01
3459	Medtr1g057130	-0.593752	3.18192	8.320506e+00	1.081124e-02	2.335060e-02	DOWN	1.054766e+01	8.626811e+00	1.311265e+01	7.490937e+00	5.857153e+00	8.060605e+00
3460	Medtr1g057150	-0.840374	3.8442	1.808148e+01	6.127767e-04	1.901405e-03	DOWN	1.362186e+01	2.283835e+01	1.827108e+01	1.194501e+01	1.059612e+01	8.060605e+00
3461	Medtr1g057220	1.482279e+00	0.913239	7.833397e+00	1.293100e-02	2.729000e-02	UP	7.950500e-01	4.086384e-01	1.575093e+00	2.429493e+00	3.674032e+00	1.962121e+00
3463	Medtr1g057270	1.112582e+00	5.12096	8.355348e+01	9.722741e-08	8.451173e-07	UP	1.669605e+01	2.610745e+01	2.295699e+01	4.570484e+01	5.340658e+01	4.353787e+01
3465	Medtr1g057290	-1.20021	1.97793	1.362789e+01	1.989070e-03	5.316175e-03	DOWN	4.028253e+00	5.947959e+00	5.906600e+00	2.227035e+00	2.183121e+00	2.492424e+00
3468	Medtr1g057400	2.512592e-01	3.09888	1.259256e+00	2.784081e-01	3.693543e-01	Not_significant	5.671356e+00	7.764130e+00	9.647447e+00	9.414286e+00	9.424691e+00	8.856059e+00
3470	Medtr1g057420	1.041458e+00	6.16385	1.398151e+02	2.650990e-09	3.578107e-08	UP	4.038854e+01	5.117061e+01	4.890665e+01	9.717973e+01	9.776120e+01	9.439393e+01
3472	Medtr1g057460	1.267784e+00	1.97356	1.553470e+01	1.175256e-03	3.351746e-03	UP	2.332147e+00	2.542639e+00	1.929489e+00	6.073733e+00	4.951956e+00	5.356060e+00
3474	Medtr1g057560	4.859261e+00	0.603452	3.927861e+01	4.780856e-06	2.637764e-05	UP	1.060067e-01	1.816171e-01	0.000000e+00	3.543011e+00	2.342861e+00	2.651515e+00
3478	Medtr1g057650	-0.066857	5.76667	5.707003e-01	4.609961e-01	5.543701e-01	Not_significant	5.671356e+01	5.957040e+01	5.052112e+01	5.633387e+01	5.457801e+01	4.836363e+01
3480	Medtr1g057700	1.934376e-01	3.45619	6.407299e-01	4.352125e-01	5.295669e-01	Not_significant	1.038865e+01	1.330345e+01	7.087920e+00	9.363671e+00	1.048963e+01	1.474242e+01
3483	Medtr1g057790	3.301259e-01	7.7071	3.676330e+01	1.668857e-05	7.963907e-05	Not_significant	1.799463e+02	1.899715e+02	1.853491e+02	2.328264e+02	2.322627e+02	2.329091e+02
3486	Medtr1g057850	-0.397869	4.25717	7.652440e+00	1.379812e-02	2.883235e-02	Not_significant	1.945222e+01	2.202107e+01	2.331138e+01	1.538679e+01	1.789094e+01	1.596212e+01
3487	Medtr1g057860	-0.312377	6.29158	1.145145e+01	3.801532e-03	9.375075e-03	Not_significant	9.333886e+01	7.523487e+01	9.170981e+01	6.549509e+01	7.427935e+01	6.931060e+01
3491	Medtr1g057940	-1.70452	0.0695339	6.788073e+00	1.867820e-02	3.742656e-02	DOWN	1.166073e+00	2.270213e+00	8.663014e-01	3.543011e-01	7.987026e-01	1.590909e-01
3494	Medtr1g058050	-0.0596316	1.4084	2.404011e-02	8.787314e-01	9.102246e-01	Not_significant	1.060067e+00	3.723150e+00	2.992677e+00	1.720891e+00	2.715589e+00	3.022727e+00
3495	Medtr1g058100	2.695867e-01	8.52115	3.080849e+01	4.446379e-05	1.894189e-04	Not_significant	3.303698e+02	3.305431e+02	3.378969e+02	4.211121e+02	3.959968e+02	3.878636e+02
3500	Medtr1g058250	-0.582893	8.88324	1.623059e+02	8.988800e-10	1.417749e-08	DOWN	5.718529e+02	5.511170e+02	5.752635e+02	3.921607e+02	3.790110e+02	3.630454e+02
3501	Medtr1g058260	3.018877e-01	1.87041	7.610243e-01	3.959584e-01	4.908161e-01	Not_significant	2.650167e+00	2.905873e+00	3.898356e+00	4.656529e+00	4.472735e+00	2.757575e+00
3502	Medtr1g058350	8.939035e-01	4.31215	3.156494e+01	3.898842e-05	1.688787e-04	UP	1.754410e+01	1.148728e+01	1.287639e+01	2.434555e+01	2.433381e+01	2.826515e+01
3503	Medtr1g058380	-0.515332	5.54719	2.805979e+01	7.308680e-05	2.950163e-04	DOWN	5.035316e+01	5.675533e+01	5.753029e+01	3.872005e+01	3.732604e+01	3.913636e+01
[truncated: 22,539 more rows]

## Sheet: B
	GeneID	logFC	logCPM	F	PValue	FDR	change	CPM.WT_control_1	CPM.WT_control_2	CPM.WT_control_3	CPM.WT_rhizobia_3	CPM.WT_rhizobia_2	CPM.WT_rhizobia_1
13	Medtr0002s0270	1.622934e+00	0.527727	7.749353e+00	1.324548e-02	2.786263e-02	UP	6.890433e-01	5.902555e-01	6.300374e-01	4.302227e+00	9.584432e-01	1.007576e+00
16	Medtr0002s0900	9.913440e-01	1.90371	8.022536e+00	1.204405e-02	2.566092e-02	UP	3.392213e+00	1.634554e+00	2.362640e+00	5.112058e+00	5.963646e+00	3.606060e+00
17	Medtr0002s1060	1.895976e+00	5.33908	3.010984e+02	8.952790e-12	2.640427e-10	UP	1.568899e+01	1.752605e+01	1.803482e+01	6.200269e+01	6.751700e+01	6.188635e+01
22	Medtr0003s0130	9.040941e+00	0.715721	4.806116e+01	7.104306e-06	3.743300e-05	UP	0.000000e+00	0.000000e+00	0.000000e+00	3.543011e+00	2.768836e+00	3.287878e+00
23	Medtr0003s0170	7.369832e+00	-0.859932	1.485724e+01	1.763904e-03	4.788459e-03	UP	0.000000e+00	0.000000e+00	0.000000e+00	7.592166e-01	6.389621e-01	1.484848e+00
24	Medtr0003s0180	1.166891e+01	3.31109	2.953110e+02	8.848163e-11	1.907875e-09	UP	0.000000e+00	0.000000e+00	0.000000e+00	2.297896e+01	1.581431e+01	2.073485e+01
25	Medtr0003s0190	7.843782e+00	-0.396375	2.095368e+01	4.348243e-04	1.409373e-03	UP	0.000000e+00	0.000000e+00	0.000000e+00	1.569048e+00	1.118184e+00	1.484848e+00
26	Medtr0003s0210	8.939169e+00	0.614321	4.473563e+01	1.050731e-05	5.297480e-05	UP	0.000000e+00	0.000000e+00	0.000000e+00	3.391168e+00	2.183121e+00	3.340909e+00
33	Medtr0003s0500	5.871980e-01	3.26281	8.678823e+00	9.517033e-03	2.092178e-02	UP	8.639543e+00	7.083066e+00	7.087920e+00	1.371651e+01	9.690925e+00	1.092424e+01
35	Medtr0003s0560	1.024126e+00	7.15448	2.007958e+02	1.877120e-10	3.652718e-09	UP	1.066427e+02	8.249955e+01	9.336366e+01	1.912214e+02	1.911562e+02	1.895833e+02
37	Medtr0003s0590	1.486283e+00	1.53421	1.426013e+01	1.666693e-03	4.556804e-03	UP	9.010566e-01	1.498341e+00	1.968867e+00	4.808372e+00	3.088317e+00	4.666666e+00
41	Medtr0003s0660	8.987143e-01	4.83997	5.650683e+01	1.259037e-06	8.138631e-06	UP	1.823315e+01	2.156703e+01	2.004306e+01	3.608810e+01	3.748578e+01	3.802272e+01
45	Medtr0004s0210	1.099529e+00	4.00242	4.673842e+01	4.073048e-06	2.288629e-05	UP	9.222579e+00	1.171430e+01	9.529315e+00	2.196667e+01	2.209744e+01	2.126515e+01
47	Medtr0004s0230	5.332518e-01	4.0822	9.819180e+00	6.434434e-03	1.484609e-02	UP	1.250879e+01	1.752605e+01	1.149818e+01	1.877796e+01	1.927536e+01	2.158333e+01
50	Medtr0004s0330	5.645904e-01	4.48789	1.835347e+01	5.734213e-04	1.795866e-03	UP	1.908120e+01	1.743524e+01	1.764105e+01	2.667381e+01	2.736888e+01	2.598484e+01
56	Medtr0004s0510	1.424353e+00	3.3366	3.471594e+01	2.306523e-05	1.060076e-04	UP	7.685483e+00	4.767448e+00	4.213375e+00	1.204624e+01	1.650652e+01	1.516666e+01
73	Medtr0006s0240	1.251286e+00	2.57594	2.341784e+01	1.830903e-04	6.604663e-04	UP	3.127196e+00	3.087490e+00	4.213375e+00	7.845238e+00	8.093520e+00	9.015150e+00
83	Medtr0007s0140	2.188572e+00	2.1297	4.448575e+01	5.519002e-06	2.994809e-05	UP	1.272080e+00	1.770766e+00	1.575093e+00	7.592166e+00	7.028583e+00	6.734848e+00
97	Medtr0008s0390	2.272750e+00	2.08612	2.602793e+01	1.084515e-04	4.170479e-04	UP	2.120133e-01	3.450724e+00	6.300374e-01	7.237865e+00	7.294817e+00	6.363635e+00
98	Medtr0008s0470	7.567663e+00	1.02869	5.804941e+01	1.792054e-06	1.110721e-05	UP	5.300333e-02	0.000000e+00	0.000000e+00	3.543011e+00	4.632475e+00	3.818181e+00
105	Medtr0009s0230	1.223719e+00	1.83883	1.202222e+01	3.191400e-03	8.045057e-03	UP	2.968186e+00	2.361022e+00	1.102565e+00	5.567588e+00	4.579228e+00	4.560605e+00
118	Medtr0009s0480	2.251919e+00	7.1924	7.638909e+02	6.758177e-15	5.685537e-13	UP	6.158987e+01	4.617614e+01	4.563833e+01	2.422913e+02	2.404627e+02	2.412878e+02
129	Medtr0011s0020	2.031398e+00	2.88741	6.431349e+01	5.514511e-07	3.927868e-06	UP	2.968186e+00	2.951277e+00	2.795791e+00	9.262443e+00	1.469613e+01	1.150757e+01
133	Medtr0011s0280	1.091824e+01	2.55712	1.743768e+02	2.848181e-09	3.823197e-08	UP	0.000000e+00	0.000000e+00	0.000000e+00	1.346344e+01	8.785729e+00	1.299242e+01
142	Medtr0012s0110	2.715785e+00	3.8357	1.979883e+02	2.087398e-10	3.992249e-09	UP	3.445216e+00	4.358810e+00	3.465205e+00	2.510476e+01	2.539874e+01	2.375757e+01
146	Medtr0012s0290	1.983036e+00	3.33508	6.028076e+01	8.353964e-07	5.650209e-06	UP	5.618353e+00	4.949065e+00	1.929489e+00	1.695584e+01	1.501561e+01	1.590909e+01
167	Medtr0014s0440	1.440941e+00	4.76435	1.336753e+02	3.660774e-09	4.750294e-08	UP	1.346285e+01	1.471098e+01	1.559342e+01	3.785960e+01	4.009487e+01	4.104545e+01
177	Medtr0015s0230	1.121701e+01	2.85185	2.151461e+02	7.219840e-10	1.174804e-08	UP	0.000000e+00	0.000000e+00	0.000000e+00	1.538679e+01	1.251301e+01	1.537879e+01
180	Medtr0016s0040	3.276342e+00	-0.140549	1.174989e+01	2.928667e-03	7.457828e-03	UP	0.000000e+00	4.540427e-01	0.000000e+00	1.822120e+00	1.277924e+00	1.484848e+00
184	Medtr0017s0100	1.597689e+01	7.60983	5.681092e+03	1.311292e-19	1.191721e-16	UP	0.000000e+00	0.000000e+00	0.000000e+00	3.781405e+02	4.076046e+02	3.863787e+02
189	Medtr0018s0170	2.558057e+00	3.29597	1.224660e+02	6.860054e-09	8.259666e-08	UP	2.173137e+00	3.859363e+00	2.480772e+00	1.538679e+01	1.879614e+01	1.606818e+01
191	Medtr0018s0230	3.918711e+00	3.26211	1.314685e+02	4.262134e-09	5.427309e-08	UP	5.300333e-02	1.634554e+00	1.653848e+00	1.999270e+01	1.538834e+01	1.871969e+01
193	Medtr0018s0260	5.011021e-01	6.38369	4.409738e+01	5.777612e-06	3.119961e-05	UP	7.431067e+01	6.669887e+01	6.635081e+01	9.991291e+01	9.946510e+01	9.381059e+01
198	Medtr0019s0020	6.489043e-01	3.8627	1.218582e+01	3.035170e-03	7.695494e-03	UP	1.309182e+01	1.098783e+01	9.962466e+00	1.412143e+01	1.927536e+01	1.946212e+01
201	Medtr0019s0070	7.985010e-01	3.31884	1.635312e+01	9.471920e-04	2.773532e-03	UP	7.155450e+00	7.264683e+00	7.284807e+00	1.138825e+01	1.405717e+01	1.230303e+01
205	Medtr0019s0120	8.736228e-01	4.29797	3.634814e+01	1.780134e-05	8.444023e-05	UP	1.717308e+01	1.116945e+01	1.334892e+01	2.804040e+01	2.305588e+01	2.487121e+01
212	Medtr0020s0020	5.975140e-01	5.34807	3.100140e+01	4.298965e-05	1.838090e-04	UP	3.333909e+01	3.913848e+01	2.504399e+01	5.031075e+01	5.250139e+01	4.364393e+01
215	Medtr0020s0120	3.575803e+00	1.27123	4.072986e+01	7.211960e-06	3.795948e-05	UP	4.240266e-01	7.264683e-01	0.000000e+00	2.885023e+00	6.815596e+00	3.446969e+00
216	Medtr0020s0130	6.547746e-01	5.60186	4.866844e+01	3.184161e-06	1.842324e-05	UP	3.657230e+01	3.768554e+01	3.878668e+01	5.415745e+01	6.054166e+01	6.321211e+01
224	Medtr0021s0370	2.359794e+00	-0.421402	8.975108e+00	7.985127e-03	1.791516e-02	UP	2.120133e-01	2.724256e-01	1.575093e-01	1.265361e+00	1.331171e+00	7.954544e-01
275	Medtr0031s0060	1.106378e+00	2.56913	1.484502e+01	1.415016e-03	3.948785e-03	UP	1.802113e+00	4.903661e+00	4.331507e+00	7.946467e+00	7.880533e+00	8.272726e+00
283	Medtr0032s0080	1.519428e+00	2.04501	2.143933e+01	2.807992e-04	9.605816e-04	UP	1.378087e+00	1.906979e+00	2.913923e+00	5.668817e+00	6.442868e+00	6.045454e+00
284	Medtr0032s0170	1.112888e+01	2.7534	2.016928e+02	1.102913e-09	1.681994e-08	UP	0.000000e+00	0.000000e+00	0.000000e+00	1.285607e+01	1.277924e+01	1.479545e+01
285	Medtr0034s0060	1.019401e+00	7.18136	2.487958e+02	3.785620e-11	9.261334e-10	UP	1.000173e+02	9.312415e+01	9.462374e+01	1.872228e+02	1.932860e+02	2.022575e+02
286	Medtr0034s0170	8.989358e-01	1.94696	7.847658e+00	1.283991e-02	2.711643e-02	UP	2.438153e+00	3.359916e+00	2.126376e+00	5.263902e+00	4.898710e+00	4.613636e+00
287	Medtr0034s0190	1.548815e+00	0.760595	9.082736e+00	8.281799e-03	1.851821e-02	UP	7.420466e-01	1.452937e+00	3.150187e-01	2.378879e+00	2.928576e+00	1.962121e+00
294	Medtr0036s0110	1.570622e+01	7.34192	4.832037e+03	4.042259e-19	2.755249e-16	UP	0.000000e+00	0.000000e+00	0.000000e+00	3.313221e+02	3.173512e+02	3.248106e+02
296	Medtr0036s0140	6.238482e-01	5.05256	2.323672e+01	1.901201e-04	6.832407e-04	UP	1.977024e+01	2.951277e+01	2.878483e+01	4.109893e+01	4.073383e+01	3.871212e+01
314	Medtr0040s0140	5.840200e-01	3.54878	6.769699e+00	1.930750e-02	3.850829e-02	UP	6.678420e+00	6.901449e+00	1.417584e+01	1.402020e+01	1.421691e+01	1.362879e+01
320	Medtr0042s0230	2.221596e+00	0.296957	1.098989e+01	4.296121e-03	1.042300e-02	UP	7.420466e-01	4.086384e-01	1.575093e-01	1.265361e+00	1.970133e+00	2.492424e+00
353	Medtr0048s0180	1.267497e+01	4.30365	6.063584e+02	6.837093e-13	2.892562e-11	UP	0.000000e+00	0.000000e+00	0.000000e+00	4.059278e+01	3.466369e+01	4.327272e+01
355	Medtr0048s0220	2.267921e+00	1.37564	2.060741e+01	3.393119e-04	1.132477e-03	UP	1.060067e-01	4.540427e-01	1.890112e+00	3.897312e+00	4.419488e+00	4.401515e+00
356	Medtr0049s0070	7.752924e-01	6.66666	1.102183e+02	1.439476e-08	1.583230e-07	UP	7.658981e+01	7.210198e+01	7.591950e+01	1.221833e+02	1.364184e+02	1.259470e+02
361	Medtr0050s0100	9.783162e+00	1.46704	8.017089e+01	3.719311e-07	2.783302e-06	UP	0.000000e+00	0.000000e+00	0.000000e+00	6.630492e+00	5.857153e+00	3.924242e+00
380	Medtr0054s0080	3.754454e+00	0.78837	3.486681e+01	1.485660e-05	7.181861e-05	UP	5.300333e-02	9.080853e-02	4.725280e-01	4.150384e+00	1.916886e+00	3.340909e+00
381	Medtr0054s0090	6.786292e-01	3.76048	1.584828e+01	1.080802e-03	3.115232e-03	UP	9.275583e+00	1.103324e+01	1.078939e+01	1.553863e+01	1.560132e+01	1.861363e+01
383	Medtr0054s0190	1.434529e+01	5.98634	1.983960e+03	1.951170e-16	3.145577e-14	UP	0.000000e+00	0.000000e+00	0.000000e+00	1.347356e+02	1.233729e+02	1.223409e+02
408	Medtr0062s0020	5.119737e+00	1.75626	6.051793e+01	3.564294e-07	2.680375e-06	UP	6.360400e-01	0.000000e+00	0.000000e+00	5.972504e+00	6.762349e+00	6.787878e+00
421	Medtr0067s0010	2.777867e+00	2.11807	6.178693e+01	7.277034e-07	5.015839e-06	UP	1.060067e+00	9.988939e-01	1.181320e+00	7.389708e+00	8.945470e+00	6.257575e+00
444	Medtr0076s0010	7.508784e-01	3.78009	1.677433e+01	8.498476e-04	2.521993e-03	UP	1.208476e+01	9.988939e+00	8.702391e+00	1.695584e+01	1.485587e+01	1.946212e+01
446	Medtr0077s0010	1.435002e+00	3.5637	5.780651e+01	1.090557e-06	7.153194e-06	UP	6.042380e+00	6.538214e+00	6.536638e+00	1.412143e+01	1.884938e+01	1.856060e+01
451	Medtr0078s0060	1.632648e+00	6.31478	4.154305e+02	7.640167e-13	3.188340e-11	UP	3.673131e+01	4.104546e+01	3.855041e+01	1.210697e+02	1.222015e+02	1.177803e+02
487	Medtr0086s0010	6.383709e-01	5.79362	4.563888e+01	4.702204e-06	2.599295e-05	UP	4.590088e+01	4.426916e+01	4.008613e+01	6.261006e+01	6.991310e+01	6.962878e+01
498	Medtr0088s0100	3.635940e+00	4.55172	3.464709e+02	3.082457e-12	1.065314e-10	UP	1.696107e+00	4.404214e+00	4.095243e+00	4.368026e+01	4.456761e+01	4.221212e+01
503	Medtr0090s0020	1.059292e+00	4.25054	3.581939e+01	1.934089e-05	9.084737e-05	UP	8.268520e+00	1.521043e+01	1.327016e+01	2.697750e+01	2.358835e+01	2.646212e+01
510	Medtr0093s0090	1.394719e+01	5.59034	1.500808e+03	1.345829e-15	1.550420e-13	UP	0.000000e+00	0.000000e+00	0.000000e+00	1.092260e+02	8.327806e+01	9.662120e+01
511	Medtr0094s0010	2.165625e+00	-0.205878	7.293386e+00	1.533549e-02	3.161407e-02	UP	0.000000e+00	4.994469e-01	3.150187e-01	1.518433e+00	1.224677e+00	1.166667e+00
523	Medtr0097s0070	2.410769e+00	5.02686	2.880371e+02	1.253510e-11	3.555911e-10	UP	1.192575e+01	8.399789e+00	1.078939e+01	4.864048e+01	5.814555e+01	5.759090e+01
535	Medtr0103s0090	9.796384e-01	5.50896	8.848171e+01	6.587274e-08	6.022300e-07	UP	3.439916e+01	2.796903e+01	2.972989e+01	5.820661e+01	5.740010e+01	6.517423e+01
542	Medtr0107s0100	8.907064e+00	4.00157	5.372923e+02	6.047468e-15	5.262155e-13	UP	1.590100e-01	0.000000e+00	3.937734e-02	3.583502e+01	2.630394e+01	3.378030e+01
547	Medtr0110s0030	1.801324e+00	0.607255	1.155536e+01	3.682651e-03	9.119475e-03	UP	5.300333e-01	7.264683e-01	6.694147e-01	2.125806e+00	2.502602e+00	2.174242e+00
548	Medtr0110s0040	8.015537e-01	5.17954	5.052068e+01	2.531866e-06	1.505858e-05	UP	2.480556e+01	3.023924e+01	2.425644e+01	4.347780e+01	4.621826e+01	4.804545e+01
551	Medtr0111s0050	8.770991e+00	0.421499	3.952205e+01	2.036568e-05	9.493408e-05	UP	0.000000e+00	0.000000e+00	0.000000e+00	1.720891e+00	3.301304e+00	2.757575e+00
552	Medtr0112s0040	6.597925e+00	2.25324	1.261861e+02	6.346148e-10	1.056457e-08	UP	0.000000e+00	0.000000e+00	2.362640e-01	1.088210e+01	8.359754e+00	9.015150e+00
553	Medtr0112s0050	1.312690e+01	4.77007	8.432344e+02	7.150306e-14	4.353703e-12	UP	0.000000e+00	0.000000e+00	0.000000e+00	5.790292e+01	5.505724e+01	5.080302e+01
567	Medtr0117s0080	4.163385e+00	3.38128	2.135661e+02	1.246097e-10	2.558722e-09	UP	1.484093e+00	1.362128e+00	5.512827e-01	2.049885e+01	1.927536e+01	1.930303e+01
572	Medtr0121s0010	8.461857e-01	3.80456	2.409623e+01	1.589465e-04	5.839542e-04	UP	9.010566e+00	1.239536e+01	8.505504e+00	1.680399e+01	1.906237e+01	1.765909e+01
578	Medtr0122s0020	2.556343e+00	7.33488	1.580306e+03	2.226889e-17	5.875634e-15	UP	4.674894e+01	4.694801e+01	4.705592e+01	2.704836e+02	2.793329e+02	2.779848e+02
585	Medtr0126s0070	1.231639e+00	1.35386	8.942854e+00	8.687835e-03	1.932047e-02	UP	1.219077e+00	1.089702e+00	2.086999e+00	2.834409e+00	4.312994e+00	3.340909e+00
586	Medtr0126s0080	1.418460e+00	3.08623	3.617983e+01	1.828175e-05	8.641835e-05	UP	2.809176e+00	5.811746e+00	5.040299e+00	1.194501e+01	1.267275e+01	1.230303e+01
601	Medtr0135s0090	1.053203e+01	2.16733	1.332929e+02	1.599535e-08	1.730573e-07	UP	0.000000e+00	0.000000e+00	0.000000e+00	8.857527e+00	8.838976e+00	9.174241e+00
634	Medtr0149s0080	7.310818e+00	3.90643	4.132833e+02	6.186541e-14	3.872585e-12	UP	1.060067e-01	0.000000e+00	3.937734e-01	3.421536e+01	2.470653e+01	3.054545e+01
647	Medtr0154s0040	2.250861e+00	-0.522855	6.476347e+00	2.065342e-02	4.083752e-02	UP	3.180200e-01	0.000000e+00	3.150187e-01	1.062903e+00	9.584432e-01	1.060606e+00
653	Medtr0160s0030	5.577926e+00	3.38089	2.335164e+02	4.608825e-11	1.094703e-09	UP	0.000000e+00	3.632341e-01	7.875467e-01	2.257404e+01	1.741172e+01	2.131818e+01
654	Medtr0160s0040	1.185757e+00	3.88331	4.943322e+01	2.894540e-06	1.692750e-05	UP	1.081268e+01	8.263577e+00	7.993599e+00	2.130868e+01	2.007406e+01	1.978030e+01
671	Medtr0171s0010	2.459558e+00	1.92123	3.523013e+01	2.147866e-05	9.931097e-05	UP	4.770300e-01	9.534896e-01	1.811357e+00	8.199539e+00	5.910400e+00	5.037878e+00
679	Medtr0174s0090	1.599028e+01	7.62509	5.730228e+03	1.235046e-19	1.165599e-16	UP	0.000000e+00	0.000000e+00	0.000000e+00	4.095721e+02	3.687876e+02	4.062121e+02
682	Medtr0176s0070	4.788262e+00	1.80685	7.413279e+01	1.061062e-07	9.135561e-07	UP	0.000000e+00	9.080853e-02	5.512827e-01	5.162673e+00	8.625988e+00	6.416666e+00
687	Medtr0178s0030	5.855747e-01	4.40192	1.793564e+01	6.351017e-04	1.962489e-03	UP	1.833915e+01	1.843413e+01	1.393958e+01	2.475046e+01	2.763511e+01	2.333333e+01
690	Medtr0180s0050	6.139933e-01	4.25684	1.800136e+01	6.249243e-04	1.934207e-03	UP	1.489394e+01	1.257698e+01	1.768042e+01	2.232097e+01	2.183121e+01	2.492424e+01
698	Medtr0184s0010	5.182209e-01	4.56337	1.552536e+01	1.177407e-03	3.356713e-03	UP	1.802113e+01	2.124920e+01	1.886174e+01	2.804040e+01	2.683641e+01	2.837121e+01
699	Medtr0184s0030	9.979756e-01	1.99005	8.483567e+00	1.020151e-02	2.220569e-02	UP	1.431090e+00	3.178299e+00	3.110809e+00	5.415745e+00	3.780526e+00	6.416666e+00
700	Medtr0185s0010	1.840738e+00	2.69627	4.806008e+01	3.442948e-06	1.971600e-05	UP	3.286206e+00	1.906979e+00	3.228941e+00	1.052780e+01	9.371444e+00	1.028788e+01
709	Medtr0190s0020	1.290540e+00	2.05124	1.607151e+01	1.019854e-03	2.960508e-03	UP	3.392213e+00	2.088596e+00	1.732603e+00	6.073733e+00	5.803906e+00	5.462120e+00
710	Medtr0191s0020	1.770255e+00	0.19639	6.653367e+00	2.011497e-02	3.991761e-02	UP	9.010566e-01	4.540427e-02	5.512827e-01	1.315975e+00	1.863639e+00	1.803030e+00
712	Medtr0192s0050	7.222450e+00	-0.949431	1.353607e+01	2.492799e-03	6.470781e-03	UP	0.000000e+00	0.000000e+00	0.000000e+00	6.073733e-01	1.331171e+00	7.424241e-01
717	Medtr0194s0040	1.248798e+00	2.60163	2.393377e+01	1.644230e-04	6.011937e-04	UP	3.339210e+00	3.723150e+00	3.583338e+00	8.553840e+00	8.625988e+00	8.219696e+00
773	Medtr0240s0020	7.741129e+00	-0.49497	1.947451e+01	5.953570e-04	1.855759e-03	UP	0.000000e+00	0.000000e+00	0.000000e+00	1.366590e+00	1.064937e+00	1.431818e+00
775	Medtr0240s0040	1.585380e+01	7.4844	5.271696e+03	2.206083e-19	1.804429e-16	UP	0.000000e+00	0.000000e+00	0.000000e+00	3.468101e+02	3.619720e+02	3.657499e+02
777	Medtr0240s0070	8.192826e+00	-0.104342	2.655797e+01	1.484405e-04	5.500053e-04	UP	0.000000e+00	0.000000e+00	0.000000e+00	1.265361e+00	2.342861e+00	1.643939e+00
783	Medtr0246s0020	1.516554e+00	2.72546	3.115074e+01	4.190754e-05	1.797775e-04	UP	4.770300e+00	2.451830e+00	3.071432e+00	9.667358e+00	1.080911e+01	8.643938e+00
789	Medtr0249s0070	6.820854e-01	5.56217	5.191016e+01	2.140898e-06	1.302910e-05	UP	3.651929e+01	3.913848e+01	3.291945e+01	6.149654e+01	6.165984e+01	5.133333e+01
797	Medtr0257s0040	7.402865e+00	-0.774486	1.543412e+01	1.524876e-03	4.213197e-03	UP	0.000000e+00	0.000000e+00	0.000000e+00	8.098310e-01	1.703899e+00	5.833333e-01
798	Medtr0257s0060	1.051502e+01	2.17089	1.321062e+02	1.693002e-08	1.821258e-07	UP	0.000000e+00	0.000000e+00	0.000000e+00	1.133763e+01	6.336374e+00	9.227271e+00
799	Medtr0258s0040	1.655305e+00	3.55775	6.873024e+01	3.571710e-07	2.684307e-06	UP	4.558286e+00	6.084172e+00	6.142864e+00	1.928410e+01	1.735847e+01	1.691666e+01
827	Medtr0276s0050	6.081563e-01	7.50297	9.896797e+01	3.049977e-08	3.078583e-07	UP	1.513245e+02	1.501519e+02	1.301815e+02	2.181482e+02	2.207614e+02	2.173712e+02
836	Medtr0280s0040	1.238259e+00	3.8072	3.678829e+01	1.662585e-05	7.941699e-05	UP	5.671356e+00	1.212294e+01	7.166675e+00	1.913226e+01	1.922211e+01	2.031060e+01
842	Medtr0288s0040	1.574120e+00	6.3883	4.068532e+02	8.969812e-13	3.644060e-11	UP	4.166062e+01	4.304325e+01	4.166122e+01	1.216265e+02	1.236924e+02	1.306666e+02
846	Medtr0291s0020	1.105686e+01	2.69507	1.925562e+02	1.493511e-09	2.188486e-08	UP	0.000000e+00	0.000000e+00	0.000000e+00	1.341283e+01	1.251301e+01	1.288636e+01
847	Medtr0291s0030	1.652153e+00	0.498038	8.634484e+00	9.647639e-03	2.118233e-02	UP	7.420466e-01	8.172768e-01	4.331507e-01	1.315975e+00	2.396108e+00	2.386363e+00
848	Medtr0291s0040	9.289811e+00	0.944378	5.680593e+01	2.789475e-06	1.639869e-05	UP	0.000000e+00	0.000000e+00	0.000000e+00	4.200999e+00	2.609095e+00	4.507575e+00
878	Medtr0330s0020	5.953977e+00	1.99182	9.381320e+01	8.276211e-09	9.740127e-08	UP	0.000000e+00	3.632341e-01	0.000000e+00	7.136636e+00	8.040273e+00	8.219696e+00
879	Medtr0330s0030	9.764491e+00	1.42236	7.874581e+01	4.141533e-07	3.060070e-06	UP	0.000000e+00	0.000000e+00	0.000000e+00	5.972504e+00	4.685722e+00	5.249999e+00
880	Medtr0330s0040	1.156888e+01	3.20038	2.749900e+02	1.423256e-10	2.867311e-09	UP	0.000000e+00	0.000000e+00	0.000000e+00	1.710768e+01	2.028705e+01	1.776515e+01
881	Medtr0330s0050	1.491375e+01	6.55044	2.913574e+03	1.358431e-17	4.008887e-15	UP	0.000000e+00	0.000000e+00	0.000000e+00	1.968396e+02	1.756081e+02	1.900075e+02
887	Medtr0334s0010	9.802269e-01	7.93528	1.244125e+02	4.287404e-07	3.152822e-06	UP	1.300702e+02	1.969183e+02	1.699526e+02	3.183648e+02	3.251785e+02	3.277272e+02
891	Medtr0337s0030	1.239957e+01	7.10779	3.817020e+03	1.724145e-21	6.043868e-18	UP	0.000000e+00	0.000000e+00	1.181320e-01	2.697750e+02	2.613887e+02	2.963863e+02
894	Medtr0337s0090	4.113347e+00	4.6933	5.549490e+02	8.196854e-14	4.823367e-12	UP	2.544160e+00	3.269107e+00	2.598904e+00	5.380315e+01	4.472735e+01	4.825757e+01
897	Medtr0339s0030	8.151956e-01	2.73207	8.098407e+00	1.171406e-02	2.505138e-02	UP	3.498220e+00	6.265789e+00	4.449639e+00	9.768587e+00	5.910400e+00	9.492423e+00
903	Medtr0349s0040	1.381087e+00	2.26177	2.217083e+01	2.389916e-04	8.345491e-04	UP	2.650167e+00	1.906979e+00	3.268319e+00	7.440323e+00	5.963646e+00	7.159090e+00
914	Medtr0370s0010	5.703471e+00	2.79339	2.166129e+02	3.560677e-11	8.807652e-10	UP	2.120133e-01	2.270213e-01	3.150187e-01	1.189439e+01	1.560132e+01	1.331060e+01
925	Medtr0384s0020	6.526683e+00	0.794643	4.839282e+01	3.475630e-06	1.989387e-05	UP	0.000000e+00	9.080853e-02	0.000000e+00	3.846697e+00	2.768836e+00	3.446969e+00
926	Medtr0386s0010	1.281178e+01	4.44451	6.713975e+02	3.408349e-13	1.614557e-11	UP	0.000000e+00	0.000000e+00	0.000000e+00	4.418641e+01	4.174552e+01	4.475757e+01
927	Medtr0388s0020	1.212390e+00	2.0141	9.149705e+00	8.078306e-03	1.810113e-02	UP	9.540599e-01	2.315618e+00	3.622715e+00	6.832949e+00	6.442868e+00	3.553030e+00
934	Medtr0392s0020	5.143001e+00	2.33252	1.190915e+02	4.350675e-09	5.522859e-08	UP	0.000000e+00	2.724256e-01	4.725280e-01	1.007227e+01	9.690925e+00	9.598483e+00
945	Medtr0416s0030	9.169877e+00	7.00453	4.023576e+03	8.021108e-21	1.640183e-17	UP	3.180200e-01	6.356597e-01	3.543960e-01	2.694713e+02	2.489822e+02	2.507272e+02
960	Medtr0428s0010	1.794906e+00	6.0568	3.452877e+02	3.154561e-12	1.085647e-10	UP	2.883381e+01	2.651609e+01	3.386451e+01	9.890062e+01	1.087301e+02	1.023485e+02
961	Medtr0428s0020	1.425901e+00	2.49892	2.604061e+01	1.075974e-04	4.142178e-04	UP	2.544160e+00	3.813958e+00	2.717036e+00	8.756298e+00	7.507805e+00	8.219696e+00
962	Medtr0428s0030	9.348984e-01	6.60928	9.713615e+01	3.470806e-08	3.435524e-07	UP	5.008815e+01	7.600674e+01	7.568324e+01	1.251189e+02	1.267807e+02	1.316742e+02
980	Medtr0451s0010	2.086844e+00	4.00872	1.252628e+02	5.826892e-09	7.170525e-08	UP	8.056506e+00	5.176086e+00	5.315940e+00	2.525661e+01	2.880654e+01	2.381060e+01
982	Medtr0459s0020	1.928157e+00	2.00919	2.438421e+01	1.502716e-04	5.559121e-04	UP	2.756173e+00	1.906979e+00	5.119054e-01	6.174962e+00	6.229881e+00	6.363635e+00
993	Medtr0475s0040	2.528609e+00	0.960586	1.773221e+01	6.647685e-04	2.041751e-03	UP	1.166073e+00	6.356597e-01	0.000000e+00	2.935638e+00	3.407798e+00	3.287878e+00
1004	Medtr0493s0030	9.304498e-01	5.93269	1.043536e+02	2.110372e-08	2.217744e-07	UP	4.764999e+01	4.159031e+01	3.713283e+01	8.462734e+01	7.459883e+01	8.055302e+01
1016	Medtr0512s0030	1.125885e+01	2.88956	2.214429e+02	5.971710e-10	1.000914e-08	UP	0.000000e+00	0.000000e+00	0.000000e+00	1.452634e+01	1.458963e+01	1.532576e+01
1025	Medtr0536s0020	2.767764e+00	3.06106	1.030162e+02	2.321637e-08	2.413912e-07	UP	1.219077e+00	2.179405e+00	2.795791e+00	1.604478e+01	1.293898e+01	1.468939e+01
1029	Medtr0549s0020	6.877396e-01	2.53574	7.223152e+00	1.621505e-02	3.319304e-02	UP	3.498220e+00	4.722044e+00	4.882790e+00	6.630492e+00	6.975336e+00	7.583332e+00
1075	Medtr0672s0010	1.166306e+01	3.29117	2.932327e+02	9.275367e-11	1.980844e-09	UP	0.000000e+00	0.000000e+00	0.000000e+00	1.979025e+01	1.757146e+01	2.137121e+01
1077	Medtr0683s0010	1.227511e+01	3.9142	4.553598e+02	4.796622e-12	1.552764e-10	UP	0.000000e+00	0.000000e+00	0.000000e+00	3.224140e+01	2.827407e+01	2.996212e+01
1081	Medtr0690s0010	1.744475e+00	2.37035	2.546103e+01	1.207177e-04	4.580442e-04	UP	4.346273e+00	2.179405e+00	8.269240e-01	8.756298e+00	7.241571e+00	7.477272e+00
1082	Medtr0691s0020	1.129368e+00	4.08142	4.219358e+01	7.508644e-06	3.934382e-05	UP	7.526473e+00	9.625705e+00	1.441210e+01	2.308018e+01	2.177796e+01	2.471212e+01
1091	Medtr0753s0010	1.271626e+01	4.35385	6.277131e+02	5.398094e-13	2.382346e-11	UP	0.000000e+00	0.000000e+00	0.000000e+00	4.307289e+01	3.881695e+01	4.083333e+01
1093	Medtr0753s0030	8.846413e+00	0.524294	4.197313e+01	1.480328e-05	7.158907e-05	UP	0.000000e+00	0.000000e+00	0.000000e+00	2.885023e+00	2.609095e+00	2.863636e+00
1103	Medtr0795s0020	5.350649e-01	3.98173	8.849679e+00	8.962624e-03	1.984702e-02	UP	8.745549e+00	1.384830e+01	1.571156e+01	1.781628e+01	2.129874e+01	1.681060e+01
1110	Medtr0854s0010	8.632527e+00	0.376756	3.661577e+01	3.033086e-05	1.352460e-04	UP	0.000000e+00	0.000000e+00	0.000000e+00	3.644240e+00	2.023380e+00	1.803030e+00
1114	Medtr0874s0020	2.336345e+00	0.321199	1.173917e+01	3.358839e-03	8.417852e-03	UP	2.120133e-01	9.080853e-01	7.875467e-02	1.569048e+00	1.863639e+00	2.492424e+00
1117	Medtr0888s0020	1.305407e+01	4.68593	7.962736e+02	1.059519e-13	5.908746e-12	UP	0.000000e+00	0.000000e+00	0.000000e+00	5.471421e+01	4.382215e+01	5.594696e+01
1122	Medtr0911s0010	8.518578e+00	0.259758	3.377022e+01	4.586474e-05	1.944754e-04	UP	0.000000e+00	0.000000e+00	0.000000e+00	3.188710e+00	1.863639e+00	1.803030e+00
1123	Medtr0911s0020	1.019258e+01	1.84944	1.058274e+02	6.818468e-08	6.210526e-07	UP	0.000000e+00	0.000000e+00	0.000000e+00	7.997082e+00	7.028583e+00	6.469696e+00
1128	Medtr0927s0010	7.205728e+00	-0.950484	1.342555e+01	2.568097e-03	6.643050e-03	UP	0.000000e+00	0.000000e+00	0.000000e+00	8.098310e-01	1.064937e+00	7.954544e-01
1129	Medtr0929s0010	1.588856e+00	2.77826	3.821672e+01	1.337838e-05	6.552467e-05	UP	4.929310e+00	3.042086e+00	2.323263e+00	1.164132e+01	1.150132e+01	7.477272e+00
1135	Medtr0959s0010	1.250431e+01	4.1256	5.336910e+02	1.632010e-12	6.142066e-11	UP	0.000000e+00	0.000000e+00	0.000000e+00	3.401290e+01	3.077667e+01	3.998484e+01
1143	Medtr1030s0010	8.035266e+00	-0.284236	2.358445e+01	2.570912e-04	8.896292e-04	UP	0.000000e+00	0.000000e+00	0.000000e+00	7.086022e-01	2.023380e+00	1.856060e+00
1149	Medtr1099s0010	6.028559e-01	4.82328	1.997298e+01	3.906771e-04	1.282295e-03	UP	1.802113e+01	2.292915e+01	2.610717e+01	3.623994e+01	3.173512e+01	3.431060e+01
1151	Medtr1142s0010	6.465219e+00	0.00745508	2.642369e+01	1.298269e-04	4.882287e-04	UP	0.000000e+00	4.540427e-02	0.000000e+00	1.720891e+00	2.662342e+00	1.272727e+00
1152	Medtr1149s0010	8.387888e+00	0.101495	3.060782e+01	7.490980e-05	3.014821e-04	UP	0.000000e+00	0.000000e+00	0.000000e+00	2.024578e+00	2.342861e+00	1.750000e+00
1155	Medtr1173s0010	2.662874e+00	1.57409	3.237636e+01	3.380342e-05	1.490241e-04	UP	0.000000e+00	1.362128e+00	9.450560e-01	4.049155e+00	6.336374e+00	4.878787e+00
1161	Medtr1252s0010	4.211390e+00	1.11497	4.890435e+01	1.734715e-06	1.079271e-05	UP	4.240266e-01	1.816171e-01	7.875467e-02	3.289939e+00	5.377931e+00	3.446969e+00
1167	Medtr1319s0010	8.245553e-01	5.7849	7.217255e+01	2.588597e-07	2.010095e-06	UP	4.425778e+01	4.050061e+01	3.488832e+01	6.716536e+01	7.433259e+01	6.931060e+01
1202	Medtr1886s0010	7.124251e+00	-1.02168	1.266959e+01	3.159319e-03	7.973194e-03	UP	0.000000e+00	0.000000e+00	0.000000e+00	7.086022e-01	1.064937e+00	7.424241e-01
1210	Medtr1g004990	9.741525e-01	5.08757	6.951507e+01	3.314350e-07	2.516322e-06	UP	1.833915e+01	2.628907e+01	2.402017e+01	4.297166e+01	4.712346e+01	4.486363e+01
1214	Medtr1g006600	8.597115e-01	3.28664	1.745556e+01	7.154544e-04	2.175712e-03	UP	5.936373e+00	6.356597e+00	8.269240e+00	1.138825e+01	1.379093e+01	1.235606e+01
1241	Medtr1g007300	6.854014e+00	1.94393	1.064049e+02	6.022972e-09	7.385891e-08	UP	0.000000e+00	0.000000e+00	1.575093e-01	5.567588e+00	1.054287e+01	6.734848e+00
1245	Medtr1g007360	5.840923e-01	3.984	1.378374e+01	1.901101e-03	5.112803e-03	UP	1.372786e+01	1.253158e+01	1.157694e+01	2.085315e+01	1.698574e+01	1.882575e+01
1267	Medtr1g007740	6.343361e-01	4.24762	1.901246e+01	4.894030e-04	1.563464e-03	UP	1.256179e+01	1.480179e+01	1.705039e+01	1.928410e+01	2.577147e+01	2.402272e+01
1271	Medtr1g007840	5.455836e-01	6.46152	3.068579e+01	4.543141e-05	1.929380e-04	UP	5.814465e+01	7.768670e+01	7.895156e+01	1.111493e+02	1.039911e+02	9.831817e+01
1275	Medtr1g007880	1.397090e+00	3.7433	5.012252e+01	2.658672e-06	1.572770e-05	UP	5.194326e+00	6.810640e+00	9.765579e+00	2.105561e+01	1.629353e+01	2.084091e+01
1281	Medtr1g008050	2.414713e+00	-0.0474559	9.549163e+00	6.725612e-03	1.540637e-02	UP	5.300333e-01	3.632341e-01	0.000000e+00	1.720891e+00	1.384418e+00	1.431818e+00
1282	Medtr1g008060	6.439567e-01	4.96622	2.009598e+01	3.797431e-04	1.250133e-03	UP	1.865717e+01	2.270213e+01	3.150187e+01	4.018787e+01	3.700656e+01	3.696212e+01
1286	Medtr1g008140	2.252480e+00	5.22144	2.284723e+02	7.174015e-11	1.595974e-09	UP	9.911623e+00	1.770766e+01	1.110441e+01	6.665922e+01	6.027543e+01	5.801514e+01
1291	Medtr1g008220	9.964883e-01	7.51795	3.008241e+02	9.014215e-12	2.652168e-10	UP	1.270490e+02	1.170068e+02	1.230935e+02	2.478589e+02	2.418472e+02	2.425075e+02
1294	Medtr1g008280	2.773393e+00	7.81134	1.508547e+03	3.213867e-17	8.047130e-15	UP	5.411640e+01	5.167006e+01	6.583890e+01	4.212134e+02	3.641019e+02	3.906742e+02
1301	Medtr1g008380	1.768699e+00	1.68464	2.377103e+01	1.708616e-04	6.220478e-04	UP	1.219077e+00	1.407532e+00	1.653848e+00	4.454071e+00	4.525982e+00	5.674242e+00
1314	Medtr1g008740	1.927983e+00	3.4528	8.220946e+01	1.085658e-07	9.317904e-07	UP	3.233203e+00	4.949065e+00	5.355318e+00	1.629785e+01	1.432340e+01	2.126515e+01
1320	Medtr1g008980	5.484901e-01	5.72318	3.214461e+01	3.530343e-05	1.546368e-04	UP	4.033553e+01	4.699342e+01	4.103118e+01	6.802581e+01	6.160660e+01	5.849242e+01
1321	Medtr1g008990	2.339778e+00	6.0492	5.980850e+02	4.555634e-14	3.007346e-12	UP	1.934622e+01	2.460911e+01	2.146065e+01	1.116555e+02	1.109132e+02	1.091894e+02
1323	Medtr1g009030	6.743402e-01	6.23519	7.477026e+01	2.047747e-07	1.633538e-06	UP	5.655455e+01	6.456487e+01	5.300189e+01	8.963817e+01	9.989108e+01	8.792423e+01
1349	Medtr1g009620	9.714194e-01	3.40769	2.208439e+01	2.433483e-04	8.483137e-04	UP	8.109510e+00	7.627917e+00	5.827846e+00	1.270422e+01	1.368444e+01	1.537879e+01
1360	Medtr1g009760	2.890676e+00	1.23905	3.583167e+01	1.887249e-05	8.896534e-05	UP	8.480533e-01	3.632341e-01	4.725280e-01	4.302227e+00	3.248057e+00	4.666666e+00
1369	Medtr1g009900	4.966542e+00	2.69382	1.629436e+02	6.682976e-10	1.105033e-08	UP	7.420466e-01	2.724256e-01	2.362640e-01	1.290668e+01	1.208703e+01	1.251515e+01
1392	Medtr1g010210	1.321571e+00	5.43456	1.590694e+02	1.041138e-09	1.603731e-08	UP	2.363949e+01	2.610745e+01	2.425644e+01	6.397665e+01	5.782607e+01	6.337120e+01
1393	Medtr1g010220	1.436731e+01	5.99769	2.003920e+03	1.820460e-16	3.008575e-14	UP	0.000000e+00	0.000000e+00	0.000000e+00	1.231449e+02	1.304015e+02	1.299242e+02
1395	Medtr1g010240	1.007324e+00	2.27992	1.268930e+01	2.611568e-03	6.737740e-03	UP	2.809176e+00	2.905873e+00	3.780224e+00	6.023118e+00	6.496115e+00	6.681817e+00
1396	Medtr1g010250	2.282921e+00	3.59429	1.163021e+02	9.871854e-09	1.141544e-07	UP	4.028253e+00	2.815065e+00	5.434072e+00	1.806936e+01	1.991432e+01	2.200757e+01
1398	Medtr1g010270	1.082143e+01	2.44862	1.627240e+02	4.456260e-09	5.633575e-08	UP	0.000000e+00	0.000000e+00	0.000000e+00	1.012289e+01	1.112859e+01	1.145454e+01
1402	Medtr1g010310	6.161550e+00	3.96424	4.559169e+02	2.696868e-13	1.323515e-11	UP	3.180200e-01	2.724256e-01	6.300374e-01	3.365860e+01	2.896628e+01	2.980303e+01
1404	Medtr1g011245	1.954329e+00	0.417568	9.700184e+00	6.665197e-03	1.528653e-02	UP	8.480533e-01	6.356597e-01	1.575093e-01	1.619662e+00	1.916886e+00	2.492424e+00
1410	Medtr1g011430	1.027082e+01	1.8775	1.100706e+02	5.338621e-08	5.013359e-07	UP	0.000000e+00	0.000000e+00	0.000000e+00	4.707143e+00	9.264951e+00	8.007575e+00
1415	Medtr1g011540	1.490794e+01	6.54781	2.904031e+03	1.389719e-17	4.008887e-15	UP	0.000000e+00	0.000000e+00	0.000000e+00	2.054440e+02	1.659704e+02	1.900075e+02
1416	Medtr1g011580	1.908455e+00	3.04311	5.141373e+01	2.274198e-06	1.374151e-05	UP	3.392213e+00	4.722044e+00	2.362640e+00	1.245115e+01	1.139482e+01	1.490151e+01
1420	Medtr1g011640	2.538383e+00	5.20862	4.051158e+02	9.271930e-13	3.742017e-11	UP	1.314483e+01	9.898130e+00	9.804956e+00	6.357174e+01	6.112738e+01	6.421969e+01
1425	Medtr1g011690	5.684070e-01	4.08181	1.187460e+01	3.336279e-03	8.372430e-03	UP	1.690806e+01	1.244077e+01	1.165569e+01	1.923349e+01	2.119224e+01	1.978030e+01
1426	Medtr1g011700	1.404289e+00	1.53085	1.398221e+01	1.801684e-03	4.878836e-03	UP	1.537097e+00	1.271319e+00	1.811357e+00	4.656529e+00	2.662342e+00	4.984848e+00
1441	Medtr1g012030	5.810758e-01	3.51409	7.931109e+00	1.245039e-02	2.639830e-02	UP	1.192575e+01	9.126258e+00	6.536638e+00	1.396959e+01	1.224677e+01	1.437121e+01
1457	Medtr1g012430	1.087718e+01	2.51267	1.696283e+02	3.406312e-09	4.457817e-08	UP	0.000000e+00	0.000000e+00	0.000000e+00	1.128702e+01	1.155456e+01	1.134848e+01
1458	Medtr1g012440	1.402734e+00	4.31888	9.074179e+01	5.544853e-08	5.181249e-07	UP	1.166073e+01	9.625705e+00	1.149818e+01	2.885023e+01	2.923252e+01	2.858333e+01
1460	Medtr1g012480	5.091052e-01	4.26656	1.207020e+01	3.143271e-03	7.935960e-03	UP	1.579499e+01	1.511962e+01	1.661724e+01	1.908164e+01	2.183121e+01	2.656818e+01
1487	Medtr1g012960	1.425942e+00	5.86065	2.189510e+02	9.858945e-11	2.090914e-09	UP	2.692569e+01	3.555154e+01	3.201377e+01	8.275461e+01	8.381053e+01	8.728787e+01
1492	Medtr1g013040	8.241944e-01	4.45385	3.700513e+01	1.607738e-05	7.700698e-05	UP	1.632503e+01	1.471098e+01	1.634159e+01	2.616767e+01	2.784810e+01	2.969697e+01
1497	Medtr1g013100	2.112692e+00	1.81149	3.001503e+01	5.156245e-05	2.158743e-04	UP	1.908120e+00	8.172768e-01	1.260075e+00	4.605914e+00	5.910400e+00	6.310605e+00
1501	Medtr1g013150	6.786261e-01	3.01697	9.195132e+00	7.950840e-03	1.784884e-02	UP	6.042380e+00	3.950171e+00	8.505504e+00	9.009370e+00	8.466248e+00	1.209091e+01
1528	Medtr1g013760	2.962805e+00	0.590024	1.833970e+01	5.095622e-04	1.620482e-03	UP	0.000000e+00	5.448512e-01	3.937734e-01	2.834409e+00	1.171431e+00	3.712121e+00
1529	Medtr1g013790	1.803555e+00	0.493592	9.588023e+00	6.940192e-03	1.583582e-02	UP	8.480533e-01	2.724256e-01	6.300374e-01	2.986252e+00	2.183121e+00	1.113636e+00
1530	Medtr1g013800	1.811159e+00	1.59039	1.708872e+01	7.879347e-04	2.364190e-03	UP	2.915183e+00	4.540427e-01	7.481694e-01	5.314516e+00	3.833773e+00	4.560605e+00
1531	Medtr1g013820	9.251744e-01	4.46661	4.625437e+01	4.337493e-06	2.417293e-05	UP	1.330384e+01	1.593690e+01	1.638097e+01	2.616767e+01	2.715589e+01	3.330303e+01
1548	Medtr1g014250	9.474930e-01	4.2575	3.200931e+01	3.612786e-05	1.577131e-04	UP	1.653704e+01	1.230456e+01	1.059250e+01	2.272588e+01	2.704940e+01	2.524242e+01
1554	Medtr1g014320	1.713274e+00	1.98309	1.973767e+01	4.134131e-04	1.348442e-03	UP	2.544160e+00	2.633447e+00	4.725280e-01	5.921890e+00	6.336374e+00	5.568181e+00
1559	Medtr1g014420	1.017262e+00	5.00629	6.796200e+01	3.843269e-07	2.867319e-06	UP	2.374549e+01	1.675417e+01	2.339014e+01	4.013725e+01	4.036111e+01	4.809848e+01
1560	Medtr1g014510	5.060493e-01	5.87173	2.297459e+01	2.009595e-04	7.154882e-04	UP	5.692558e+01	4.790150e+01	4.091305e+01	6.448280e+01	7.033908e+01	7.037120e+01
1568	Medtr1g014700	1.212698e+00	4.43242	6.529572e+01	4.988612e-07	3.595024e-06	UP	1.054766e+01	1.630013e+01	1.216760e+01	2.844532e+01	2.997797e+01	3.176515e+01
1569	Medtr1g014710	5.924239e-01	5.58409	3.570315e+01	1.969843e-05	9.231649e-05	UP	3.959349e+01	4.113627e+01	3.410077e+01	5.268963e+01	6.251179e+01	5.737878e+01
1570	Medtr1g014720	5.369075e-01	4.51536	1.663721e+01	8.802137e-04	2.602565e-03	UP	1.918721e+01	1.829792e+01	1.838922e+01	2.525661e+01	2.742212e+01	2.821212e+01
1572	Medtr1g014790	1.786893e+00	0.461782	8.682365e+00	9.467529e-03	2.082975e-02	UP	8.480533e-01	9.080853e-01	7.875467e-02	1.670277e+00	2.715589e+00	1.696969e+00
1577	Medtr1g015020	5.510743e-01	4.11228	1.364622e+01	1.976999e-03	5.290676e-03	UP	1.303882e+01	1.380290e+01	1.508152e+01	1.817058e+01	1.970133e+01	2.349242e+01
1581	Medtr1g015110	5.037483e-01	6.10133	2.644720e+01	9.933595e-05	3.861701e-04	UP	6.206690e+01	5.126142e+01	5.690025e+01	7.465630e+01	8.982742e+01	7.678787e+01
1582	Medtr1g015120	6.371911e-01	4.09607	1.597086e+01	1.046485e-03	3.027786e-03	UP	1.303882e+01	1.371209e+01	1.330954e+01	1.806936e+01	1.879614e+01	2.524242e+01
1585	Medtr1g015165	4.354115e+00	-0.714625	1.331576e+01	1.995443e-03	5.330885e-03	UP	1.060067e-01	4.540427e-02	0.000000e+00	8.098310e-01	1.064937e+00	1.219697e+00
1592	Medtr1g015300	1.374661e+00	4.28138	7.334253e+01	2.327499e-07	1.828175e-06	UP	8.957563e+00	1.271319e+01	1.063188e+01	2.910330e+01	2.555848e+01	2.937878e+01
1596	Medtr1g015410	1.276241e+00	4.84302	7.862515e+01	1.464095e-07	1.212077e-06	UP	1.765011e+01	1.938762e+01	1.346705e+01	4.150384e+01	3.642084e+01	4.348484e+01
1620	Medtr1g015810	1.235633e+00	2.87157	2.508296e+01	1.300703e-04	4.890690e-04	UP	4.399276e+00	3.178299e+00	5.355318e+00	9.717973e+00	1.075586e+01	1.012879e+01
1625	Medtr1g015890	3.158547e+00	5.34592	4.325542e+02	5.600600e-13	2.443995e-11	UP	1.150172e+01	7.491704e+00	6.142864e+00	7.247988e+01	6.804946e+01	7.832575e+01
1626	Medtr1g015910	8.987648e-01	3.55575	1.709685e+01	7.829562e-04	2.352128e-03	UP	1.028265e+01	9.807322e+00	4.804035e+00	1.437450e+01	1.592081e+01	1.506060e+01
1630	Medtr1g015970	1.524698e+00	5.17198	1.509503e+02	1.523746e-09	2.224722e-08	UP	1.621902e+01	2.079515e+01	1.827108e+01	5.932012e+01	5.617542e+01	4.523484e+01
1631	Medtr1g015980	8.657447e-01	6.49772	6.747733e+01	1.016338e-06	6.734784e-06	UP	4.711996e+01	7.791372e+01	6.788653e+01	1.142368e+02	1.149599e+02	1.196363e+02
1634	Medtr1g016010	1.813331e+00	3.93232	1.054669e+02	1.960404e-08	2.075254e-07	UP	5.088320e+00	6.719832e+00	8.269240e+00	2.262465e+01	2.374809e+01	2.487121e+01
1637	Medtr1g016070	1.350567e+00	3.1459	3.512374e+01	2.160467e-05	9.985596e-05	UP	5.406340e+00	3.269107e+00	6.103487e+00	1.427327e+01	1.160781e+01	1.209091e+01
1644	Medtr1g016210	1.157720e+00	1.2202	7.211706e+00	1.630371e-02	3.334392e-02	UP	1.060067e+00	2.224809e+00	9.450560e-01	2.581336e+00	3.248057e+00	3.500000e+00
1645	Medtr1g016230	8.627293e-01	8.04261	2.574981e+02	2.922594e-11	7.454740e-10	UP	1.942042e+02	1.745340e+02	1.927127e+02	3.443300e+02	3.401408e+02	3.357348e+02
1646	Medtr1g016235	1.582902e+00	2.61721	3.223091e+01	3.481735e-05	1.527531e-04	UP	4.505283e+00	1.634554e+00	3.071432e+00	1.052780e+01	8.146767e+00	8.643938e+00
1661	Medtr1g016410	8.120069e-01	4.82414	4.480563e+01	5.252562e-06	2.864164e-05	UP	2.019427e+01	2.374643e+01	1.775918e+01	3.406352e+01	3.918968e+01	3.462878e+01
1675	Medtr1g016780	1.887641e+00	8.43958	8.008659e+02	4.669296e-15	4.278593e-13	UP	1.270490e+02	1.599592e+02	1.567218e+02	5.615166e+02	5.302321e+02	5.474317e+02
1683	Medtr1g016880	5.222883e-01	4.22856	1.217034e+01	3.049375e-03	7.728317e-03	UP	1.770311e+01	1.412073e+01	1.433335e+01	2.120745e+01	2.193770e+01	2.275000e+01
1692	Medtr1g017000	2.242279e+00	1.46265	2.907894e+01	6.120036e-05	2.514626e-04	UP	7.420466e-01	1.180511e+00	9.056787e-01	4.049155e+00	4.100007e+00	5.249999e+00
1698	Medtr1g017140	6.230771e-01	4.05634	1.539479e+01	1.219232e-03	3.462674e-03	UP	1.420489e+01	1.094243e+01	1.405771e+01	1.862611e+01	2.012731e+01	2.142424e+01
1715	Medtr1g017500	2.353787e+00	1.42537	2.833559e+01	7.011412e-05	2.844206e-04	UP	9.010566e-01	1.271319e+00	4.725280e-01	3.745469e+00	4.579228e+00	4.878787e+00
1717	Medtr1g017530	2.557092e+00	2.08123	4.128488e+01	8.639597e-06	4.454685e-05	UP	1.219077e+00	2.134001e+00	3.937734e-01	6.934178e+00	6.975336e+00	7.530302e+00
1734	Medtr1g017910	6.046231e+00	2.76007	1.398744e+02	6.909445e-10	1.131047e-08	UP	6.360400e-01	4.540427e-02	0.000000e+00	1.199562e+01	1.384418e+01	1.410606e+01
1735	Medtr1g017920	1.803923e+00	1.13617	1.469130e+01	1.482481e-03	4.113662e-03	UP	9.010566e-01	3.178299e-01	1.575093e+00	3.239324e+00	3.141564e+00	3.606060e+00
1747	Medtr1g018200	3.151536e+00	4.16025	2.118868e+02	1.261436e-10	2.583733e-09	UP	5.724360e+00	2.315618e+00	3.071432e+00	3.122911e+01	3.397149e+01	3.091666e+01
1749	Medtr1g018280	4.005936e+00	-0.641483	1.219540e+01	2.581344e-03	6.671689e-03	UP	0.000000e+00	1.816171e-01	0.000000e+00	1.265361e+00	1.064937e+00	9.015150e-01
1757	Medtr1g018510	1.416302e+00	6.17763	2.052114e+02	1.597254e-10	3.168426e-09	UP	4.658993e+01	4.100005e+01	3.158062e+01	1.104913e+02	9.861315e+01	1.057954e+02
1761	Medtr1g018610	2.460152e+00	1.07541	1.674185e+01	8.585137e-04	2.544843e-03	UP	1.060067e-01	1.816171e-01	1.417584e+00	4.200999e+00	3.940266e+00	2.386363e+00
1772	Medtr1g018750	8.453024e-01	3.31595	1.595511e+01	1.050868e-03	3.039393e-03	UP	5.300333e+00	8.944641e+00	6.969788e+00	1.189439e+01	1.192729e+01	1.426515e+01
1773	Medtr1g018760	3.065220e+00	9.44647	3.879487e+03	1.810218e-20	2.961276e-17	UP	1.660594e+02	1.419337e+02	1.400258e+02	1.278875e+03	1.213496e+03	1.245788e+03
1779	Medtr1g018810	2.560176e+00	0.0649186	1.309266e+01	2.155288e-03	5.697745e-03	UP	2.120133e-01	4.540427e-01	1.575093e-01	2.378879e+00	1.384418e+00	1.272727e+00
1781	Medtr1g018840	6.269450e-01	10.6411	3.495805e+02	2.870198e-12	1.004692e-10	UP	1.224165e+03	1.308823e+03	1.233534e+03	1.905887e+03	1.975564e+03	1.933219e+03
1788	Medtr1g019040	1.154098e+00	2.11084	1.435423e+01	1.620270e-03	4.445234e-03	UP	2.703170e+00	3.132894e+00	2.126376e+00	5.415745e+00	6.336374e+00	5.833333e+00
1790	Medtr1g019110	5.321136e-01	4.94197	1.492794e+01	1.383063e-03	3.871944e-03	UP	1.934622e+01	3.055707e+01	2.528025e+01	3.821390e+01	3.508967e+01	3.542424e+01
1797	Medtr1g019200	5.148307e-01	5.63135	2.821042e+01	7.106429e-05	2.878943e-04	UP	3.927547e+01	4.635776e+01	3.685719e+01	5.739678e+01	5.910400e+01	5.796211e+01
1801	Medtr1g019270	7.998790e-01	3.60833	1.644515e+01	9.248846e-04	2.716244e-03	UP	6.095383e+00	9.262470e+00	1.098628e+01	1.402020e+01	1.821042e+01	1.410606e+01
1819	Medtr1g019540	1.157824e+00	3.51046	3.684342e+01	1.648516e-05	7.878818e-05	UP	7.844493e+00	7.173874e+00	6.142864e+00	1.553863e+01	1.538834e+01	1.596212e+01
1841	Medtr1g019790	6.900575e-01	2.32233	6.326135e+00	2.300595e-02	4.478895e-02	UP	3.710233e+00	3.859363e+00	3.701470e+00	6.630492e+00	6.016893e+00	5.621211e+00
1842	Medtr1g019800	1.204156e+00	1.7826	1.080869e+01	4.660076e-03	1.118437e-02	UP	9.540599e-01	2.270213e+00	2.756413e+00	4.454071e+00	5.697412e+00	4.030302e+00
1848	Medtr1g019940	5.580704e-01	5.60887	2.001429e+01	3.869638e-04	1.270786e-03	UP	2.830378e+01	4.658478e+01	4.339382e+01	5.962381e+01	6.155335e+01	5.281817e+01
1853	Medtr1g020020	5.132384e+00	0.592788	3.858530e+01	5.988948e-06	3.222030e-05	UP	2.120133e-01	4.540427e-02	0.000000e+00	2.429493e+00	3.248057e+00	2.863636e+00
1863	Medtr1g021070	6.447207e-01	7.45181	9.467707e+01	4.142335e-08	4.015987e-07	UP	1.123671e+02	1.522405e+02	1.461293e+02	2.010406e+02	2.198562e+02	2.183257e+02
1865	Medtr1g021100	1.695104e+00	5.71476	3.104938e+02	7.088314e-12	2.151629e-10	UP	2.257942e+01	2.678852e+01	2.488648e+01	7.875607e+01	8.088195e+01	8.097726e+01
1898	Medtr1g021610	1.469057e+00	2.45891	2.599635e+01	1.085722e-04	4.173158e-04	UP	2.491157e+00	4.767448e+00	1.496339e+00	7.187251e+00	1.038313e+01	6.363635e+00
1901	Medtr1g021635	1.767626e+00	1.90549	2.742982e+01	8.255205e-05	3.284680e-04	UP	1.537097e+00	1.816171e+00	1.653848e+00	5.820661e+00	5.590918e+00	5.727272e+00
1902	Medtr1g021638	2.029969e+00	1.41753	2.147389e+01	2.785032e-04	9.539239e-04	UP	3.180200e-01	1.816171e+00	9.450560e-01	2.935638e+00	4.259747e+00	5.409090e+00
1904	Medtr1g021652	7.535565e-01	4.98373	3.702124e+01	1.603739e-05	7.684545e-05	UP	1.844516e+01	2.683392e+01	2.520149e+01	3.882128e+01	3.956240e+01	4.051515e+01
1913	Medtr1g021845	4.789250e+00	0.525121	3.659515e+01	7.964423e-06	4.148398e-05	UP	2.120133e-01	9.080853e-02	0.000000e+00	2.378879e+00	3.514292e+00	2.174242e+00
1914	Medtr1g021855	9.228080e-01	4.32213	4.059842e+01	9.416001e-06	4.801534e-05	UP	1.505295e+01	1.221375e+01	1.401833e+01	2.728118e+01	2.694290e+01	2.412878e+01
1918	Medtr1g021915	1.163223e+00	2.41422	1.554029e+01	1.173074e-03	3.347081e-03	UP	2.120133e+00	3.087490e+00	4.370884e+00	7.592166e+00	7.720792e+00	6.628787e+00
1922	Medtr1g021955	4.521433e+00	3.72075	2.426007e+02	4.821409e-11	1.133216e-09	UP	2.120133e-01	1.225915e+00	1.653848e+00	2.717995e+01	2.262991e+01	2.614394e+01
1925	Medtr1g021985	7.237734e-01	3.29696	1.352691e+01	2.045688e-03	5.443778e-03	UP	8.056506e+00	6.311193e+00	7.717958e+00	1.280545e+01	1.102210e+01	1.262121e+01
1927	Medtr1g021995	6.899819e-01	2.89681	8.604532e+00	9.770321e-03	2.141911e-02	UP	5.088320e+00	5.357703e+00	6.339751e+00	1.098333e+01	7.561052e+00	8.856059e+00
1935	Medtr1g022050	5.192498e-01	4.98055	2.051328e+01	3.451433e-04	1.148769e-03	UP	2.363949e+01	2.560801e+01	2.831230e+01	3.745469e+01	3.626110e+01	3.765151e+01
1944	Medtr1g022160	9.255350e-01	7.10857	1.698322e+02	6.452969e-10	1.071333e-08	UP	1.068547e+02	9.480411e+01	8.470065e+01	1.790739e+02	1.835951e+02	1.786591e+02
1946	Medtr1g022185	8.169840e-01	5.36538	6.487061e+01	5.204363e-07	3.728603e-06	UP	3.090094e+01	3.151056e+01	2.713098e+01	5.304393e+01	5.335334e+01	5.101514e+01
1952	Medtr1g022245	2.065478e+00	1.89027	3.158668e+01	3.908057e-05	1.691882e-04	UP	1.855117e+00	8.626811e-01	1.496339e+00	6.529263e+00	6.496115e+00	4.719696e+00
1956	Medtr1g022265	9.421536e-01	5.24386	5.967355e+01	8.906561e-07	5.990932e-06	UP	2.342747e+01	2.987601e+01	2.445333e+01	4.965277e+01	4.499358e+01	5.456817e+01
1968	Medtr1g022350	7.466989e-01	3.98296	1.684835e+01	8.339338e-04	2.482478e-03	UP	1.515895e+01	1.139647e+01	9.096164e+00	1.801874e+01	2.065977e+01	2.020454e+01
1969	Medtr1g022355	8.353480e-01	2.71066	9.778084e+00	6.523945e-03	1.501168e-02	UP	3.816240e+00	7.083066e+00	3.071432e+00	9.414286e+00	8.625988e+00	6.840908e+00
1988	Medtr1g022480	5.089135e-01	7.17362	6.791310e+01	3.861272e-07	2.878424e-06	UP	1.172964e+02	1.231818e+02	1.168326e+02	1.723928e+02	1.677808e+02	1.682651e+02
1991	Medtr1g022495	1.506237e+00	4.61982	1.284021e+02	4.882485e-09	6.097018e-08	UP	1.277380e+01	1.221375e+01	1.323078e+01	3.983356e+01	3.232083e+01	3.685606e+01
2001	Medtr1g023020	8.082684e+00	-0.213727	2.455329e+01	2.139218e-04	7.573529e-04	UP	0.000000e+00	0.000000e+00	0.000000e+00	1.214747e+00	1.810393e+00	1.803030e+00
2002	Medtr1g023030	2.818579e+00	5.04141	3.521098e+02	2.717482e-12	9.583230e-11	UP	1.102469e+01	8.263577e+00	5.670336e+00	5.638449e+01	6.554686e+01	5.064393e+01
2004	Medtr1g023050	1.267438e+00	5.45014	1.408656e+02	2.511875e-09	3.416652e-08	UP	2.385150e+01	2.928575e+01	2.394142e+01	5.633387e+01	6.240530e+01	6.618181e+01
2012	Medtr1g023180	6.773830e-01	5.91359	5.810777e+01	1.054904e-06	6.956527e-06	UP	4.616590e+01	4.449618e+01	4.807973e+01	7.900914e+01	7.411960e+01	6.936363e+01
2014	Medtr1g023210	6.063863e-01	10.4509	3.164018e+02	6.141060e-12	1.905048e-10	UP	1.088900e+03	1.129749e+03	1.110559e+03	1.679691e+03	1.711141e+03	1.677454e+03
2030	Medtr1g023600	1.423116e+00	2.0067	2.004584e+01	3.847650e-04	1.264920e-03	UP	2.385150e+00	1.634554e+00	2.441395e+00	6.073733e+00	3.993513e+00	7.212120e+00
2031	Medtr1g023605	7.769894e-01	2.77558	9.629300e+00	6.858224e-03	1.566627e-02	UP	4.081256e+00	6.719832e+00	4.213375e+00	8.250154e+00	8.413001e+00	8.962120e+00
2059	Medtr1g024005	1.005249e+00	4.08774	4.084786e+01	9.084790e-06	4.652945e-05	UP	1.293281e+01	1.007975e+01	1.086814e+01	2.272588e+01	2.348186e+01	2.158333e+01
2063	Medtr1g024095	6.908800e-01	7.27139	8.909877e+01	6.281975e-08	5.775463e-07	UP	1.144872e+02	1.093789e+02	1.305359e+02	1.902091e+02	2.010068e+02	1.808863e+02
2094	Medtr1g025340	1.447524e+00	3.71142	6.570582e+01	4.790516e-07	3.468565e-06	UP	5.989376e+00	7.537108e+00	7.402939e+00	1.796813e+01	2.065977e+01	1.871969e+01
2118	Medtr1g025830	7.537460e+00	-0.60414	1.716841e+01	1.002153e-03	2.913261e-03	UP	0.000000e+00	0.000000e+00	0.000000e+00	1.923349e+00	7.454558e-01	8.484847e-01
2125	Medtr1g025950	1.953789e+00	2.98114	4.436239e+01	5.579527e-06	3.026314e-05	UP	3.604226e+00	1.316724e+00	4.607148e+00	1.396959e+01	1.272600e+01	1.087121e+01
2136	Medtr1g026110	8.978030e-01	6.31899	1.102559e+02	1.436040e-08	1.580868e-07	UP	5.136023e+01	5.098899e+01	6.493323e+01	9.728095e+01	1.080378e+02	1.060076e+02
2139	Medtr1g026160	3.382330e+00	6.75161	1.740102e+03	1.040504e-17	3.152086e-15	UP	1.939922e+01	1.970545e+01	1.756229e+01	1.985098e+02	1.989302e+02	1.923939e+02
2140	Medtr1g026170	7.852001e-01	2.99611	1.153740e+01	3.701569e-03	9.161187e-03	UP	6.148386e+00	4.268001e+00	6.930411e+00	1.083149e+01	9.903913e+00	9.333332e+00
2174	Medtr1g026860	9.396547e-01	3.49552	2.530436e+01	1.244060e-04	4.703658e-04	UP	7.314460e+00	8.081960e+00	7.678580e+00	1.407081e+01	1.416366e+01	1.596212e+01
2180	Medtr1g026940	2.221433e+00	2.21225	4.246238e+01	7.274340e-06	3.825699e-05	UP	1.802113e+00	2.361022e+00	7.875467e-01	7.642780e+00	7.880533e+00	7.106060e+00
2184	Medtr1g026990	1.167107e+00	3.12887	3.038587e+01	4.790919e-05	2.021661e-04	UP	4.293270e+00	5.993363e+00	5.749091e+00	9.869816e+00	1.357794e+01	1.262121e+01
2187	Medtr1g027040	1.123177e+00	2.53427	9.379747e+00	7.896324e-03	1.773872e-02	UP	3.392213e+00	6.265789e+00	1.417584e+00	6.782335e+00	6.922090e+00	9.651514e+00
2189	Medtr1g027060	1.272469e+00	2.20475	1.610379e+01	1.011165e-03	2.937717e-03	UP	1.802113e+00	2.724256e+00	3.307696e+00	7.794624e+00	4.951956e+00	6.628787e+00
2192	Medtr1g027150	1.180389e+00	3.05652	2.589259e+01	1.107257e-04	4.248613e-04	UP	4.293270e+00	6.356597e+00	4.489016e+00	1.234992e+01	1.064937e+01	1.140151e+01
2194	Medtr1g027170	2.514466e+00	0.682965	1.568615e+01	1.096479e-03	3.154580e-03	UP	3.180200e-01	1.089702e+00	0.000000e+00	2.530722e+00	3.088317e+00	2.280303e+00
2196	Medtr1g027200	4.677647e+00	0.444438	2.901488e+01	3.207948e-05	1.421648e-04	UP	3.180200e-01	0.000000e+00	0.000000e+00	2.935638e+00	2.449355e+00	2.174242e+00
2209	Medtr1g027450	2.899359e+00	-0.471584	1.032351e+01	4.718416e-03	1.130227e-02	UP	0.000000e+00	2.270213e-01	1.968867e-01	1.214747e+00	9.051963e-01	1.325757e+00
2210	Medtr1g027460	7.453771e-01	2.5278	6.800323e+00	1.907958e-02	3.810637e-02	UP	4.240266e+00	2.088596e+00	6.379128e+00	7.035407e+00	6.549362e+00	7.795453e+00
2221	Medtr1g027640	8.560188e-01	4.30142	3.635879e+01	1.777183e-05	8.433284e-05	UP	1.282681e+01	1.457477e+01	1.449086e+01	2.545906e+01	2.497277e+01	2.556060e+01
2228	Medtr1g027710	8.483437e-01	1.90045	6.851358e+00	1.870755e-02	3.747314e-02	UP	1.908120e+00	2.224809e+00	3.622715e+00	4.454071e+00	4.366241e+00	5.303030e+00
2232	Medtr1g027750	1.041460e+01	2.06055	1.230215e+02	2.657259e-08	2.721362e-07	UP	0.000000e+00	0.000000e+00	0.000000e+00	9.616744e+00	6.442868e+00	8.856059e+00
2233	Medtr1g027820	1.488194e+00	2.91527	3.239613e+01	3.384168e-05	1.491392e-04	UP	4.240266e+00	2.724256e+00	4.764658e+00	1.083149e+01	1.277924e+01	9.598483e+00
2242	Medtr1g027930	2.151767e+00	0.392045	1.039264e+01	5.250260e-03	1.242941e-02	UP	8.480533e-01	5.902555e-01	0.000000e+00	2.429493e+00	1.970133e+00	1.696969e+00
2244	Medtr1g027950	3.285978e+00	-0.00908943	1.563394e+01	9.116640e-04	2.682303e-03	UP	3.180200e-01	2.270213e-01	0.000000e+00	1.973963e+00	9.584432e-01	2.121212e+00
2246	Medtr1g027970	2.689496e+00	1.08862	2.556983e+01	1.116371e-04	4.280237e-04	UP	0.000000e+00	8.626811e-01	7.481694e-01	2.480108e+00	4.046760e+00	4.295454e+00
2254	Medtr1g028100	1.657234e+00	1.54327	1.656243e+01	9.005685e-04	2.653795e-03	UP	5.300333e-01	2.315618e+00	1.220697e+00	4.099770e+00	4.845463e+00	4.083333e+00
2261	Medtr1g028280	3.026038e+00	2.67307	9.088757e+01	5.577553e-08	5.207838e-07	UP	8.480533e-01	1.180511e+00	1.968867e+00	1.270422e+01	1.080911e+01	1.055303e+01
2262	Medtr1g028290	3.393148e+00	3.11501	1.348223e+02	3.509575e-09	4.578263e-08	UP	7.420466e-01	2.361022e+00	1.338829e+00	1.553863e+01	1.528184e+01	1.659848e+01
2263	Medtr1g028300	6.303704e-01	2.81934	7.082857e+00	1.710667e-02	3.475438e-02	UP	4.664293e+00	5.176086e+00	6.536638e+00	7.136636e+00	9.850666e+00	8.484847e+00
2268	Medtr1g028360	4.486051e+00	3.03671	1.877379e+02	3.140237e-10	5.703564e-09	UP	8.480533e-01	9.988939e-01	3.150187e-01	1.371651e+01	1.868964e+01	1.463636e+01
2275	Medtr1g028460	2.187466e+00	5.8348	4.658006e+02	3.162209e-13	1.512559e-11	UP	2.257942e+01	2.183945e+01	1.756229e+01	9.024555e+01	9.834692e+01	9.174241e+01
2280	Medtr1g028580	6.974387e-01	3.89223	1.783209e+01	6.515339e-04	2.005437e-03	UP	1.160773e+01	1.085162e+01	1.130130e+01	1.811997e+01	2.039354e+01	1.638636e+01
2289	Medtr1g028720	6.515101e-01	5.63101	4.672107e+01	4.081915e-06	2.293087e-05	UP	3.524721e+01	3.986495e+01	4.028301e+01	6.139532e+01	5.878451e+01	6.130302e+01
2297	Medtr1g028960	5.262674e-01	3.66505	8.704875e+00	9.429948e-03	2.076196e-02	UP	9.063569e+00	1.116945e+01	1.067126e+01	1.579171e+01	1.427015e+01	1.463636e+01
2298	Medtr1g028970	8.254066e-01	4.28699	3.140033e+01	4.011215e-05	1.730667e-04	UP	1.266780e+01	1.525583e+01	1.409709e+01	2.621828e+01	2.332212e+01	2.513636e+01
2299	Medtr1g028980	1.121007e+01	2.86103	2.147678e+02	7.303860e-10	1.185331e-08	UP	0.000000e+00	0.000000e+00	0.000000e+00	1.771505e+01	1.128833e+01	1.453030e+01
2306	Medtr1g029150	2.580901e+00	4.8419	3.140331e+02	6.505180e-12	2.000302e-10	UP	6.360400e+00	9.217066e+00	8.820523e+00	5.081690e+01	4.738969e+01	4.931817e+01
2308	Medtr1g029230	6.915551e+00	-1.1764	1.098840e+01	5.133142e-03	1.218742e-02	UP	0.000000e+00	0.000000e+00	0.000000e+00	7.086022e-01	9.051963e-01	5.833333e-01
2321	Medtr1g029440	5.856284e-01	5.89761	3.557733e+01	2.009446e-05	9.397329e-05	UP	4.176662e+01	5.643750e+01	4.489016e+01	7.288479e+01	7.087155e+01	7.037120e+01
2324	Medtr1g029470	8.156302e-01	3.81618	1.421615e+01	1.683128e-03	4.597126e-03	UP	6.731423e+00	1.407532e+01	9.529315e+00	2.065069e+01	1.602730e+01	1.702272e+01
2327	Medtr1g029520	5.662814e-01	6.58621	6.231060e+01	6.750398e-07	4.708393e-06	UP	7.616579e+01	7.686942e+01	7.914844e+01	1.064928e+02	1.189534e+02	1.184166e+02
2329	Medtr1g029550	1.181918e+00	4.47086	7.335104e+01	2.325622e-07	1.827285e-06	UP	1.446991e+01	1.234996e+01	1.382144e+01	3.001436e+01	3.152213e+01	3.054545e+01
2333	Medtr1g029600	7.368891e-01	4.1773	1.776544e+01	6.623510e-04	2.035412e-03	UP	1.017664e+01	1.575528e+01	1.433335e+01	2.581336e+01	2.172471e+01	2.025757e+01
2334	Medtr1g029610	6.838091e-01	5.72662	4.398264e+01	5.868188e-06	3.163999e-05	UP	3.450517e+01	4.653937e+01	4.067679e+01	6.757028e+01	6.410920e+01	6.384848e+01
2341	Medtr1g029690	6.991973e-01	3.35564	1.011108e+01	5.840309e-03	1.365763e-02	UP	8.056506e+00	8.717619e+00	6.654770e+00	8.958756e+00	1.320522e+01	1.543182e+01
2346	Medtr1g029750	1.481823e+00	4.90506	1.467290e+02	1.871277e-09	2.661767e-08	UP	1.568899e+01	1.684498e+01	1.472712e+01	4.752696e+01	4.243773e+01	4.226515e+01
2351	Medtr1g029840	5.954280e-01	5.9557	4.943224e+01	2.894603e-06	1.692750e-05	UP	4.584788e+01	4.980848e+01	5.241123e+01	7.080960e+01	7.805987e+01	7.498484e+01
2352	Medtr1g029850	7.759498e-01	5.5121	6.092813e+01	7.796823e-07	5.329205e-06	UP	2.978787e+01	3.918388e+01	3.193502e+01	5.557466e+01	6.086114e+01	5.605302e+01
2359	Medtr1g030220	4.288613e+00	-0.415244	1.509801e+01	1.067102e-03	3.079449e-03	UP	0.000000e+00	1.816171e-01	0.000000e+00	1.518433e+00	1.118184e+00	1.272727e+00
2363	Medtr1g030265	1.504635e+00	2.74054	2.974315e+01	5.373763e-05	2.236909e-04	UP	3.286206e+00	2.588043e+00	4.370884e+00	9.313057e+00	1.182080e+01	8.378787e+00
2364	Medtr1g030268	1.340164e+00	4.22927	8.240634e+01	1.067567e-07	9.188338e-07	UP	9.487596e+00	1.266779e+01	9.608070e+00	2.449739e+01	3.173512e+01	2.423485e+01
2365	Medtr1g030275	9.818547e+00	6.89425	2.941785e+03	1.384731e-20	2.427038e-17	UP	0.000000e+00	3.178299e-01	3.937734e-01	2.411778e+02	2.472251e+02	2.246894e+02
2378	Medtr1g030580	1.009458e+00	9.0046	5.409483e+02	9.935648e-14	5.643540e-12	UP	3.426135e+02	3.426206e+02	3.373456e+02	6.998965e+02	6.710700e+02	6.879090e+02
2379	Medtr1g030600	3.094304e+00	7.98519	2.766617e+03	2.647660e-19	1.968736e-16	UP	4.950511e+01	5.530240e+01	5.449823e+01	4.423702e+02	4.541956e+02	4.643863e+02
2387	Medtr1g030740	7.478877e-01	4.93294	3.905656e+01	1.179351e-05	5.862829e-05	UP	2.379850e+01	1.956924e+01	2.488648e+01	3.877066e+01	3.791175e+01	3.791666e+01
2392	Medtr1g030820	7.359291e-01	8.27816	1.408856e+02	2.509220e-09	3.414933e-08	UP	2.023137e+02	2.583049e+02	2.394930e+02	3.890732e+02	3.831110e+02	3.898787e+02
2395	Medtr1g030860	5.952420e-01	5.26402	2.927228e+01	5.847265e-05	2.414678e-04	UP	2.999988e+01	3.241865e+01	2.909985e+01	5.106997e+01	4.222475e+01	4.528787e+01
2403	Medtr1g031150	5.937290e-01	5.03799	2.638619e+01	1.005209e-04	3.902818e-04	UP	2.798576e+01	2.633447e+01	2.425644e+01	3.725223e+01	3.972214e+01	4.115151e+01
2404	Medtr1g031180	5.317083e-01	3.2663	6.175186e+00	2.444390e-02	4.720269e-02	UP	4.929310e+00	7.446300e+00	1.090752e+01	1.057842e+01	1.027664e+01	1.299242e+01
2405	Medtr1g031200	1.730343e+00	0.34516	8.537189e+00	9.814471e-03	2.149359e-02	UP	1.060067e-01	9.080853e-01	6.300374e-01	1.113518e+00	1.916886e+00	2.492424e+00
2408	Medtr1g031230	6.799746e+00	-1.28889	1.007180e+01	6.795360e-03	1.554583e-02	UP	0.000000e+00	0.000000e+00	0.000000e+00	6.073733e-01	6.389621e-01	7.424241e-01
2409	Medtr1g031280	6.411914e-01	4.87272	2.377169e+01	1.699816e-04	6.191197e-04	UP	1.743810e+01	2.769660e+01	2.346889e+01	3.295000e+01	3.450395e+01	3.924242e+01
2410	Medtr1g031320	2.311026e+00	1.43368	1.819655e+01	6.001167e-04	1.868265e-03	UP	1.537097e+00	1.271319e+00	3.937734e-02	3.796083e+00	3.620785e+00	5.727272e+00
2417	Medtr1g031510	4.336883e+00	-0.443705	1.551548e+01	1.026104e-03	2.976186e-03	UP	0.000000e+00	1.816171e-01	0.000000e+00	5.567588e-01	1.597405e+00	1.696969e+00
2418	Medtr1g031520	1.853049e+00	0.0270888	6.781396e+00	1.888368e-02	3.778892e-02	UP	0.000000e+00	4.540427e-01	7.087920e-01	1.366590e+00	1.118184e+00	1.962121e+00
2419	Medtr1g031530	2.962486e+00	3.55699	1.641715e+02	8.300327e-10	1.321696e-08	UP	3.604226e+00	2.724256e+00	1.850735e+00	2.216912e+01	1.879614e+01	2.137121e+01
2421	Medtr1g031540	1.984394e+00	2.25265	3.348172e+01	2.831187e-05	1.271676e-04	UP	1.590100e+00	8.172768e-01	3.150187e+00	8.503226e+00	6.549362e+00	7.636363e+00
2422	Medtr1g031560	1.438439e+00	5.18653	1.729386e+02	5.650332e-10	9.529062e-09	UP	2.093632e+01	1.970545e+01	1.819233e+01	5.496728e+01	5.537672e+01	4.905302e+01
2423	Medtr1g031580	2.228155e+00	3.46259	8.203890e+01	1.101251e-07	9.435227e-07	UP	1.961123e+00	4.268001e+00	5.040299e+00	1.842366e+01	2.076627e+01	1.543182e+01
2425	Medtr1g031620	1.019044e+00	3.54225	2.728336e+01	8.460363e-05	3.354345e-04	UP	6.837430e+00	6.629023e+00	9.332428e+00	1.675338e+01	1.506886e+01	1.484848e+01
2428	Medtr1g031680	5.403652e-01	4.28318	1.327219e+01	2.201356e-03	5.803273e-03	UP	1.664305e+01	1.843413e+01	1.244324e+01	2.566152e+01	2.241692e+01	2.078788e+01
2447	Medtr1g032100	2.050211e+00	3.69639	1.095886e+02	1.499530e-08	1.637528e-07	UP	5.406340e+00	6.220385e+00	3.622715e+00	1.887919e+01	2.422731e+01	1.925000e+01
2454	Medtr1g032220	6.132062e-01	5.96946	4.873405e+01	3.158035e-06	1.828933e-05	UP	4.865706e+01	4.767448e+01	5.182057e+01	8.275461e+01	7.167025e+01	7.291666e+01
2458	Medtr1g032290	9.549608e-01	2.36988	7.630429e+00	1.391402e-02	2.904486e-02	UP	6.890433e-01	4.858257e+00	4.646526e+00	6.023118e+00	8.732482e+00	5.515151e+00
2476	Medtr1g032630	6.373905e-01	4.78312	2.783465e+01	7.623233e-05	3.062523e-04	UP	2.114833e+01	1.952383e+01	2.374453e+01	3.411413e+01	3.189486e+01	3.431060e+01
2494	Medtr1g033000	7.763679e-01	2.54766	9.112983e+00	8.179449e-03	1.830269e-02	UP	4.558286e+00	4.177193e+00	4.016488e+00	8.553840e+00	6.016893e+00	7.318181e+00
2510	Medtr1g033340	6.226490e-01	5.1355	3.362717e+01	2.754046e-05	1.239978e-04	UP	3.084794e+01	2.751499e+01	2.461083e+01	4.616037e+01	4.185202e+01	3.950757e+01
2512	Medtr1g033420	6.034221e-01	5.91357	4.879749e+01	3.133019e-06	1.816159e-05	UP	4.966412e+01	4.327027e+01	5.052112e+01	7.328971e+01	7.071181e+01	7.376514e+01
2563	Medtr1g034300	1.069536e+00	3.38748	2.313707e+01	1.941772e-04	6.948694e-04	UP	7.473470e+00	8.626811e+00	4.292130e+00	1.396959e+01	1.379093e+01	1.431818e+01
2566	Medtr1g034340	5.553818e-01	4.06447	1.236368e+01	2.876961e-03	7.343870e-03	UP	1.659004e+01	1.062460e+01	1.338829e+01	2.125806e+01	1.879614e+01	1.930303e+01
2568	Medtr1g034360	2.890604e+00	6.0144	7.989434e+02	4.758698e-15	4.326985e-13	UP	1.648404e+01	1.516503e+01	1.456961e+01	1.038608e+02	1.256093e+02	1.121060e+02
2572	Medtr1g034450	1.051324e+00	1.26574	6.757107e+00	1.942037e-02	3.868309e-02	UP	2.173137e+00	9.988939e-01	1.417584e+00	3.796083e+00	2.236367e+00	3.393939e+00
2573	Medtr1g034480	9.838335e-01	1.59446	7.069600e+00	1.720134e-02	3.491830e-02	UP	2.120133e+00	2.361022e+00	1.535716e+00	2.834409e+00	4.579228e+00	4.295454e+00
2612	Medtr1g035730	7.816336e-01	3.60656	1.613096e+01	1.003535e-03	2.916586e-03	UP	7.314460e+00	8.626811e+00	1.055313e+01	1.751260e+01	1.400392e+01	1.458333e+01
2633	Medtr1g036490	1.767902e+00	4.82912	5.358355e+01	8.104729e-05	3.231619e-04	UP	6.784426e+00	1.657256e+01	1.484526e+01	4.899478e+01	3.865721e+01	4.438636e+01
2634	Medtr1g036510	1.938745e+00	4.45306	1.436490e+02	2.181673e-09	3.031364e-08	UP	7.208453e+00	1.089702e+01	8.899278e+00	3.664485e+01	3.168187e+01	3.584848e+01
2635	Medtr1g036520	9.995385e-01	5.11119	6.523572e+01	5.018274e-07	3.609495e-06	UP	2.766774e+01	2.283835e+01	1.901925e+01	4.529992e+01	4.579228e+01	4.645454e+01
2642	Medtr1g036710	8.410219e-01	2.5108	1.027062e+01	5.542436e-03	1.305686e-02	UP	4.240266e+00	4.086384e+00	3.819602e+00	6.124347e+00	8.146767e+00	7.371211e+00
2644	Medtr1g036750	1.280783e+00	5.22183	1.339601e+02	3.605195e-09	4.685180e-08	UP	2.401051e+01	1.970545e+01	2.161816e+01	5.253779e+01	5.287411e+01	5.287120e+01
2652	Medtr1g037010	8.766347e-01	4.8692	4.997469e+01	2.707026e-06	1.597139e-05	UP	2.183737e+01	2.193026e+01	1.815295e+01	3.623994e+01	3.775201e+01	3.908333e+01
2653	Medtr1g037020	1.000071e+00	2.45627	1.260521e+01	2.677283e-03	6.885564e-03	UP	4.399276e+00	3.859363e+00	2.717036e+00	6.883564e+00	6.762349e+00	7.954544e+00
2666	Medtr1g037450	5.242036e-01	3.35697	7.272119e+00	1.591563e-02	3.266185e-02	UP	8.056506e+00	1.003434e+01	7.009166e+00	1.067965e+01	1.373769e+01	1.150757e+01
2671	Medtr1g037520	5.895109e-01	4.26745	1.576135e+01	1.105886e-03	3.180523e-03	UP	1.298582e+01	1.666337e+01	1.622346e+01	2.338387e+01	2.145848e+01	2.434091e+01
2678	Medtr1g037630	9.884666e-01	7.48697	2.892482e+02	1.213965e-11	3.447717e-10	UP	1.235508e+02	1.230910e+02	1.141549e+02	2.395581e+02	2.394511e+02	2.361969e+02
2679	Medtr1g037650	2.133189e+00	2.08381	4.041986e+01	9.721141e-06	4.935596e-05	UP	1.272080e+00	1.861575e+00	1.496339e+00	7.389708e+00	6.070140e+00	7.053029e+00
2680	Medtr1g037670	7.805182e+00	-0.46016	2.025306e+01	5.036966e-04	1.603907e-03	UP	0.000000e+00	0.000000e+00	0.000000e+00	1.164132e+00	1.171431e+00	1.643939e+00
2688	Medtr1g038260	1.518348e+00	0.390398	6.051879e+00	2.555483e-02	4.905839e-02	UP	0.000000e+00	8.172768e-01	1.023811e+00	1.417204e+00	1.970133e+00	2.121212e+00
2734	Medtr1g039435	1.303946e+01	4.66738	7.873974e+02	1.144196e-13	6.267027e-12	UP	0.000000e+00	0.000000e+00	0.000000e+00	5.157611e+01	4.531306e+01	5.562878e+01
2735	Medtr1g039445	9.935334e+00	1.58925	8.850980e+01	2.045411e-07	1.632736e-06	UP	0.000000e+00	0.000000e+00	0.000000e+00	6.478648e+00	5.697412e+00	5.727272e+00
2739	Medtr1g039990	5.792889e-01	3.36266	7.561351e+00	1.427449e-02	2.969450e-02	UP	6.042380e+00	9.988939e+00	8.505504e+00	1.159071e+01	1.064937e+01	1.442424e+01
2749	Medtr1g040155	2.940978e+00	4.86023	4.322904e+02	5.628406e-13	2.444422e-11	UP	5.618353e+00	7.400896e+00	6.930411e+00	5.081690e+01	5.218191e+01	5.122727e+01
2751	Medtr1g040195	1.844318e+00	6.27888	4.557141e+02	3.744369e-13	1.743441e-11	UP	2.888681e+01	3.482507e+01	3.760536e+01	1.186402e+02	1.198054e+02	1.258939e+02
2783	Medtr1g040810	7.300496e-01	3.46469	1.382930e+01	1.876737e-03	5.056701e-03	UP	8.056506e+00	8.036555e+00	8.741768e+00	1.032535e+01	1.325846e+01	1.739394e+01
2784	Medtr1g040875	6.832650e-01	7.1007	1.035736e+02	2.223638e-08	2.323834e-07	UP	1.112010e+02	9.730134e+01	1.075001e+02	1.709250e+02	1.730522e+02	1.631212e+02
2792	Medtr1g041085	3.575374e+00	3.97457	3.166494e+02	6.151788e-12	1.905967e-10	UP	2.332147e+00	2.270213e+00	2.677659e+00	2.763548e+01	2.763511e+01	3.171212e+01
2814	Medtr1g041395	9.015281e-01	5.32931	7.421572e+01	2.151609e-07	1.705303e-06	UP	2.533559e+01	2.865009e+01	2.992677e+01	5.096874e+01	4.850787e+01	5.743181e+01
2833	Medtr1g041575	1.285742e+00	1.99485	1.528069e+01	1.257980e-03	3.557078e-03	UP	1.590100e+00	2.542639e+00	2.598904e+00	6.174962e+00	5.537672e+00	5.037878e+00
2842	Medtr1g041695	2.025928e+00	6.29	5.421157e+02	9.771442e-14	5.589083e-12	UP	2.575962e+01	3.586937e+01	3.087183e+01	1.199562e+02	1.354600e+02	1.213863e+02
2845	Medtr1g041795	9.160181e-01	5.31113	6.958620e+01	3.292141e-07	2.502557e-06	UP	2.501757e+01	2.787822e+01	2.921798e+01	5.471421e+01	5.260788e+01	4.836363e+01
[truncated: 5,019 more rows]

## Sheet: C
	GeneID	logFC	logCPM	F	PValue	FDR	change	CPM.WT_control_1	CPM.WT_control_2	CPM.WT_control_3	CPM.WT_rhizobia_3	CPM.WT_rhizobia_2	CPM.WT_rhizobia_1
[truncated: 4,279 more rows]
