# Supplementary material for: An NSP2-MYB module orchestrates flavonoid biosynthesis and nodule symbiosis
Source: Curr Biol. Author manuscript; Available in PMC 2026 May 7. (PMC7619063; doi:10.1016/j.cub.2026.01.013)
Supplement: Data S2 [file EMS213625-supplement-Data_S2.xlsx]

## Sheet: A
	GeneID	logFC	logCPM	F	PValue	FDR	change	CPM.nsp2-2_control_2	CPM.nsp2-2_control_1	CPM.nsp2-2_control_3	CPM.nsp2-2_rhizobia_3	CPM.nsp2-2_rhizobia_1	CPM.nsp2-2_rhizobia_2	CPM.nsp2-2_rhizobia_4
4	Medtr0001s0260	-8.07929	-0.300753	1.447729e+01	7.360695e-03	3.390991e-02	DOWN	5.442723e-01	4.026992e+00	5.741300e-01	0.000000e+00	0.000000e+00	0.000000e+00	0.000000e+00
5	Medtr0001s0430	-0.83159	4.667086e+00	9.264456e+00	1.459448e-02	5.356588e-02	Not_significant	2.952677e+01	4.931686e+01	2.406562e+01	1.624415e+01	1.848013e+01	2.081940e+01	1.877363e+01
6	Medtr0001s0490	4.808523e-02	4.091348e+00	3.135514e-02	8.635303e-01	9.123586e-01	Not_significant	2.007004e+01	1.268778e+01	1.980749e+01	1.585035e+01	1.882976e+01	1.890651e+01	1.250261e+01
7	Medtr0001s0560	-1.80831	-0.212203	3.252009e+00	1.013007e-01	2.046947e-01	Not_significant	2.585293e+00	4.964784e-01	7.655067e-01	1.476740e-01	5.993557e-01	2.669154e-01	6.704867e-01
8	Medtr0001s0570	-0.739475	5.399317e+00	1.158037e+01	8.312517e-03	3.661741e-02	DOWN	3.796299e+01	6.812788e+01	5.880048e+01	3.076543e+01	3.216542e+01	3.349789e+01	3.344546e+01
9	Medtr0001s0660	-0.628408	5.050771e+00	7.342598e+00	2.487762e-02	7.642461e-02	Not_significant	4.245324e+01	3.105748e+01	4.937518e+01	2.697513e+01	2.752042e+01	2.397790e+01	3.001414e+01
10	Medtr0002s0020	-0.576264	4.515707e+00	4.871765e+00	5.589363e-02	1.339912e-01	Not_significant	2.401601e+01	4.214550e+01	1.688899e+01	1.511198e+01	2.097745e+01	1.663773e+01	2.370368e+01
12	Medtr0002s0140	-7.32931	-1.01444	9.065617e+00	2.090838e-02	6.803269e-02	Not_significant	1.496749e+00	6.619713e-01	8.133509e-01	0.000000e+00	0.000000e+00	0.000000e+00	0.000000e+00
13	Medtr0002s0270	-5.16158	-0.26828	8.794182e+00	1.852465e-02	6.288011e-02	Not_significant	2.109055e+00	2.206571e+00	0.000000e+00	0.000000e+00	0.000000e+00	8.897181e-02	9.071291e-01
16	Medtr0002s0900	3.147065e+00	2.656485e+00	4.837462e+01	7.758961e-05	2.321027e-03	UP	1.088545e+00	1.103285e+00	1.243948e+00	7.236028e+00	1.253652e+01	1.076559e+01	9.307933e+00
17	Medtr0002s1060	2.472852e+00	6.017854e+00	1.034184e+02	4.228924e-06	4.661193e-04	UP	1.680441e+01	1.312910e+01	2.205616e+01	7.491997e+01	1.116799e+02	1.012054e+02	1.129179e+02
19	Medtr0002s1250	9.943820e-01	-0.507655	7.729753e-01	3.995105e-01	5.455657e-01	Not_significant	0.000000e+00	0.000000e+00	1.291793e+00	8.860443e-01	7.991409e-01	1.023176e+00	1.577616e-01
20	Medtr0002s1270	-0.518882	2.269573e-01	5.513140e-01	4.773315e-01	6.176747e-01	Not_significant	9.524765e-01	1.434271e+00	1.483169e+00	6.891456e-01	7.491946e-01	1.245605e+00	9.465695e-01
29	Medtr0003s0460	-1.27114	-0.286517	2.617068e+00	1.369366e-01	2.542918e-01	Not_significant	9.524765e-01	5.516427e-01	1.865923e+00	3.937975e-01	1.498389e-01	8.452322e-01	3.155232e-01
30	Medtr0003s0470	5.010216e-01	6.066884e+00	6.202300e+00	3.541283e-02	9.766462e-02	Not_significant	4.891647e+01	4.964784e+01	6.750812e+01	7.989166e+01	8.031366e+01	7.286792e+01	6.937566e+01
31	Medtr0003s0480	-0.616817	2.431816e+00	2.399919e+00	1.571656e-01	2.811366e-01	Not_significant	6.939472e+00	5.075113e+00	6.698184e+00	3.691851e+00	4.645007e+00	3.825788e+00	6.231583e+00
33	Medtr0003s0500	1.582296e+00	3.593494e+00	2.188436e+01	1.290259e-03	1.147778e-02	UP	6.939472e+00	3.089199e+00	5.836989e+00	1.703174e+01	1.573309e+01	1.383512e+01	2.121893e+01
34	Medtr0003s0540	-0.185175	5.122490e+00	5.039785e-01	4.964616e-01	6.355808e-01	Not_significant	2.939070e+01	5.582624e+01	3.042889e+01	3.263596e+01	3.011762e+01	3.487695e+01	2.989582e+01
35	Medtr0003s0560	1.239582e-01	5.641673e+00	2.599912e-01	6.228897e-01	7.401022e-01	Not_significant	5.211407e+01	3.353988e+01	5.856126e+01	4.243168e+01	5.793772e+01	5.445075e+01	4.973434e+01
36	Medtr0003s0580	-0.602825	5.350961e+00	2.148382e+00	1.857769e-01	3.167593e-01	Not_significant	3.109155e+01	9.764076e+01	3.258188e+01	4.272702e+01	2.747047e+01	2.455622e+01	2.898869e+01
37	Medtr0003s0590	-4.87697	1.784042e+00	5.604699e+01	1.078649e-05	8.013426e-04	DOWN	1.360681e+01	5.957741e+00	3.205559e+00	1.968987e-01	2.497315e-01	2.669154e-01	3.549636e-01
38	Medtr0003s0620	-1.13828	3.181169e+00	1.262464e+01	6.602209e-03	3.148873e-02	DOWN	1.040921e+01	1.450820e+01	1.373128e+01	4.331772e+00	7.941463e+00	5.516252e+00	6.428785e+00
40	Medtr0003s0650	-4.40476	4.248551e-01	1.787567e+01	1.504494e-03	1.259975e-02	DOWN	3.265634e+00	4.082156e+00	1.196104e+00	3.937975e-01	0.000000e+00	0.000000e+00	3.944040e-02
41	Medtr0003s0660	-0.1428	4.861918e+00	3.477364e-01	5.704883e-01	6.971946e-01	Not_significant	2.673738e+01	4.622766e+01	2.315658e+01	2.791039e+01	2.906875e+01	2.660257e+01	2.319095e+01
42	Medtr0003s0690	-0.478003	2.456776e+00	1.000009e+00	3.445035e-01	4.924911e-01	Not_significant	7.619812e+00	2.647885e+00	9.473145e+00	3.741076e+00	5.044577e+00	4.671020e+00	4.575086e+00
43	Medtr0004s0130	-0.18647	6.665744e+00	8.157581e-01	3.908996e-01	5.378157e-01	Not_significant	1.101471e+02	1.159553e+02	9.621462e+01	7.103122e+01	1.148266e+02	1.015168e+02	1.003364e+02
45	Medtr0004s0210	1.936188e+00	4.333145e+00	4.864611e+01	7.952779e-05	2.353395e-03	UP	4.354178e+00	8.936612e+00	9.377457e+00	2.525226e+01	3.271483e+01	2.762575e+01	3.198616e+01
46	Medtr0004s0220	1.691496e+00	3.297325e+00	2.696605e+01	6.506663e-04	7.717025e-03	UP	3.673838e+00	4.633799e+00	3.971066e+00	1.329066e+01	1.403491e+01	1.245605e+01	1.593392e+01
47	Medtr0004s0230	1.933503e-01	4.328909e+00	5.033532e-01	4.967223e-01	6.358817e-01	Not_significant	1.544373e+01	1.467370e+01	2.440053e+01	2.274180e+01	2.022825e+01	1.855062e+01	2.390088e+01
48	Medtr0004s0240	-0.444676	4.907354e+00	3.880808e+00	8.166625e-02	1.757889e-01	Not_significant	3.945974e+01	3.442251e+01	3.047674e+01	2.318483e+01	2.392428e+01	2.936070e+01	2.859429e+01
50	Medtr0004s0330	9.047103e-01	4.763439e+00	1.509936e+01	3.996023e-03	2.307065e-02	UP	2.013807e+01	2.201054e+01	1.401834e+01	3.376813e+01	3.466274e+01	3.501041e+01	2.977750e+01
53	Medtr0004s0440	1.548283e+00	1.782341e+00	1.030267e+01	1.131942e-02	4.519547e-02	UP	1.904953e+00	1.544600e+00	1.435325e+00	5.906962e+00	4.495168e+00	4.003732e+00	4.022920e+00
54	Medtr0004s0480	3.449543e-01	5.115367e+00	2.544092e+00	1.465624e-01	2.671764e-01	Not_significant	3.238420e+01	3.287791e+01	2.463975e+01	3.509720e+01	3.740978e+01	4.083806e+01	3.869103e+01
55	Medtr0004s0490	6.708707e-01	6.310527e+00	1.229154e+01	7.092787e-03	3.305113e-02	UP	4.680742e+01	6.432154e+01	6.750812e+01	9.229628e+01	9.095223e+01	9.840283e+01	9.453863e+01
56	Medtr0004s0510	-0.393018	3.711561e+00	2.160136e+00	1.770726e-01	3.064214e-01	Not_significant	2.102252e+01	1.108802e+01	1.444894e+01	1.476740e+01	9.190121e+00	1.107699e+01	9.505135e+00
57	Medtr0004s0600	-0.54704	4.834700e+00	4.005784e+00	7.768238e-02	1.698362e-01	Not_significant	2.871036e+01	5.301286e+01	2.449621e+01	2.535071e+01	2.187648e+01	2.184258e+01	2.382200e+01
58	Medtr0004s0610	1.421985e+00	3.481768e-01	2.328596e+00	1.610650e-01	2.861669e-01	Not_significant	9.524765e-01	1.103285e+00	0.000000e+00	1.082943e+00	1.448443e+00	2.535697e+00	1.064891e+00
59	Medtr0004s0650	-1.84596	5.141791e+00	1.689182e+01	4.567405e-03	2.504278e-02	DOWN	3.265634e+01	1.311255e+02	2.841944e+01	1.466896e+01	1.363534e+01	1.339026e+01	1.269981e+01
62	Medtr0005s0200	-0.903944	2.305127e+00	4.409118e+00	6.643916e-02	1.518232e-01	Not_significant	5.374689e+00	5.406099e+00	9.042548e+00	3.101155e+00	4.395275e+00	3.069528e+00	3.549636e+00
66	Medtr0006s0080	-0.415653	5.486412e-01	4.175070e-01	5.350680e-01	6.687066e-01	Not_significant	1.904953e+00	1.213614e+00	1.531013e+00	1.476740e+00	1.148765e+00	8.897181e-01	1.419854e+00
68	Medtr0006s0140	-0.977474	-0.506043	1.056744e+00	3.300871e-01	4.776849e-01	Not_significant	8.164084e-01	5.516427e-02	1.913767e+00	1.033718e+00	9.989262e-02	3.558873e-01	0.000000e+00
69	Medtr0006s0160	-1.24454	2.205279e+00	8.601207e+00	1.744675e-02	6.031644e-02	Not_significant	8.708356e+00	4.302813e+00	7.655067e+00	2.805807e+00	2.697101e+00	3.025042e+00	2.524185e+00
71	Medtr0006s0190	-1.5498	8.025705e-01	6.104407e+00	3.659141e-02	9.989484e-02	Not_significant	2.653327e+00	2.482392e+00	3.349092e+00	1.624415e+00	7.991409e-01	5.783168e-01	1.577616e-01
72	Medtr0006s0230	1.232349e-01	-0.373535	1.527404e-02	9.042218e-01	9.396307e-01	Not_significant	0.000000e+00	8.826283e-01	1.052572e+00	6.891456e-01	3.995705e-01	1.067662e+00	5.521655e-01
73	Medtr0006s0240	5.304494e-01	2.780548e+00	1.090439e+00	3.247140e-01	4.720909e-01	Not_significant	7.075540e+00	8.991776e+00	1.818078e+00	6.940680e+00	7.491946e+00	9.075125e+00	6.034381e+00
80	Medtr0007s0060	3.601584e-01	5.411377e-01	1.818738e-01	6.799024e-01	7.829860e-01	Not_significant	0.000000e+00	1.103285e+00	2.392208e+00	1.181392e+00	2.447369e+00	1.023176e+00	1.262093e+00
82	Medtr0007s0090	6.049670e-01	1.165203e+00	1.231626e+00	2.971838e-01	4.430819e-01	Not_significant	1.768885e+00	1.379107e+00	2.152988e+00	3.445728e+00	2.697101e+00	2.135324e+00	1.419854e+00
83	Medtr0007s0140	4.520072e-01	2.714054e+00	1.472075e+00	2.571496e-01	4.002171e-01	Not_significant	5.578791e+00	7.833327e+00	3.827533e+00	8.811218e+00	7.591839e+00	6.717372e+00	4.890609e+00
88	Medtr0007s0330	7.978164e-01	4.171404e+00	7.781740e+00	2.188721e-02	7.012923e-02	Not_significant	9.184595e+00	1.605280e+01	1.220026e+01	2.510459e+01	2.047799e+01	1.930688e+01	2.303319e+01
89	Medtr0007s0380	5.101227e-01	3.055974e+00	1.915978e+00	2.010067e-01	3.356760e-01	Not_significant	1.006904e+01	6.619713e+00	3.205559e+00	9.401914e+00	1.028894e+01	6.984287e+00	1.096443e+01
90	Medtr0007s0390	-0.635386	5.393131e+00	1.119653e+01	9.078905e-03	3.879439e-02	DOWN	5.701252e+01	5.444714e+01	4.535627e+01	3.421115e+01	3.406338e+01	3.220780e+01	3.624572e+01
95	Medtr0008s0280	-4.78209	-0.899941	8.281029e+00	2.096854e-02	6.810587e-02	Not_significant	1.632817e+00	7.722998e-01	7.655067e-01	0.000000e+00	9.989262e-02	0.000000e+00	0.000000e+00
97	Medtr0008s0390	8.383725e-01	-0.890445	4.903728e-01	4.994087e-01	6.382308e-01	Not_significant	6.803403e-01	4.413142e-01	0.000000e+00	3.937975e-01	7.991409e-01	6.228027e-01	1.972020e-01
100	Medtr0009s0050	1.273007e+00	4.297121e+00	2.821960e+01	5.561582e-04	7.052177e-03	UP	9.388697e+00	1.015023e+01	1.248733e+01	2.352940e+01	2.632170e+01	2.740332e+01	2.752940e+01
103	Medtr0009s0120	-0.206442	7.467981e+00	1.031866e+00	3.373097e-01	4.855524e-01	Not_significant	1.794738e+02	2.149200e+02	1.860181e+02	1.966526e+02	1.503384e+02	1.581029e+02	1.531471e+02
105	Medtr0009s0230	1.945837e+00	2.402908e+00	2.044603e+01	1.620151e-03	1.318018e-02	UP	2.109055e+00	2.096242e+00	1.626702e+00	6.842231e+00	8.241141e+00	7.206717e+00	8.085281e+00
106	Medtr0009s0240	1.303493e+00	3.409831e+00	1.817120e+01	2.308318e-03	1.641433e-02	UP	5.782893e+00	5.075113e+00	5.741300e+00	1.442283e+01	1.173738e+01	1.490278e+01	1.593392e+01
107	Medtr0009s0250	-0.950967	-0.424894	9.257090e-01	3.597402e-01	5.077369e-01	Not_significant	9.524765e-01	5.516427e-01	1.531013e+00	0.000000e+00	6.992483e-01	8.452322e-01	0.000000e+00
111	Medtr0009s0340	-7.98091	-0.442359	1.412358e+01	7.807364e-03	3.524791e-02	DOWN	2.381191e+00	1.434271e+00	9.090392e-01	0.000000e+00	0.000000e+00	0.000000e+00	0.000000e+00
113	Medtr0009s0370	-0.455484	5.545884e+00	5.562413e+00	4.381146e-02	1.132670e-01	Not_significant	5.565184e+01	4.931686e+01	5.640827e+01	3.618014e+01	4.280399e+01	3.874722e+01	4.724959e+01
115	Medtr0009s0390	3.943248e-01	6.131258e+00	4.125366e+00	7.409794e-02	1.642129e-01	Not_significant	5.435919e+01	6.625229e+01	5.923108e+01	8.816141e+01	7.167295e+01	7.687165e+01	7.339858e+01
117	Medtr0009s0410	2.934454e+00	-0.841768	3.614165e+00	8.829484e-02	1.860901e-01	Not_significant	2.721361e-01	0.000000e+00	0.000000e+00	9.844936e-01	3.995705e-01	5.338309e-01	9.465695e-01
118	Medtr0009s0480	1.663408e+00	7.218915e+00	7.852470e+01	1.264024e-05	8.833529e-04	UP	6.184294e+01	6.691426e+01	7.262745e+01	2.106816e+02	2.140699e+02	2.121978e+02	2.036702e+02
120	Medtr0009s0500	-0.0768276	2.231202e+00	3.510890e-02	8.556982e-01	9.071973e-01	Not_significant	5.034519e+00	5.681920e+00	2.822806e+00	3.937975e+00	5.643933e+00	3.114013e+00	5.955500e+00
122	Medtr0010s0210	-0.309562	-0.478051	8.276501e-02	7.796935e-01	8.556085e-01	Not_significant	5.442723e-01	1.820421e+00	0.000000e+00	4.430221e-01	6.493020e-01	6.228027e-01	3.155232e-01
123	Medtr0010s0220	-0.63861	3.984256e+00	6.290429e+00	3.442247e-02	9.563988e-02	Not_significant	2.013807e+01	2.074177e+01	1.913767e+01	1.112478e+01	1.573309e+01	1.196671e+01	1.131939e+01
125	Medtr0010s0290	-7.13004	2.861631e+00	1.671896e+02	4.058521e-08	1.432605e-04	DOWN	2.456029e+01	1.312910e+01	1.239164e+01	9.844936e-02	9.989262e-02	1.334577e-01	1.577616e-01
126	Medtr0010s0310	-10.9165	2.386097e+00	7.435526e+01	7.603871e-05	2.304734e-03	DOWN	2.830216e+01	3.530513e+00	4.640884e+00	0.000000e+00	0.000000e+00	0.000000e+00	0.000000e+00
127	Medtr0010s0320	-7.65334	1.774468e+00	5.922436e+01	6.972263e-05	2.206949e-03	DOWN	7.415710e+00	1.357041e+01	2.487897e+00	0.000000e+00	9.989262e-02	0.000000e+00	0.000000e+00
128	Medtr0010s0400	2.882315e-01	1.829139e+00	3.533492e-01	5.674945e-01	6.945996e-01	Not_significant	3.877940e+00	2.868542e+00	2.392208e+00	2.658133e+00	4.095597e+00	4.181675e+00	4.101801e+00
129	Medtr0011s0020	2.586426e+00	2.754083e+00	3.570803e+01	2.509601e-04	4.412581e-03	UP	2.789395e+00	1.544600e+00	1.243948e+00	1.068176e+01	1.118797e+01	1.040970e+01	8.558566e+00
131	Medtr0011s0260	-8.60391	1.445947e-01	2.138827e+01	2.764834e-03	1.835889e-02	DOWN	2.925463e+00	3.199528e+00	1.196104e+00	0.000000e+00	0.000000e+00	0.000000e+00	0.000000e+00
135	Medtr0011s0300	9.750699e-01	6.097092e-01	2.070450e+00	1.846080e-01	3.152058e-01	Not_significant	6.803403e-01	7.722998e-01	1.148260e+00	2.165886e+00	8.490872e-01	2.268781e+00	2.011460e+00
136	Medtr0011s0310	-1.32608	-0.252648	2.820403e+00	1.271001e-01	2.410742e-01	Not_significant	1.292647e+00	9.929569e-01	1.435325e+00	5.414715e-01	4.994631e-01	4.448591e-01	7.888079e-02
137	Medtr0011s0320	2.541050e+00	4.477400e+00	1.048906e+02	4.008262e-06	4.612823e-04	UP	5.510757e+00	5.957741e+00	6.028365e+00	3.494952e+01	3.121644e+01	3.603358e+01	3.537804e+01
138	Medtr0011s0330	4.161015e-01	4.209890e+00	2.468766e+00	1.519675e-01	2.742310e-01	Not_significant	1.299450e+01	1.450820e+01	1.889845e+01	2.328327e+01	2.017831e+01	1.850614e+01	2.043013e+01
140	Medtr0012s0090	-0.173001	3.796200e+00	3.648542e-01	5.613407e-01	6.897977e-01	Not_significant	1.673637e+01	1.141900e+01	1.583642e+01	1.127245e+01	1.403491e+01	1.339026e+01	1.388302e+01
141	Medtr0012s0100	-0.291624	2.520445e+00	4.729563e-01	5.096743e-01	6.477361e-01	Not_significant	1.197399e+01	4.413142e+00	4.258131e+00	5.660838e+00	4.545114e+00	5.293823e+00	3.470755e+00
142	Medtr0012s0110	6.797234e-01	2.149863e+00	1.408703e+00	2.669493e-01	4.110069e-01	Not_significant	4.762382e+00	5.516427e-01	4.497352e+00	5.267041e+00	5.094523e+00	4.404105e+00	5.758298e+00
146	Medtr0012s0290	6.350688e-01	3.235661e+00	3.024067e+00	1.174344e-01	2.271292e-01	Not_significant	9.388697e+00	9.708912e+00	3.349092e+00	1.142013e+01	1.158754e+01	9.697928e+00	1.009674e+01
149	Medtr0013s0120	2.679552e-01	1.181512e+00	2.252301e-01	6.469010e-01	7.581451e-01	Not_significant	1.224613e+00	9.929569e-01	3.827533e+00	2.559683e+00	1.548336e+00	3.069528e+00	1.893139e+00
150	Medtr0013s0150	8.586935e-01	5.565427e+00	1.553638e+01	3.678557e-03	2.193490e-02	UP	2.755378e+01	2.995420e+01	4.042832e+01	6.940680e+01	4.904727e+01	5.929971e+01	5.501935e+01
151	Medtr0013s0230	-3.77205	2.907509e+00	8.034427e+01	1.021758e-05	7.753761e-04	DOWN	2.319961e+01	1.820421e+01	6.219742e+00	1.624415e+00	1.148765e+00	6.228027e-01	1.183212e+00
155	Medtr0014s0040	-0.0432082	1.770137e+00	7.635057e-03	9.323671e-01	9.575254e-01	Not_significant	1.836919e+00	6.288727e+00	2.918494e+00	2.756582e+00	3.496242e+00	3.959246e+00	1.932579e+00
158	Medtr0014s0210	-0.271119	2.576632e+00	3.849124e-01	5.510027e-01	6.815968e-01	Not_significant	5.170587e+00	1.092253e+01	3.396936e+00	5.020918e+00	5.094523e+00	4.893450e+00	6.586546e+00
160	Medtr0014s0250	7.468996e-01	3.007711e-01	5.466298e-01	4.790347e-01	6.193926e-01	Not_significant	1.904953e+00	0.000000e+00	7.655067e-01	4.922468e-01	2.047799e+00	1.601493e+00	1.143771e+00
161	Medtr0014s0260	-0.144553	8.517629e-01	3.858815e-02	8.486406e-01	9.022915e-01	Not_significant	0.000000e+00	1.489435e+00	3.827533e+00	9.352690e-01	1.498389e+00	2.179809e+00	1.893139e+00
167	Medtr0014s0440	8.308257e-01	4.492947e+00	1.048019e+01	1.075926e-02	4.371379e-02	UP	1.945773e+01	1.070187e+01	1.636271e+01	2.795962e+01	2.777015e+01	2.535697e+01	2.926477e+01
169	Medtr0015s0030	-1.0989	1.763886e+00	3.847946e+00	8.290234e-02	1.777228e-01	Not_significant	3.265634e+00	9.819240e+00	2.392208e+00	1.279842e+00	2.447369e+00	2.802612e+00	1.183212e+00
171	Medtr0015s0090	-1.19809	2.933399e-01	2.356223e+00	1.556229e-01	2.791238e-01	Not_significant	1.428715e+00	4.413142e-01	3.253403e+00	1.378291e+00	0.000000e+00	9.342040e-01	4.732848e-01
172	Medtr0015s0110	-0.268508	4.363500e+00	1.248141e+00	2.940002e-01	4.400310e-01	Not_significant	2.469635e+01	2.305867e+01	2.004671e+01	1.663794e+01	1.882976e+01	2.064146e+01	1.952300e+01
174	Medtr0015s0130	2.631154e+00	3.520249e+00	4.583300e+01	1.004520e-04	2.649340e-03	UP	1.904953e+00	4.744127e+00	2.105143e+00	1.698252e+01	1.683191e+01	1.926240e+01	1.762986e+01
175	Medtr0015s0140	4.757145e-01	5.285208e+00	5.454108e+00	4.547193e-02	1.162131e-01	Not_significant	3.027515e+01	2.989904e+01	3.707923e+01	4.543438e+01	4.759883e+01	4.199470e+01	3.995312e+01
178	Medtr0016s0020	4.512095e-01	1.761717e-01	2.333800e-01	6.405635e-01	7.532154e-01	Not_significant	2.585293e+00	1.654928e-01	1.435325e-01	1.181392e+00	1.298604e+00	8.452322e-01	1.104331e+00
179	Medtr0016s0030	-2.32701	2.588483e+00	2.059267e+01	1.578089e-03	1.294441e-02	DOWN	9.456731e+00	1.654928e+01	6.937404e+00	3.396503e+00	1.098819e+00	1.868408e+00	2.287543e+00
180	Medtr0016s0040	1.124308e+00	6.600462e-01	1.684909e+00	2.248497e-01	3.636846e-01	Not_significant	0.000000e+00	2.041078e+00	2.870650e-01	9.844936e-01	1.947906e+00	1.779436e+00	3.194672e+00
182	Medtr0016s0060	-1.60564	-0.4154	1.580702e+00	2.360466e-01	3.764056e-01	Not_significant	8.164084e-01	2.868542e+00	0.000000e+00	9.844936e-02	1.997852e-01	7.117745e-01	0.000000e+00
183	Medtr0016s0170	-1.5412	2.647300e+00	1.304611e+01	6.051254e-03	2.991509e-02	DOWN	6.803403e+00	1.643895e+01	5.549923e+00	3.593402e+00	3.396349e+00	2.313267e+00	5.166692e+00
188	Medtr0018s0090	-0.898995	6.280842e+00	2.506543e+01	8.275149e-04	8.883128e-03	DOWN	9.973789e+01	1.153485e+02	1.002335e+02	5.833125e+01	5.723847e+01	5.329412e+01	5.947612e+01
189	Medtr0018s0170	3.520337e+00	8.200508e-01	2.402245e+01	4.319941e-04	6.041324e-03	UP	3.401702e-01	3.309856e-01	9.568834e-02	2.855032e+00	3.496242e+00	2.268781e+00	2.169222e+00
191	Medtr0018s0230	-0.10798	1.352126e+00	4.817318e-02	8.313913e-01	8.906119e-01	Not_significant	2.993498e+00	2.096242e+00	2.966338e+00	2.855032e+00	1.748121e+00	2.891584e+00	1.656497e+00
193	Medtr0018s0260	6.843786e-01	6.557687e+00	1.179129e+01	7.925215e-03	3.553133e-02	UP	6.422413e+01	5.626756e+01	8.922937e+01	1.124292e+02	1.076343e+02	1.112148e+02	1.176507e+02
194	Medtr0018s0290	1.101769e-01	4.122119e+00	1.696010e-01	6.904922e-01	7.910937e-01	Not_significant	1.877739e+01	1.169483e+01	1.827647e+01	1.580112e+01	1.768099e+01	1.832819e+01	2.062733e+01
195	Medtr0018s0310	-2.08489	-0.409579	4.545987e+00	6.497960e-02	1.492462e-01	Not_significant	2.517259e+00	1.323943e+00	0.000000e+00	5.906962e-01	2.996778e-01	0.000000e+00	1.183212e-01
196	Medtr0018s0320	-0.222012	4.978836e+00	1.119016e+00	3.187978e-01	4.661178e-01	Not_significant	2.891446e+01	4.468306e+01	3.172068e+01	2.869799e+01	3.186574e+01	2.847098e+01	2.571514e+01
197	Medtr0019s0010	-1.2298	3.378795e+00	1.620829e+01	3.250941e-03	2.029398e-02	DOWN	1.435518e+01	1.715609e+01	1.397050e+01	7.580601e+00	6.692805e+00	5.249337e+00	7.217592e+00
198	Medtr0019s0020	-0.473357	3.584273e+00	1.742725e+00	2.206878e-01	3.592784e-01	Not_significant	1.197399e+01	2.283801e+01	9.138236e+00	8.761993e+00	9.539745e+00	1.152185e+01	9.544576e+00
199	Medtr0019s0040	-7.31102	-0.985158	9.030972e+00	2.107412e-02	6.833828e-02	Not_significant	4.762382e-01	1.765257e+00	7.176625e-01	0.000000e+00	0.000000e+00	0.000000e+00	0.000000e+00
201	Medtr0019s0070	1.368756e+00	3.078608e+00	8.605360e+00	1.740760e-02	6.022393e-02	Not_significant	7.551778e+00	1.213614e+00	5.454235e+00	1.255229e+01	1.128787e+01	1.023176e+01	1.009674e+01
203	Medtr0019s0100	-0.65999	-0.34922	4.403695e-01	5.221862e-01	6.577244e-01	Not_significant	2.041021e+00	0.000000e+00	8.611950e-01	4.430221e-01	1.997852e-01	1.023176e+00	3.549636e-01
205	Medtr0019s0120	1.434320e+00	4.522781e+00	6.679723e+00	3.987001e-02	1.061270e-01	Not_significant	2.041021e+01	3.089199e+00	1.531013e+01	2.569528e+01	3.586145e+01	3.162948e+01	2.816044e+01
206	Medtr0019s0160	-0.721927	3.521239e+00	6.011425e+00	3.769397e-02	1.019918e-01	Not_significant	1.891346e+01	9.764076e+00	1.531013e+01	1.102633e+01	7.541892e+00	7.785034e+00	9.426255e+00
207	Medtr0019s0170	-5.24817	-1.17347	6.768711e+00	3.458138e-02	9.591900e-02	Not_significant	9.524765e-01	9.929569e-01	5.741300e-01	4.922468e-02	0.000000e+00	0.000000e+00	0.000000e+00
208	Medtr0019s0180	-0.656002	3.041077e+00	3.809142e+00	8.407793e-02	1.794809e-01	Not_significant	1.061331e+01	1.241196e+01	9.281769e+00	5.956187e+00	6.443074e+00	7.962977e+00	4.338444e+00
209	Medtr0019s0190	-1.66546	2.185871e-01	2.691599e+00	1.336361e-01	2.498581e-01	Not_significant	0.000000e+00	3.089199e+00	2.392208e+00	7.875949e-01	2.497315e-01	6.228027e-01	3.155232e-01
210	Medtr0019s0210	-0.128389	-1.01965	7.064719e-03	9.345621e-01	9.588244e-01	Not_significant	0.000000e+00	0.000000e+00	1.052572e+00	5.906962e-01	3.995705e-01	8.897181e-02	5.521655e-01
211	Medtr0019s0310	-7.67276	2.611602e+00	1.043154e+02	1.837324e-06	3.226288e-04	DOWN	1.170185e+01	1.334975e+01	1.708037e+01	0.000000e+00	0.000000e+00	1.779436e-01	0.000000e+00
212	Medtr0020s0020	-0.309391	5.041041e+00	1.561788e+00	2.441822e-01	3.859457e-01	Not_significant	2.775789e+01	5.577108e+01	3.129009e+01	3.051930e+01	3.001773e+01	2.829304e+01	2.614898e+01
215	Medtr0020s0120	1.368286e+00	1.843604e+00	6.147507e+00	3.613736e-02	9.894347e-02	Not_significant	4.082042e-01	3.751170e+00	1.865923e+00	4.824019e+00	5.843718e+00	4.537563e+00	3.115791e+00
216	Medtr0020s0130	6.311762e-01	5.348885e+00	1.013108e+01	1.171646e-02	4.612565e-02	UP	3.129566e+01	3.486382e+01	2.684058e+01	4.538516e+01	4.854781e+01	4.933487e+01	4.827504e+01
217	Medtr0021s0120	-1.36034	7.194763e+00	1.755602e+01	2.903088e-03	1.892477e-02	DOWN	4.345334e+02	1.177206e+02	1.321934e+02	8.761993e+01	4.959668e+01	9.190788e+01	1.114980e+02
218	Medtr0021s0130	-3.29727	8.470787e-01	1.749095e+01	1.465740e-03	1.237152e-02	DOWN	8.776390e+00	1.434271e+00	1.052572e+00	3.445728e-01	3.995705e-01	2.669154e-01	7.888079e-02
219	Medtr0021s0140	-2.28772	3.482903e+00	2.968940e+01	4.688752e-04	6.359377e-03	DOWN	2.544473e+01	2.432744e+01	9.520989e+00	4.331772e+00	2.647154e+00	4.315133e+00	7.217592e+00
222	Medtr0021s0280	-5.59903	6.503092e-01	3.005522e+01	3.050215e-04	4.997303e-03	DOWN	4.218110e+00	2.427228e+00	3.540468e+00	0.000000e+00	1.498389e-01	4.448591e-02	1.577616e-01
223	Medtr0021s0360	9.176209e-01	2.219334e+00	3.088490e+00	1.142171e-01	2.229459e-01	Not_significant	5.578791e+00	6.619713e-01	3.253403e+00	5.463940e+00	4.295382e+00	6.583914e+00	6.034381e+00
224	Medtr0021s0370	-0.854548	-0.395414	7.591291e-01	4.035253e-01	5.495621e-01	Not_significant	1.428715e+00	7.722998e-01	1.435325e-01	7.875949e-01	1.498389e-01	3.114013e-01	1.104331e+00
225	Medtr0022s0200	-1.25469	2.261414e+00	4.159413e+00	7.341446e-02	1.632686e-01	Not_significant	7.211608e+00	2.261735e+00	1.210457e+01	2.313560e+00	3.995705e+00	2.090838e+00	2.958030e+00
226	Medtr0022s0280	1.250059e-02	4.655131e+00	3.413694e-03	9.547371e-01	9.718652e-01	Not_significant	2.381191e+01	2.316899e+01	2.923279e+01	2.466157e+01	2.527283e+01	2.669154e+01	2.283599e+01
228	Medtr0022s0300	-0.182393	4.977188e+00	6.374052e-01	4.460330e-01	5.888473e-01	Not_significant	3.149976e+01	3.988377e+01	2.956770e+01	3.667239e+01	2.657144e+01	2.615771e+01	2.946198e+01
229	Medtr0022s0360	-0.877125	3.438849e+00	4.669940e+00	6.020307e-02	1.413441e-01	Not_significant	9.728867e+00	2.493425e+01	9.951587e+00	8.565095e+00	6.243288e+00	7.651576e+00	8.203602e+00
230	Medtr0022s0430	1.320477e-02	5.462421e+00	1.748661e-03	9.676375e-01	9.794509e-01	Not_significant	2.898250e+01	7.574054e+01	3.392152e+01	5.079987e+01	3.965737e+01	3.896965e+01	3.987424e+01
231	Medtr0023s0210	-8.93831	4.377358e-01	2.336990e+01	2.187241e-03	1.592880e-02	DOWN	7.755880e+00	7.722998e-01	7.655067e-01	0.000000e+00	0.000000e+00	0.000000e+00	0.000000e+00
236	Medtr0024s0020	5.876746e-01	4.101085e+00	5.267118e+00	4.853109e-02	1.215070e-01	Not_significant	1.081741e+01	1.318426e+01	1.760665e+01	1.826236e+01	2.282546e+01	2.095286e+01	1.573672e+01
237	Medtr0024s0050	4.957610e-01	4.757681e+00	4.437966e+00	6.567570e-02	1.504539e-01	Not_significant	3.020711e+01	1.500468e+01	2.057299e+01	3.411270e+01	2.876907e+01	2.718089e+01	3.281441e+01
238	Medtr0024s0060	6.476602e-01	4.447400e+00	7.892574e+00	2.120313e-02	6.862168e-02	Not_significant	1.925363e+01	1.329459e+01	1.574073e+01	2.722125e+01	2.452364e+01	2.335510e+01	2.859429e+01
239	Medtr0024s0070	3.849800e-01	7.145836e+00	4.138256e+00	7.372407e-02	1.636483e-01	Not_significant	1.419870e+02	8.804218e+01	1.381261e+02	1.675116e+02	1.369028e+02	1.681122e+02	1.499129e+02
244	Medtr0024s0220	1.360361e-01	7.034359e+00	3.796816e-01	5.536520e-01	6.836776e-01	Not_significant	1.582472e+02	8.015369e+01	1.387959e+02	1.463450e+02	1.281123e+02	1.257172e+02	1.395401e+02
246	Medtr0024s0260	-0.118964	5.218671e+00	3.393320e-01	5.750938e-01	7.006080e-01	Not_significant	3.408505e+01	3.453283e+01	4.669591e+01	3.342356e+01	3.661064e+01	3.532181e+01	3.928263e+01
248	Medtr0024s0320	-0.151849	3.039020e+00	1.761634e-01	6.849341e-01	7.867297e-01	Not_significant	8.708356e+00	6.509384e+00	9.951587e+00	6.842231e+00	9.339960e+00	6.539428e+00	8.952970e+00
249	Medtr0024s0330	7.928356e-01	2.947352e+00	5.428756e+00	4.589072e-02	1.169679e-01	Not_significant	5.238621e+00	4.964784e+00	5.645612e+00	7.974399e+00	9.190121e+00	1.027624e+01	9.938980e+00
251	Medtr0025s0060	9.631919e-02	7.622443e+00	2.440428e-01	6.336111e-01	7.480270e-01	Not_significant	1.762762e+02	1.768567e+02	2.185043e+02	2.161948e+02	1.982868e+02	1.943589e+02	1.981880e+02
252	Medtr0025s0110	-1.3537	8.358470e-01	3.201920e+00	1.074388e-01	2.136084e-01	Not_significant	4.558280e+00	3.309856e-01	2.966338e+00	1.476740e+00	9.989262e-01	4.893450e-01	1.143771e+00
253	Medtr0026s0010	-1.27113	5.604677e+00	1.762032e+01	2.629266e-03	1.776712e-02	DOWN	5.891747e+01	1.231818e+02	4.636100e+01	3.170070e+01	2.637165e+01	2.855995e+01	2.496577e+01
254	Medtr0026s0160	-0.24877	2.500646e+00	4.359338e-01	5.263051e-01	6.611620e-01	Not_significant	7.143574e+00	5.350934e+00	5.023638e+00	5.168592e+00	4.944684e+00	4.493077e+00	6.823189e+00
257	Medtr0026s0200	3.571203e-02	4.576962e+00	2.741736e-02	8.722941e-01	9.181746e-01	Not_significant	2.088645e+01	2.532040e+01	2.349149e+01	2.205266e+01	2.442374e+01	2.486762e+01	2.532073e+01
258	Medtr0026s0210	1.161800e+00	4.997710e+00	8.482412e+00	2.066975e-02	6.755832e-02	Not_significant	2.190696e+01	6.730041e+00	2.918494e+01	4.179176e+01	3.965737e+01	3.518835e+01	4.839337e+01
261	Medtr0027s0030	-8.02093	-0.395876	1.475732e+01	7.030458e-03	3.285972e-02	DOWN	1.496749e+00	1.875585e+00	1.435325e+00	0.000000e+00	0.000000e+00	0.000000e+00	0.000000e+00
262	Medtr0027s0090	2.564680e-03	4.741519e+00	1.174720e-04	9.915984e-01	9.943315e-01	Not_significant	2.816609e+01	2.184505e+01	2.908925e+01	2.077282e+01	2.816972e+01	3.047285e+01	2.804212e+01
265	Medtr0027s0180	1.520139e+00	2.622758e+00	1.309053e+01	5.999914e-03	2.977071e-02	UP	4.150076e+00	1.654928e+00	3.540468e+00	8.466645e+00	8.640711e+00	9.030639e+00	6.862629e+00
266	Medtr0027s0200	2.425117e+00	1.666003e+00	1.206634e+01	7.150434e-03	3.324461e-02	UP	8.164084e-01	0.000000e+00	1.722390e+00	5.217816e+00	3.845866e+00	4.715506e+00	5.048371e+00
268	Medtr0027s0230	-1.42663	3.024086e+00	1.068066e+01	1.026071e-02	4.229957e-02	DOWN	1.442322e+01	1.831454e+01	6.124054e+00	3.051930e+00	5.294309e+00	5.160365e+00	4.062361e+00
269	Medtr0027s0250	-0.335339	4.482396e+00	1.729856e+00	2.222500e-01	3.609822e-01	Not_significant	1.993397e+01	2.394129e+01	3.243835e+01	2.190498e+01	1.922933e+01	1.872857e+01	1.960188e+01
271	Medtr0028s0090	-0.0419948	5.016544e+00	4.120936e-02	8.438325e-01	8.992664e-01	Not_significant	3.803103e+01	2.907157e+01	2.956770e+01	3.111000e+01	3.191569e+01	3.016144e+01	3.604852e+01
272	Medtr0028s0170	-7.92808	-0.472215	1.383935e+01	8.192254e-03	3.628037e-02	DOWN	8.164084e-01	1.930749e+00	1.722390e+00	0.000000e+00	0.000000e+00	0.000000e+00	0.000000e+00
275	Medtr0031s0060	-0.619984	2.520024e+00	2.558326e+00	1.455984e-01	2.658076e-01	Not_significant	9.932969e+00	5.185442e+00	5.454235e+00	5.463940e+00	4.645007e+00	3.114013e+00	5.758298e+00
279	Medtr0032s0040	-0.272973	5.335691e+00	1.656719e+00	2.314446e-01	3.711967e-01	Not_significant	4.748776e+01	5.124761e+01	3.660079e+01	3.947820e+01	3.311440e+01	3.856928e+01	3.553580e+01
280	Medtr0032s0050	2.948163e-01	-0.677632	5.219219e-02	8.237072e-01	8.858997e-01	Not_significant	0.000000e+00	0.000000e+00	1.243948e+00	6.891456e-01	4.994631e-01	4.448591e-01	7.099271e-01
281	Medtr0032s0060	1.538377e+00	3.952193e-01	2.666654e+00	1.365109e-01	2.537298e-01	Not_significant	4.082042e-01	1.434271e+00	0.000000e+00	2.165886e+00	1.248658e+00	1.734950e+00	1.459295e+00
282	Medtr0032s0070	8.021439e-01	-0.12491	6.774116e-01	4.309964e-01	5.753880e-01	Not_significant	0.000000e+00	1.323943e+00	4.305975e-01	9.844936e-01	8.990335e-01	1.156634e+00	8.676887e-01
283	Medtr0032s0080	3.829576e-02	2.520918e+00	6.772967e-03	9.362864e-01	9.599530e-01	Not_significant	1.768885e+00	1.031572e+01	5.502079e+00	4.824019e+00	5.993557e+00	5.872140e+00	5.166692e+00
285	Medtr0034s0060	2.005777e+00	7.125446e+00	9.197030e+01	6.760622e-06	5.995395e-04	UP	4.075239e+01	6.448703e+01	5.176739e+01	2.020673e+02	2.039308e+02	2.154897e+02	1.980697e+02
286	Medtr0034s0170	5.532567e-01	2.080498e+00	1.131631e+00	3.163156e-01	4.634213e-01	Not_significant	1.904953e+00	5.957741e+00	2.392208e+00	3.888750e+00	3.995705e+00	6.539428e+00	4.180682e+00
287	Medtr0034s0190	1.525200e-01	7.883974e-01	5.993348e-02	8.122817e-01	8.778229e-01	Not_significant	8.164084e-01	2.647885e+00	8.611950e-01	9.844936e-01	2.347476e+00	1.334577e+00	2.366424e+00
289	Medtr0035s0150	-2.15395	4.759956e+00	1.695804e+01	4.940156e-03	2.628263e-02	DOWN	6.075439e+01	1.119835e+01	8.224412e+01	8.958892e+00	8.990335e+00	1.009830e+01	6.902069e+00
290	Medtr0036s0010	2.607698e+00	-0.816639	2.924416e+00	1.148805e-01	2.238699e-01	Not_significant	4.762382e-01	0.000000e+00	0.000000e+00	3.937975e-01	1.148765e+00	9.342040e-01	3.155232e-01
291	Medtr0036s0040	-0.361216	2.869080e+00	1.059426e+00	3.312967e-01	4.790687e-01	Not_significant	9.728867e+00	7.171355e+00	7.942132e+00	5.611614e+00	6.992483e+00	6.583914e+00	6.468225e+00
292	Medtr0036s0050	1.437885e+00	7.449173e-01	4.786175e+00	5.659331e-02	1.352528e-01	Not_significant	4.082042e-01	7.722998e-01	1.052572e+00	1.722864e+00	2.347476e+00	2.135324e+00	2.484745e+00
296	Medtr0036s0140	3.086785e-01	5.070227e+00	2.209669e+00	1.726871e-01	3.009585e-01	Not_significant	3.218010e+01	3.194011e+01	2.463975e+01	3.268519e+01	4.350323e+01	3.367583e+01	3.585132e+01
297	Medtr0036s0150	8.807126e-03	5.791993e+00	2.397552e-03	9.620601e-01	9.760888e-01	Not_significant	5.333868e+01	5.163376e+01	6.057072e+01	5.626381e+01	5.274330e+01	5.734233e+01	5.525599e+01
298	Medtr0036s0210	2.713782e-01	3.053595e+00	4.080954e-01	5.395002e-01	6.725470e-01	Not_significant	4.422212e+00	1.346008e+01	5.836989e+00	9.844936e+00	7.941463e+00	9.119611e+00	6.783748e+00
300	Medtr0036s0240	3.916893e+00	-0.336728	8.412595e+00	1.661416e-02	5.842866e-02	Not_significant	2.721361e-01	0.000000e+00	0.000000e+00	1.624415e+00	7.491946e-01	1.334577e+00	7.888079e-01
301	Medtr0036s0250	-0.389223	7.700861e-01	3.962328e-01	5.454350e-01	6.774147e-01	Not_significant	1.564783e+00	2.206571e+00	2.152988e+00	2.362785e+00	9.489798e-01	1.379063e+00	6.704867e-01
302	Medtr0036s0260	-1.06665	1.243680e+00	3.611814e+00	9.135153e-02	1.906001e-01	Not_significant	4.014008e+00	4.633799e+00	1.722390e+00	1.722864e+00	1.348550e+00	1.645979e+00	9.465695e-01
303	Medtr0036s0270	2.546435e-01	1.824750e+00	1.598646e-01	6.990052e-01	7.974494e-01	Not_significant	9.524765e-01	5.792248e+00	2.774962e+00	4.971693e+00	2.297530e+00	3.870274e+00	3.391874e+00
304	Medtr0036s0280	-0.659578	3.189455e+00	3.869989e+00	8.203212e-02	1.764076e-01	Not_significant	7.823914e+00	1.478402e+01	1.114769e+01	7.334478e+00	7.591839e+00	6.183541e+00	8.321924e+00
306	Medtr0036s0320	-0.579801	4.539548e+00	6.623592e+00	3.096928e-02	8.893197e-02	Not_significant	2.258730e+01	3.287791e+01	2.937632e+01	1.781933e+01	1.912944e+01	1.935137e+01	2.098229e+01
307	Medtr0037s0060	-0.0714426	1.179361e+00	1.592950e-02	9.024679e-01	9.385074e-01	Not_significant	4.082042e+00	1.323943e+00	1.722390e+00	2.313560e+00	2.247584e+00	1.868408e+00	1.695937e+00
308	Medtr0037s0250	-0.562952	2.184180e+00	1.354228e+00	2.756977e-01	4.208617e-01	Not_significant	7.959982e+00	2.978871e+00	5.358547e+00	2.658133e+00	3.945758e+00	3.959246e+00	4.338444e+00
310	Medtr0039s0080	7.650215e-02	1.320950e+00	1.468786e-02	9.063247e-01	9.409926e-01	Not_significant	1.224613e+00	1.379107e+00	3.396936e+00	3.298054e+00	1.698174e+00	1.601493e+00	4.101801e+00
313	Medtr0040s0110	-1.47138	2.563086e+00	1.358177e+01	5.411580e-03	2.784357e-02	DOWN	1.347074e+01	8.495298e+00	5.549923e+00	4.233323e+00	2.397423e+00	2.980556e+00	3.746838e+00
314	Medtr0040s0140	1.677131e+00	3.092241e+00	7.203770e+00	2.842954e-02	8.376827e-02	Not_significant	7.279642e+00	2.206571e-01	5.071482e+00	1.122323e+01	1.263642e+01	1.201119e+01	1.049115e+01
315	Medtr0041s0030	4.816485e-02	6.684292e+00	7.310789e-02	7.932092e-01	8.646106e-01	Not_significant	9.252629e+01	9.587550e+01	1.105200e+02	9.751410e+01	1.052369e+02	1.056985e+02	1.118135e+02
319	Medtr0042s0190	-0.0841806	5.364620e+00	1.527153e-01	7.054110e-01	8.018730e-01	Not_significant	3.034318e+01	5.086146e+01	4.875321e+01	3.869060e+01	3.860850e+01	4.297339e+01	3.746838e+01
320	Medtr0042s0230	1.753546e+00	-1.15256	1.515524e+00	2.501849e-01	3.923254e-01	Not_significant	0.000000e+00	5.516427e-01	0.000000e+00	0.000000e+00	1.098819e+00	6.672886e-01	1.183212e-01
323	Medtr0043s0080	-2.1141	3.768281e+00	4.289144e+01	1.267216e-04	2.977176e-03	DOWN	1.449125e+01	3.966311e+01	2.095575e+01	4.380997e+00	5.893664e+00	6.050083e+00	3.391874e+00
324	Medtr0043s0110	1.158117e-01	1.768383e-01	1.636221e-02	9.011184e-01	9.378531e-01	Not_significant	1.360681e-01	8.826283e-01	1.531013e+00	1.575190e+00	8.490872e-01	5.783168e-01	1.577616e+00
329	Medtr0044s0180	3.546575e-01	3.933777e+00	1.731803e+00	2.220141e-01	3.606781e-01	Not_significant	1.632817e+01	1.059154e+01	1.301361e+01	1.639182e+01	1.738132e+01	1.663773e+01	1.593392e+01
334	Medtr0045s0070	-8.22485	1.550139e+00	4.897199e+01	2.010448e-04	3.873557e-03	DOWN	1.238219e+01	4.082156e+00	3.731845e+00	0.000000e+00	4.994631e-02	0.000000e+00	0.000000e+00
336	Medtr0045s0110	1.179237e+00	5.813695e+00	1.212342e+01	8.628164e-03	3.752475e-02	UP	4.095649e+01	1.605280e+01	4.205502e+01	6.133395e+01	8.096297e+01	6.966493e+01	8.191770e+01
337	Medtr0045s0130	4.482763e-01	4.212807e+00	2.935749e+00	1.221794e-01	2.339651e-01	Not_significant	1.408305e+01	1.390140e+01	1.971180e+01	2.052669e+01	2.457358e+01	1.979623e+01	1.648609e+01
339	Medtr0046s0100	-7.9297	-0.4998	1.363676e+01	8.481837e-03	3.708791e-02	DOWN	2.177089e+00	7.722998e-01	1.531013e+00	0.000000e+00	0.000000e+00	0.000000e+00	0.000000e+00
341	Medtr0046s0210	-6.02539	1.009180e+00	3.725185e+01	2.140725e-04	4.036486e-03	DOWN	9.048527e+00	2.096242e+00	2.487897e+00	1.968987e-01	0.000000e+00	0.000000e+00	0.000000e+00
343	Medtr0047s0040	-0.234841	3.125329e+00	3.426587e-01	5.732666e-01	6.993691e-01	Not_significant	7.143574e+00	5.516427e+00	1.554935e+01	6.251535e+00	8.890443e+00	7.651576e+00	9.347374e+00
348	Medtr0047s0160	-10.6008	2.110862e+00	6.247190e+01	1.295540e-04	3.016582e-03	DOWN	8.300152e+00	2.090726e+01	6.698184e-01	0.000000e+00	0.000000e+00	0.000000e+00	0.000000e+00
352	Medtr0048s0140	4.137834e-01	-0.36887	1.453912e-01	7.111722e-01	8.056992e-01	Not_significant	6.803403e-01	8.826283e-01	0.000000e+00	8.860443e-01	5.494094e-01	5.338309e-01	1.183212e+00
355	Medtr0048s0220	2.083976e+00	1.152045e-01	2.616317e+00	1.355126e-01	2.523292e-01	Not_significant	8.164084e-01	0.000000e+00	0.000000e+00	8.860443e-01	4.495168e-01	1.557007e+00	3.036910e+00
356	Medtr0049s0070	6.844556e-01	6.797487e+00	1.228785e+01	7.098464e-03	3.307136e-02	UP	8.599502e+01	9.907503e+01	6.899129e+01	1.467880e+02	1.273131e+02	1.306551e+02	1.191100e+02
358	Medtr0049s0110	1.504925e-01	4.525527e+00	3.786943e-01	5.541582e-01	6.840638e-01	Not_significant	1.796099e+01	1.897651e+01	2.746255e+01	2.544916e+01	2.262568e+01	2.273230e+01	2.528129e+01
359	Medtr0050s0010	5.588278e-01	2.868296e+00	1.490762e+00	2.543813e-01	3.969916e-01	Not_significant	5.646825e+00	2.647885e+00	8.803327e+00	5.267041e+00	1.023899e+01	9.075125e+00	8.676887e+00
362	Medtr0050s0130	7.542199e-01	3.111851e+00	4.973443e+00	5.388764e-02	1.305843e-01	Not_significant	5.238621e+00	4.964784e+00	7.080937e+00	8.811218e+00	1.068851e+01	9.653442e+00	1.329141e+01
363	Medtr0050s0160	-0.24036	5.331592e+00	1.593009e+00	2.398881e-01	3.811065e-01	Not_significant	4.014008e+01	4.479339e+01	4.583471e+01	3.637704e+01	3.870839e+01	3.558873e+01	3.975592e+01
364	Medtr0050s0180	3.538100e-01	5.172540e+00	3.099586e+00	1.135460e-01	2.220038e-01	Not_significant	2.993498e+01	2.603754e+01	3.559606e+01	3.549100e+01	3.900807e+01	4.195021e+01	4.369996e+01
365	Medtr0050s0240	4.087433e-01	4.567794e+00	2.772973e+00	1.316164e-01	2.471392e-01	Not_significant	2.680541e+01	1.500468e+01	1.636271e+01	2.776272e+01	2.722074e+01	2.064146e+01	3.151288e+01
377	Medtr0053s0020	3.197011e-02	3.586629e+00	1.012157e-02	9.221584e-01	9.512270e-01	Not_significant	1.782492e+01	1.059154e+01	8.707639e+00	1.161702e+01	1.348550e+01	1.138839e+01	9.860099e+00
378	Medtr0053s0030	-0.947934	4.499627e+00	6.318557e+00	3.496727e-02	9.675610e-02	Not_significant	2.136269e+01	6.068070e+01	1.698468e+01	1.427516e+01	1.418475e+01	1.574801e+01	1.451407e+01
380	Medtr0054s0080	1.345952e+00	-0.436627	1.138028e+00	3.096854e-01	4.563290e-01	Not_significant	1.088545e+00	0.000000e+00	0.000000e+00	8.860443e-01	1.048872e+00	4.448591e-01	1.025450e+00
381	Medtr0054s0090	1.896223e-01	3.557120e+00	3.857351e-01	5.505772e-01	6.812067e-01	Not_significant	1.061331e+01	1.362558e+01	7.942132e+00	1.348756e+01	1.108808e+01	1.156634e+01	1.337029e+01
382	Medtr0054s0140	3.119701e+00	1.150900e+00	2.396511e+01	6.637432e-04	7.811772e-03	UP	2.721361e-01	7.722998e-01	2.870650e-01	3.494952e+00	4.545114e+00	3.603358e+00	1.774818e+00
390	Medtr0055s0120	-1.86059	9.038725e+00	1.847495e+00	2.268291e-01	3.657229e-01	Not_significant	3.356663e+03	5.174409e+01	8.296179e+01	5.345800e+01	6.992483e+01	4.003732e+01	2.674059e+01
393	Medtr0056s0160	-5.33197	4.470718e+00	1.139584e+02	2.289554e-06	3.563082e-04	DOWN	6.463233e+01	1.401172e+01	7.100075e+01	3.937975e-01	1.148765e+00	1.912894e+00	1.695937e+00
394	Medtr0057s0080	1.315321e-02	5.337255e+00	3.756441e-03	9.525221e-01	9.701694e-01	Not_significant	4.578691e+01	3.618776e+01	3.698354e+01	3.662316e+01	4.814824e+01	3.563321e+01	4.295059e+01
396	Medtr0057s0100	-0.510058	7.649204e+00	7.240168e+00	2.564686e-02	7.809918e-02	Not_significant	2.200221e+02	2.758214e+02	2.247719e+02	1.717941e+02	1.712159e+02	1.606386e+02	1.802821e+02
397	Medtr0057s0130	3.197788e-01	6.152797e+00	2.770600e+00	1.317591e-01	2.473320e-01	Not_significant	5.905354e+01	7.469242e+01	5.382469e+01	8.461723e+01	7.501935e+01	7.286792e+01	7.726374e+01
399	Medtr0057s0200	-1.93167	-0.505638	3.246155e+00	9.896174e-02	2.015821e-01	Not_significant	6.123063e-01	2.206571e+00	1.913767e-01	1.476740e-01	2.497315e-01	3.114013e-01	5.916059e-01
400	Medtr0058s0010	-2.31182	5.444448e+00	1.198582e+02	2.330548e-06	3.563082e-04	DOWN	7.510957e+01	1.126454e+02	4.755710e+01	1.511198e+01	1.897960e+01	1.161082e+01	2.330927e+01
402	Medtr0059s0060	4.390455e-01	5.650953e+00	4.451108e+00	6.534785e-02	1.498971e-01	Not_significant	4.517460e+01	3.767720e+01	4.128952e+01	4.681267e+01	6.453063e+01	5.769822e+01	5.781962e+01
403	Medtr0059s0170	1.490759e+00	1.778070e+00	6.601202e+00	3.126488e-02	8.957290e-02	Not_significant	1.428715e+00	4.413142e-01	3.062027e+00	3.790301e+00	4.794846e+00	4.982422e+00	4.693407e+00
408	Medtr0062s0020	1.343533e+00	2.230035e+00	8.436977e+00	1.828374e-02	6.226892e-02	Not_significant	1.496749e+00	2.206571e+00	3.253403e+00	7.088354e+00	4.944684e+00	6.050083e+00	6.980950e+00
411	Medtr0063s0090	1.386694e+00	-0.396935	1.458082e+00	2.535914e-01	3.961355e-01	Not_significant	1.224613e+00	0.000000e+00	0.000000e+00	1.476740e+00	3.995705e-01	8.452322e-01	7.099271e-01
414	Medtr0064s0160	2.515884e+00	1.585955e+00	1.938275e+01	1.786926e-03	1.403736e-02	UP	5.442723e-01	7.722998e-01	9.568834e-01	5.168592e+00	4.045651e+00	4.315133e+00	4.377884e+00
417	Medtr0065s0100	-0.243526	1.747339e+00	1.467802e-01	7.109249e-01	8.055499e-01	Not_significant	8.164084e+00	9.929569e-01	1.818078e+00	2.608908e+00	2.597208e+00	2.535697e+00	4.220122e+00
419	Medtr0066s0040	-0.45097	1.301336e+00	6.191226e-01	4.525192e-01	5.943847e-01	Not_significant	4.626314e+00	2.096242e+00	1.674546e+00	2.067437e+00	1.248658e+00	2.491211e+00	2.445305e+00
420	Medtr0066s0050	-1.1451	2.856315e+00	1.029576e+01	1.125964e-02	4.505496e-02	DOWN	1.006904e+01	9.267598e+00	1.143476e+01	4.725569e+00	5.344255e+00	3.914760e+00	5.324453e+00
421	Medtr0067s0010	1.383917e+00	2.009042e+00	6.476877e+00	3.254415e-02	9.207568e-02	Not_significant	2.721361e+00	1.544600e+00	1.674546e+00	3.101155e+00	8.291087e+00	4.359619e+00	5.718857e+00
423	Medtr0067s0070	1.158497e-01	3.822959e+00	1.657202e-01	6.938411e-01	7.932406e-01	Not_significant	1.149775e+01	1.191548e+01	1.664977e+01	1.673639e+01	1.323577e+01	1.347923e+01	1.482959e+01
424	Medtr0067s0100	-0.295407	5.125509e+00	2.064689e+00	1.859400e-01	3.169551e-01	Not_significant	3.088745e+01	4.457273e+01	4.143305e+01	3.051930e+01	3.471268e+01	2.940518e+01	3.214392e+01
425	Medtr0068s0080	-2.26074	1.451124e+00	1.675866e+01	2.956267e-03	1.914797e-02	DOWN	5.170587e+00	5.019949e+00	4.784417e+00	1.082943e+00	4.994631e-01	1.512521e+00	5.521655e-01
426	Medtr0069s0020	6.546251e-01	2.325994e+00	2.400531e+00	1.571422e-01	2.811151e-01	Not_significant	4.830416e+00	3.530513e+00	2.774962e+00	6.596107e+00	4.145544e+00	6.583914e+00	5.916059e+00
427	Medtr0069s0040	-1.0828	8.147844e-01	3.133806e+00	1.115697e-01	2.192140e-01	Not_significant	9.524765e-01	3.089199e+00	2.774962e+00	7.875949e-01	1.098819e+00	1.290091e+00	1.617056e+00
431	Medtr0070s0020	6.437136e-01	-0.078376	3.730335e-01	5.565039e-01	6.859009e-01	Not_significant	1.768885e+00	5.516427e-01	0.000000e+00	5.414715e-01	1.548336e+00	1.067662e+00	5.521655e-01
432	Medtr0070s0040	-2.01415	-0.513263	1.792741e+00	2.082989e-01	3.445050e-01	Not_significant	9.524765e-01	1.654928e+00	0.000000e+00	0.000000e+00	1.997852e-01	3.558873e-01	1.104331e+00
434	Medtr0070s0080	-2.56698	-0.244274	6.108870e+00	3.449486e-02	9.578722e-02	Not_significant	3.809906e+00	9.929569e-01	0.000000e+00	6.399209e-01	4.994631e-02	8.897181e-02	0.000000e+00
436	Medtr0071s0100	-0.0172153	1.849707e+00	1.399418e-03	9.710105e-01	9.818855e-01	Not_significant	5.170587e+00	2.758214e+00	2.918494e+00	3.445728e+00	3.246510e+00	3.692330e+00	3.352434e+00
437	Medtr0072s0020	3.032975e-01	4.559429e+00	1.111423e+00	3.203507e-01	4.676712e-01	Not_significant	2.177089e+01	2.885091e+01	1.243948e+01	2.013290e+01	2.801988e+01	2.655809e+01	2.658283e+01
438	Medtr0072s0040	5.340099e-01	4.594953e+00	5.478841e+00	4.508686e-02	1.154901e-01	Not_significant	2.054628e+01	1.754224e+01	1.861138e+01	2.416932e+01	2.657144e+01	3.140705e+01	2.958030e+01
439	Medtr0072s0050	-0.783686	4.527928e+00	9.102026e+00	1.522806e-02	5.502073e-02	Not_significant	3.286044e+01	2.703049e+01	2.980692e+01	1.289687e+01	2.127713e+01	1.846165e+01	1.853699e+01
441	Medtr0074s0060	-2.85392	-0.871321	5.426295e+00	3.936542e-02	1.051572e-01	Not_significant	1.496749e+00	6.619713e-01	7.655067e-01	9.844936e-02	2.996778e-01	0.000000e+00	0.000000e+00
443	Medtr0075s0030	-6.11199	-0.444366	1.296526e+01	8.407353e-03	3.688231e-02	DOWN	1.224613e+00	1.599764e+00	1.722390e+00	0.000000e+00	4.994631e-02	0.000000e+00	0.000000e+00
444	Medtr0076s0010	7.701339e-01	3.556017e+00	7.341356e+00	2.489331e-02	7.645382e-02	Not_significant	6.123063e+00	9.819240e+00	9.377457e+00	1.028796e+01	1.763105e+01	1.539212e+01	1.293645e+01
445	Medtr0076s0020	6.615404e-01	7.956213e+00	1.182125e+01	7.871991e-03	3.540822e-02	UP	1.909715e+02	1.638931e+02	2.062562e+02	3.206496e+02	2.771521e+02	2.876904e+02	2.910701e+02
446	Medtr0077s0010	2.622820e-01	3.932588e+00	1.032849e+00	3.370952e-01	4.853002e-01	Not_significant	1.421911e+01	1.533567e+01	1.043003e+01	1.865615e+01	1.568314e+01	1.347923e+01	1.837922e+01
451	Medtr0078s0060	6.800942e-01	6.251435e+00	1.313199e+01	5.923815e-03	2.951983e-02	UP	6.966685e+01	4.633799e+01	5.607337e+01	9.672650e+01	8.805534e+01	8.763724e+01	8.807040e+01
452	Medtr0079s0070	-0.225784	4.091662e+00	7.139362e-01	4.209138e-01	5.662926e-01	Not_significant	1.557979e+01	2.515491e+01	1.693684e+01	1.644104e+01	1.543341e+01	1.659324e+01	1.254205e+01
453	Medtr0082s0010	-4.55035	2.145955e-01	1.601245e+01	2.507096e-03	1.735396e-02	DOWN	4.694348e+00	1.765257e+00	1.052572e+00	0.000000e+00	9.989262e-02	1.779436e-01	0.000000e+00
456	Medtr0082s0050	-2.00311	6.888738e-01	9.560585e+00	1.296027e-02	4.936140e-02	DOWN	3.129566e+00	2.978871e+00	1.531013e+00	8.368196e-01	5.993557e-01	4.448591e-01	1.222652e+00
457	Medtr0082s0060	-4.96599	1.038389e+00	3.118718e+01	1.892242e-04	3.725104e-03	DOWN	7.075540e+00	4.744127e+00	1.339637e+00	9.844936e-02	4.994631e-02	2.224295e-01	5.127251e-01
458	Medtr0082s0070	-1.38602	-0.0771844	9.325777e-01	3.559492e-01	5.040831e-01	Not_significant	4.966485e+00	0.000000e+00	0.000000e+00	9.844936e-02	6.493020e-01	6.228027e-01	0.000000e+00
460	Medtr0082s0090	-1.18805	2.633928e+00	5.109840e+00	5.135510e-02	1.265538e-01	Not_significant	1.945773e+01	5.957741e+00	3.109871e+00	4.085649e+00	2.447369e+00	3.914760e+00	4.062361e+00
474	Medtr0082s0260	-1.76232	1.438778e+00	9.848524e+00	1.249288e-02	4.810293e-02	DOWN	7.551778e+00	1.985914e+00	3.062027e+00	1.378291e+00	8.990335e-01	1.201119e+00	2.405864e+00
475	Medtr0082s0270	-3.02618	6.749245e-01	1.223757e+01	6.344561e-03	3.066187e-02	DOWN	6.667335e+00	2.758214e+00	2.392208e-01	2.953481e-01	5.494094e-01	2.224295e-01	1.577616e-01
480	Medtr0083s0100	-0.0485333	9.401786e-01	7.428914e-03	9.332918e-01	9.580403e-01	Not_significant	1.768885e+00	1.654928e+00	2.105143e+00	2.018212e+00	1.548336e+00	1.823922e+00	1.814258e+00
482	Medtr0083s0120	7.646878e-01	3.524537e-01	8.374383e-01	3.834778e-01	5.308818e-01	Not_significant	1.768885e+00	0.000000e+00	9.568834e-01	1.575190e+00	8.990335e-01	1.823922e+00	1.222652e+00
484	Medtr0085s0010	3.214321e-01	4.584085e+00	1.328266e+00	2.799923e-01	4.256055e-01	Not_significant	1.775688e+01	2.758214e+01	1.621917e+01	3.155302e+01	2.127713e+01	2.339959e+01	2.938310e+01
487	Medtr0086s0010	1.738418e+00	5.960081e+00	5.711673e+01	4.335915e-05	1.694569e-03	UP	3.721462e+01	2.057627e+01	2.396993e+01	8.939202e+01	9.674600e+01	7.976323e+01	8.732104e+01
488	Medtr0086s0060	1.192687e-01	-0.0118066	1.576190e-02	9.028489e-01	9.387623e-01	Not_significant	8.164084e-01	0.000000e+00	1.913767e+00	4.922468e-01	1.298604e+00	1.112148e+00	5.916059e-01
490	Medtr0087s0020	8.473886e-02	3.524458e-01	7.187279e-03	9.341857e-01	9.585574e-01	Not_significant	0.000000e+00	0.000000e+00	3.349092e+00	1.082943e+00	6.992483e-01	1.512521e+00	1.459295e+00
498	Medtr0088s0100	5.795524e-01	8.087961e-01	5.027257e-01	4.970424e-01	6.361927e-01	Not_significant	2.109055e+00	0.000000e+00	2.105143e+00	2.904256e+00	2.297530e+00	1.112148e+00	1.064891e+00
501	Medtr0089s0100	-0.56806	3.852623e+00	2.493332e+00	1.501781e-01	2.719010e-01	Not_significant	2.387995e+01	1.015023e+01	1.942473e+01	1.023873e+01	1.418475e+01	1.040970e+01	1.222652e+01
503	Medtr0090s0020	-1.50818	4.726418e+00	4.107769e+01	1.480792e-04	3.241887e-03	DOWN	4.306554e+01	4.644832e+01	3.387367e+01	1.393059e+01	1.343556e+01	1.561455e+01	1.837922e+01
505	Medtr0091s0080	-1.00704	-0.209219	1.287445e+00	2.829145e-01	4.285203e-01	Not_significant	1.088545e+00	1.654928e-01	1.674546e+00	8.368196e-01	2.996778e-01	3.558873e-01	9.465695e-01
508	Medtr0092s0090	1.975785e-01	1.983196e+00	2.083573e-01	6.593307e-01	7.679825e-01	Not_significant	3.945974e+00	3.199528e+00	3.444780e+00	5.562389e+00	3.646080e+00	3.202985e+00	3.983480e+00
509	Medtr0092s0100	4.436362e-01	6.462302e+00	6.290387e+00	3.442052e-02	9.563988e-02	Not_significant	6.728566e+01	7.546472e+01	7.741186e+01	9.160713e+01	1.078840e+02	1.000933e+02	9.674729e+01
513	Medtr0094s0110	3.676326e-02	2.516821e+00	6.752631e-03	9.363813e-01	9.599530e-01	Not_significant	7.143574e+00	2.151407e+00	6.985249e+00	4.676345e+00	5.044577e+00	6.139055e+00	7.217592e+00
520	Medtr0096s0020	7.291174e-01	1.215488e+00	1.500104e+00	2.531720e-01	3.956303e-01	Not_significant	2.177089e+00	1.434271e+00	9.090392e-01	2.362785e+00	1.947906e+00	2.891584e+00	3.786278e+00
522	Medtr0097s0060	-0.687706	3.050507e+00	4.354942e+00	6.779905e-02	1.540769e-01	Not_significant	9.048527e+00	8.881448e+00	1.239164e+01	6.300759e+00	6.093450e+00	6.361485e+00	8.243043e+00
523	Medtr0097s0070	1.610599e+00	5.163451e+00	6.187456e+01	3.193835e-05	1.410934e-03	UP	1.530766e+01	1.599764e+01	1.741528e+01	5.055375e+01	5.049572e+01	4.791132e+01	5.237685e+01
525	Medtr0098s0130	-4.36775	-0.819507	8.907966e+00	1.586014e-02	5.654476e-02	Not_significant	1.292647e+00	1.048121e+00	9.568834e-01	1.476740e-01	0.000000e+00	0.000000e+00	0.000000e+00
526	Medtr0100s0160	-0.4896	3.984836e+00	3.640063e+00	9.010758e-02	1.888008e-01	Not_significant	1.768885e+01	2.019012e+01	1.684115e+01	1.028796e+01	1.543341e+01	1.343474e+01	1.628888e+01
527	Medtr0100s0170	-0.361688	2.277671e-02	1.288154e-01	7.278906e-01	8.182899e-01	Not_significant	2.313157e+00	3.309856e-01	4.784417e-01	2.953481e-01	1.698174e+00	3.114013e-01	1.104331e+00
528	Medtr0100s0190	-8.99248	4.935095e-01	2.777376e+01	1.369814e-03	1.186549e-02	DOWN	3.265634e+00	2.868542e+00	3.253403e+00	0.000000e+00	0.000000e+00	0.000000e+00	0.000000e+00
529	Medtr0101s0020	-1.25657	3.184466e+00	1.004469e+01	1.197428e-02	4.680544e-02	DOWN	1.102151e+01	1.511501e+01	1.511876e+01	9.057342e+00	4.944684e+00	3.959246e+00	3.825718e+00
533	Medtr0103s0010	6.342157e-01	-0.753018	2.182632e-01	6.499948e-01	7.607978e-01	Not_significant	0.000000e+00	1.103285e+00	0.000000e+00	4.430221e-01	3.496242e-01	8.007463e-01	7.099271e-01
535	Medtr0103s0090	6.474463e-01	5.378680e+00	7.111146e+00	2.666020e-02	8.018805e-02	Not_significant	4.177290e+01	2.405162e+01	2.904141e+01	4.346539e+01	5.274330e+01	4.911244e+01	5.032595e+01
536	Medtr0103s0100	2.327302e-01	1.297779e+00	1.146655e-01	7.430161e-01	8.294580e-01	Not_significant	2.993498e+00	3.751170e+00	3.827533e-01	4.036424e+00	1.398497e+00	2.446725e+00	1.577616e+00
544	Medtr0108s0030	-6.95855	2.440218e+00	8.541338e+01	2.281297e-06	3.563082e-04	DOWN	1.796099e+01	6.564548e+00	1.282224e+01	2.953481e-01	0.000000e+00	0.000000e+00	0.000000e+00
547	Medtr0110s0030	-1.07967	7.643482e-01	2.511154e+00	1.489642e-01	2.703761e-01	Not_significant	2.313157e+00	3.199528e+00	1.531013e+00	2.264335e+00	4.994631e-01	7.117745e-01	7.888079e-01
548	Medtr0110s0040	9.009672e-01	5.484177e+00	7.424718e+00	2.561072e-02	7.800833e-02	Not_significant	4.116059e+01	1.263262e+01	4.291622e+01	5.931574e+01	5.229378e+01	5.204851e+01	5.221908e+01
549	Medtr0110s0050	2.213958e+00	1.405435e-01	5.007995e+00	4.738455e-02	1.195478e-01	Not_significant	1.224613e+00	0.000000e+00	0.000000e+00	3.298054e+00	1.198711e+00	5.338309e-01	7.888079e-01
550	Medtr0110s0060	2.316831e-01	2.725738e+00	4.165417e-01	5.354302e-01	6.689227e-01	Not_significant	6.395199e+00	7.722998e+00	4.497352e+00	7.383702e+00	7.392054e+00	6.717372e+00	5.521655e+00
555	Medtr0113s0040	-0.028744	7.060346e+00	2.497736e-02	8.780539e-01	9.220330e-01	Not_significant	1.276999e+02	1.411654e+02	1.312366e+02	1.392074e+02	1.299603e+02	1.232704e+02	1.410389e+02
556	Medtr0114s0100	-4.86036	-0.395214	1.454856e+01	4.359140e-03	2.433779e-02	DOWN	1.904953e+00	1.544600e+00	1.243948e+00	9.844936e-02	4.994631e-02	0.000000e+00	0.000000e+00
557	Medtr0115s0020	-0.10923	-0.759939	5.418375e-03	9.426711e-01	9.639856e-01	Not_significant	1.496749e+00	0.000000e+00	0.000000e+00	1.968987e-01	6.992483e-01	2.669154e-01	8.676887e-01
563	Medtr0116s0050	-6.90506	-1.35395	6.760552e+00	3.708813e-02	1.008156e-01	Not_significant	1.088545e+00	5.516427e-01	5.741300e-01	0.000000e+00	0.000000e+00	0.000000e+00	0.000000e+00
564	Medtr0116s0090	-0.694168	8.346461e-01	1.288559e+00	2.869561e-01	4.328399e-01	Not_significant	3.265634e+00	1.048121e+00	2.296520e+00	1.427516e+00	1.298604e+00	1.245605e+00	1.301533e+00
566	Medtr0117s0040	-0.793142	4.385560e-02	1.350451e+00	2.732166e-01	4.181483e-01	Not_significant	4.082042e-01	1.985914e+00	1.722390e+00	2.461234e-01	8.990335e-01	1.201119e+00	7.888079e-02
567	Medtr0117s0080	2.661657e+00	8.504278e-02	5.690182e+00	3.576309e-02	9.826111e-02	Not_significant	0.000000e+00	0.000000e+00	5.741300e-01	1.181392e+00	1.548336e+00	1.423549e+00	1.853699e+00
570	Medtr0118s0070	1.280603e+00	1.154838e+00	3.892947e+00	8.051930e-02	1.739575e-01	Not_significant	6.803403e-01	1.765257e+00	6.698184e-01	1.525965e+00	2.297530e+00	3.558873e+00	4.259563e+00
572	Medtr0121s0010	1.761622e+00	3.653487e+00	2.613783e+01	7.217562e-04	8.234124e-03	UP	4.082042e+00	3.254692e+00	9.186080e+00	1.461973e+01	1.833029e+01	2.081940e+01	1.695937e+01
573	Medtr0121s0030	-4.92178	8.495701e-01	2.980954e+01	2.350561e-04	4.254188e-03	DOWN	6.871438e+00	2.096242e+00	2.918494e+00	3.937975e-01	0.000000e+00	0.000000e+00	0.000000e+00
575	Medtr0121s0080	-8.07003	-0.365821	1.498438e+01	6.776771e-03	3.206782e-02	DOWN	2.585293e+00	1.323943e+00	1.100416e+00	0.000000e+00	0.000000e+00	0.000000e+00	0.000000e+00
576	Medtr0121s0090	-3.18713	-1.38285	4.148014e+00	7.058493e-02	1.586301e-01	Not_significant	5.442723e-01	8.274641e-01	5.262858e-01	0.000000e+00	1.997852e-01	0.000000e+00	0.000000e+00
578	Medtr0122s0020	2.207904e+00	7.085608e+00	5.355182e+01	6.049275e-05	2.038869e-03	UP	4.823613e+01	2.526524e+01	6.004443e+01	1.615062e+02	2.262068e+02	2.057918e+02	2.228777e+02
580	Medtr0123s0070	8.992374e-03	4.723914e+00	1.830426e-03	9.668461e-01	9.790685e-01	Not_significant	2.551276e+01	2.995420e+01	2.416130e+01	2.431699e+01	2.906875e+01	2.655809e+01	2.472913e+01
585	Medtr0126s0070	1.549758e-01	2.492327e+00	9.339363e-02	7.671438e-01	8.471352e-01	Not_significant	9.252629e+00	2.261735e+00	4.353819e+00	4.824019e+00	6.742752e+00	4.804478e+00	6.507665e+00
586	Medtr0126s0080	-0.793746	3.746765e+00	8.000982e+00	2.056158e-02	6.735605e-02	Not_significant	1.877739e+01	1.947299e+01	1.526229e+01	8.220522e+00	1.183727e+01	1.076559e+01	9.031851e+00
591	Medtr0128s0130	-2.96932	-0.479493	5.773045e+00	3.562286e-02	9.805026e-02	Not_significant	4.762382e-01	6.068070e-01	2.774962e+00	2.953481e-01	1.997852e-01	0.000000e+00	0.000000e+00
592	Medtr0129s0050	-0.00824577	2.180178e+00	4.116492e-04	9.842738e-01	9.901170e-01	Not_significant	5.986995e+00	4.964784e+00	3.731845e+00	4.528671e+00	5.044577e+00	4.759992e+00	2.090341e+00
595	Medtr0130s0060	-8.31092	-0.149834	1.768908e+01	4.502861e-03	2.484708e-02	DOWN	2.721361e+00	1.323943e+00	1.818078e+00	0.000000e+00	0.000000e+00	0.000000e+00	0.000000e+00
597	Medtr0133s0020	-1.09015	5.931682e+00	3.615155e+01	2.345472e-04	4.250888e-03	DOWN	6.796600e+01	1.026055e+02	9.444439e+01	3.460495e+01	4.560098e+01	4.337376e+01	3.805998e+01
598	Medtr0133s0030	-0.413687	4.305459e+00	1.977486e+00	1.945754e-01	3.279913e-01	Not_significant	1.537569e+01	3.673940e+01	1.865923e+01	1.742554e+01	1.708164e+01	1.565904e+01	1.680161e+01
602	Medtr0136s0010	1.267383e+00	4.571157e+00	2.487244e+01	8.492251e-04	8.982035e-03	UP	8.368186e+00	1.776290e+01	1.425756e+01	2.909179e+01	3.336413e+01	3.238574e+01	3.036910e+01
604	Medtr0136s0060	1.556047e-02	4.723210e+00	5.140500e-03	9.444744e-01	9.650717e-01	Not_significant	2.891446e+01	2.714082e+01	2.219969e+01	2.830419e+01	2.397423e+01	2.646911e+01	2.721387e+01
607	Medtr0137s0060	-0.967939	1.697325e+00	3.767818e+00	8.561543e-02	1.817436e-01	Not_significant	3.809906e+00	6.785205e+00	2.870650e+00	3.248829e+00	2.197638e+00	1.423549e+00	1.774818e+00
608	Medtr0137s0070	-0.173992	2.366634e+00	1.893515e-01	6.741299e-01	7.789126e-01	Not_significant	4.150076e+00	6.674877e+00	4.975793e+00	4.430221e+00	6.692805e+00	3.202985e+00	5.285013e+00
609	Medtr0137s0080	7.584834e-01	-0.36193	4.082492e-01	5.363750e-01	6.696972e-01	Not_significant	0.000000e+00	5.516427e-02	7.655067e-01	5.906962e-01	1.498389e-01	7.562604e-01	2.248103e+00
610	Medtr0140s0050	7.510494e-02	4.104520e+00	8.588759e-02	7.763861e-01	8.530007e-01	Not_significant	1.551176e+01	1.643895e+01	1.741528e+01	2.111739e+01	1.443448e+01	1.708259e+01	1.770874e+01
617	Medtr0144s0010	-0.0377972	4.925996e+00	3.407223e-02	8.578114e-01	9.087834e-01	Not_significant	3.415309e+01	3.050584e+01	2.832375e+01	2.938714e+01	3.121644e+01	2.967210e+01	2.887037e+01
618	Medtr0144s0020	-1.26878	-0.715661	8.458853e-01	3.785287e-01	5.262324e-01	Not_significant	1.632817e+00	0.000000e+00	6.219742e-01	1.476740e-01	6.493020e-01	8.897181e-02	5.521655e-01
619	Medtr0144s0030	4.502181e-01	2.201143e+00	6.900321e-01	4.285333e-01	5.732082e-01	Not_significant	1.360681e+00	6.012906e+00	4.210287e+00	6.842231e+00	4.095597e+00	4.893450e+00	4.022920e+00
620	Medtr0144s0060	-0.932007	1.706459e+00	3.640376e+00	9.022824e-02	1.889736e-01	Not_significant	1.836919e+00	6.178398e+00	5.693456e+00	1.821313e+00	2.197638e+00	2.980556e+00	1.459295e+00
623	Medtr0147s0030	1.326182e+00	3.808904e+00	1.580181e+01	3.503397e-03	2.129498e-02	UP	8.776390e+00	9.102105e+00	3.636157e+00	1.447206e+01	2.127713e+01	1.583698e+01	2.421640e+01
625	Medtr0147s0060	-0.114763	7.755749e-01	3.767849e-02	8.506072e-01	9.039132e-01	Not_significant	2.041021e+00	1.875585e+00	1.339637e+00	2.461234e+00	1.548336e+00	9.786900e-01	1.104331e+00
626	Medtr0147s0070	7.298445e-02	7.689595e+00	1.028187e-01	7.560890e-01	8.392358e-01	Not_significant	2.496169e+02	1.300774e+02	2.286951e+02	2.282549e+02	2.000350e+02	1.905776e+02	2.171588e+02
627	Medtr0147s0080	-0.123113	4.295168e+00	1.814313e-01	6.805566e-01	7.833747e-01	Not_significant	1.306253e+01	2.813378e+01	2.157772e+01	1.949297e+01	1.743126e+01	1.899548e+01	1.802426e+01
629	Medtr0148s0050	-0.512796	6.433503e+00	6.374484e+00	3.350551e-02	9.403209e-02	Not_significant	8.742373e+01	1.348766e+02	8.411005e+01	6.212155e+01	7.317134e+01	7.518118e+01	8.747880e+01
637	Medtr0151s0020	-7.60572	-0.782743	1.096359e+01	1.393924e-02	5.188728e-02	Not_significant	1.564783e+00	5.516427e-01	1.435325e+00	0.000000e+00	0.000000e+00	0.000000e+00	0.000000e+00
638	Medtr0151s0030	-0.0715901	5.958171e+00	1.447464e-01	7.127880e-01	8.068849e-01	Not_significant	5.742073e+01	7.458209e+01	5.674318e+01	5.975876e+01	5.908648e+01	5.938869e+01	6.752196e+01
641	Medtr0152s0100	-1.22826	7.267710e+00	3.089089e+01	4.075550e-04	5.864088e-03	DOWN	2.060071e+02	3.048378e+02	1.907069e+02	8.875210e+01	9.564718e+01	1.096133e+02	8.254875e+01
642	Medtr0153s0030	-0.948377	2.493368e+00	4.940900e+00	5.453275e-02	1.316079e-01	Not_significant	4.626314e+00	1.097769e+01	8.420574e+00	4.676345e+00	3.995705e+00	3.558873e+00	2.524185e+00
643	Medtr0153s0060	-0.450344	2.609955e+00	1.542163e+00	2.469585e-01	3.888434e-01	Not_significant	4.830416e+00	1.003990e+01	7.033093e+00	4.085649e+00	6.443074e+00	5.293823e+00	4.338444e+00
644	Medtr0153s0070	1.500345e-01	2.269848e+00	1.267762e-01	7.303451e-01	8.201546e-01	Not_significant	3.673838e+00	5.571591e+00	4.018910e+00	3.937975e+00	4.345329e+00	6.361485e+00	5.127251e+00
645	Medtr0154s0010	3.549949e-01	1.287359e+00	4.473491e-01	5.211448e-01	6.568474e-01	Not_significant	2.449225e+00	1.710092e+00	2.152988e+00	2.067437e+00	3.296456e+00	2.669154e+00	2.050901e+00
650	Medtr0155s0060	-9.96791	1.436631e+00	4.544188e+01	3.359952e-04	5.318097e-03	DOWN	1.313057e+01	1.820421e+00	3.779689e+00	0.000000e+00	0.000000e+00	0.000000e+00	0.000000e+00
654	Medtr0160s0040	1.236199e+00	4.250264e+00	2.571445e+01	7.604485e-04	8.488307e-03	UP	1.170185e+01	1.329459e+01	8.037820e+00	2.766427e+01	2.762031e+01	2.162015e+01	2.252047e+01
655	Medtr0161s0050	6.393942e-01	2.898335e+00	3.026058e+00	1.173367e-01	2.269936e-01	Not_significant	6.259131e+00	6.399055e+00	4.018910e+00	1.058331e+01	6.792698e+00	8.496808e+00	8.913529e+00
657	Medtr0164s0030	-5.41926	1.592352e+00	3.731470e+01	8.939561e-05	2.490320e-03	DOWN	1.374288e+01	2.978871e+00	3.731845e+00	0.000000e+00	1.997852e-01	2.224295e-01	0.000000e+00
658	Medtr0165s0050	-0.669381	7.657103e-01	1.039191e+00	3.357630e-01	4.839455e-01	Not_significant	3.537770e+00	1.875585e+00	7.176625e-01	1.476740e+00	9.989262e-01	1.112148e+00	1.617056e+00
659	Medtr0165s0060	2.470075e-01	-0.225189	5.851180e-02	8.137816e-01	8.790945e-01	Not_significant	1.768885e+00	0.000000e+00	2.870650e-01	1.181392e+00	7.991409e-01	2.669154e-01	1.064891e+00
661	Medtr0167s0040	-0.172472	3.955631e+00	4.695037e-01	5.111725e-01	6.488736e-01	Not_significant	1.680441e+01	1.555632e+01	1.698468e+01	1.530888e+01	1.513373e+01	1.343474e+01	1.471127e+01
662	Medtr0167s0060	5.864120e-02	6.822946e+00	8.754669e-02	7.743044e-01	8.515076e-01	Not_significant	1.042281e+02	9.708912e+01	1.239642e+02	1.206989e+02	1.174737e+02	1.000933e+02	1.282602e+02
665	Medtr0168s0080	8.909394e-02	4.980603e+00	1.896853e-01	6.738519e-01	7.787208e-01	Not_significant	3.388095e+01	2.625819e+01	3.095518e+01	3.288209e+01	3.211548e+01	3.145154e+01	3.277497e+01
666	Medtr0168s0110	-0.42383	5.808242e+00	5.531854e+00	4.427200e-02	1.140405e-01	Not_significant	7.647026e+01	6.509384e+01	5.659965e+01	5.385180e+01	4.789851e+01	4.524217e+01	4.646079e+01
667	Medtr0168s0120	4.229090e-01	8.726531e+00	4.176819e+00	7.262057e-02	1.620274e-01	Not_significant	3.930326e+02	2.855303e+02	3.936618e+02	5.451634e+02	4.434233e+02	4.405439e+02	4.630697e+02
671	Medtr0171s0010	-0.712354	1.684915e+00	2.296812e+00	1.654414e-01	2.916592e-01	Not_significant	3.741872e+00	6.068070e+00	2.487897e+00	2.855032e+00	2.846940e+00	1.690464e+00	2.208662e+00
673	Medtr0172s0010	-0.120515	5.311946e+00	4.086254e-01	5.392373e-01	6.723209e-01	Not_significant	4.211307e+01	3.696006e+01	4.650453e+01	4.001967e+01	3.391354e+01	4.154984e+01	3.632460e+01
674	Medtr0172s0020	1.145838e+00	3.799683e+00	1.813860e+01	2.319459e-03	1.646044e-02	UP	7.279642e+00	8.495298e+00	9.186080e+00	1.565345e+01	2.032815e+01	1.935137e+01	1.640720e+01
675	Medtr0172s0030	-0.20363	5.281214e+00	1.001606e+00	3.441146e-01	4.921977e-01	Not_significant	4.578691e+01	3.353988e+01	4.669591e+01	3.750921e+01	3.596134e+01	3.501041e+01	3.703453e+01
676	Medtr0172s0050	3.103833e-01	5.124237e+00	1.966540e+00	1.956956e-01	3.293634e-01	Not_significant	2.734968e+01	2.465843e+01	3.942359e+01	3.534332e+01	3.895812e+01	3.732368e+01	4.034753e+01
677	Medtr0173s0020	2.078630e+00	1.579632e+00	7.704182e+00	2.235451e-02	7.112904e-02	Not_significant	0.000000e+00	1.930749e+00	1.052572e+00	7.383702e+00	3.646080e+00	3.069528e+00	3.036910e+00
678	Medtr0173s0030	7.291884e-02	4.852725e+00	1.286662e-01	7.284241e-01	8.186436e-01	Not_significant	2.796199e+01	2.614786e+01	3.081164e+01	3.042085e+01	2.712085e+01	3.180742e+01	2.729275e+01
680	Medtr0175s0030	-0.152395	6.420794e+00	6.656190e-01	4.364881e-01	5.802207e-01	Not_significant	7.490547e+01	1.050328e+02	9.540127e+01	7.905484e+01	8.031366e+01	8.634715e+01	7.797366e+01
681	Medtr0176s0050	-0.461725	4.610796e+00	4.376004e+00	6.724485e-02	1.531833e-01	Not_significant	3.013908e+01	2.476876e+01	3.105087e+01	2.116661e+01	2.107734e+01	1.997417e+01	2.220494e+01
684	Medtr0177s0060	-0.090687	-0.269819	1.171391e-02	9.162277e-01	9.474797e-01	Not_significant	6.123063e-01	1.710092e+00	3.827533e-01	8.368196e-01	7.491946e-01	8.452322e-01	3.944040e-02
686	Medtr0177s0080	-0.553895	1.608948e-01	3.458723e-01	5.693629e-01	6.961631e-01	Not_significant	5.442723e-01	0.000000e+00	3.253403e+00	1.279842e+00	3.995705e-01	8.452322e-01	7.493675e-01
687	Medtr0178s0030	3.959880e-01	4.266652e+00	2.196765e+00	1.738163e-01	3.022980e-01	Not_significant	1.279040e+01	2.278284e+01	1.435325e+01	2.323405e+01	2.137702e+01	1.979623e+01	1.968076e+01
690	Medtr0180s0050	-0.182224	4.422868e+00	4.552323e-01	5.174996e-01	6.538911e-01	Not_significant	2.449225e+01	2.984387e+01	1.612348e+01	1.904995e+01	1.952901e+01	2.184258e+01	1.861587e+01
691	Medtr0180s0070	-0.392043	3.463614e+00	1.186287e+00	3.055183e-01	4.519161e-01	Not_significant	1.102151e+01	2.063144e+01	8.324885e+00	9.598813e+00	8.890443e+00	1.023176e+01	7.888079e+00
694	Medtr0181s0030	-0.391368	7.900435e-01	4.262713e-01	5.308824e-01	6.651220e-01	Not_significant	2.177089e+00	2.647885e+00	1.148260e+00	2.461234e+00	1.398497e+00	8.007463e-01	8.676887e-01
698	Medtr0184s0010	-2.84479	5.450786e+00	8.274177e+01	1.126678e-05	8.222087e-04	DOWN	1.096709e+02	5.312319e+01	9.253062e+01	1.363524e+01	1.363534e+01	7.696062e+00	1.542119e+01
699	Medtr0184s0030	1.281503e-01	2.305682e+00	5.996256e-02	8.122851e-01	8.778229e-01	Not_significant	6.123063e+00	6.619713e-01	7.463690e+00	5.513164e+00	3.496242e+00	5.160365e+00	5.482215e+00
700	Medtr0185s0010	3.059198e-01	2.977294e+00	4.434133e-01	5.228589e-01	6.583741e-01	Not_significant	6.259131e+00	1.301877e+01	2.774962e+00	8.860443e+00	7.641785e+00	7.918491e+00	7.966960e+00
701	Medtr0186s0030	2.639321e+00	3.305130e+00	2.845043e+01	5.480723e-04	7.008088e-03	UP	5.238621e+00	3.309856e-01	2.487897e+00	1.934530e+01	1.363534e+01	1.258951e+01	1.475071e+01
702	Medtr0187s0030	-1.01242	-1.07072	8.132686e-01	3.922237e-01	5.391277e-01	Not_significant	8.164084e-01	0.000000e+00	1.004728e+00	2.953481e-01	4.994631e-02	5.338309e-01	0.000000e+00
705	Medtr0189s0010	-1.67126	9.955818e-01	7.059728e+00	2.673492e-02	8.029564e-02	Not_significant	1.088545e+00	2.978871e+00	5.167170e+00	9.352690e-01	7.491946e-01	1.156634e+00	1.183212e+00
706	Medtr0189s0030	-1.11108	7.435696e-01	3.202882e+00	1.083553e-01	2.148647e-01	Not_significant	1.360681e+00	2.427228e+00	2.870650e+00	6.399209e-01	1.598282e+00	8.897181e-01	1.262093e+00
708	Medtr0189s0050	1.346990e+00	2.372966e-01	2.331570e+00	1.564690e-01	2.802147e-01	Not_significant	1.360681e-01	0.000000e+00	1.435325e+00	1.279842e+00	5.993557e-01	2.179809e+00	1.774818e+00
709	Medtr0190s0020	4.478162e+00	2.598368e+00	3.327161e+01	2.114950e-04	3.997078e-03	UP	0.000000e+00	1.434271e+00	0.000000e+00	1.230617e+01	1.038883e+01	9.519984e+00	7.888079e+00
711	Medtr0191s0030	-2.87086	-0.370224	8.801732e+00	1.239288e-02	4.782954e-02	DOWN	1.224613e+00	1.930749e+00	8.611950e-01	2.953481e-01	4.994631e-02	1.779436e-01	3.155232e-01
713	Medtr0193s0080	-5.86514	8.668871e-01	4.041227e+01	1.150599e-04	2.855033e-03	DOWN	6.259131e+00	1.544600e+00	4.305975e+00	9.844936e-02	0.000000e+00	8.897181e-02	7.888079e-02
714	Medtr0193s0090	-7.96758	1.311218e+00	4.146148e+01	3.368866e-04	5.323968e-03	DOWN	9.932969e+00	1.434271e+00	5.310703e+00	0.000000e+00	4.994631e-02	0.000000e+00	3.155232e-01
715	Medtr0194s0020	-0.18106	3.054325e+00	2.632857e-01	6.207318e-01	7.382474e-01	Not_significant	8.844425e+00	1.158450e+01	5.310703e+00	7.629826e+00	7.392054e+00	6.895316e+00	9.820659e+00
716	Medtr0194s0030	-0.352391	5.294639e+00	3.436336e+00	9.813583e-02	2.003617e-01	Not_significant	4.041222e+01	4.688963e+01	5.071482e+01	3.396503e+01	3.601129e+01	3.785751e+01	2.823932e+01
717	Medtr0194s0040	1.431946e+00	2.013505e+00	7.971653e+00	2.083764e-02	6.785783e-02	Not_significant	3.401702e+00	1.875585e+00	8.611950e-01	6.497658e+00	4.045651e+00	5.071393e+00	5.758298e+00
719	Medtr0196s0020	4.317571e-01	3.014256e+00	1.241806e+00	2.951665e-01	4.410827e-01	Not_significant	5.238621e+00	1.092253e+01	3.827533e+00	6.153085e+00	1.013910e+01	9.208583e+00	1.033338e+01
723	Medtr0197s0090	-3.56788	2.972916e-01	9.637047e+00	9.912369e-03	4.129709e-02	DOWN	4.490246e+00	7.722998e-01	2.152988e+00	0.000000e+00	4.994631e-01	8.897181e-02	1.972020e-01
724	Medtr0197s0100	1.524517e+00	3.010021e+00	7.063599e+00	2.784514e-02	8.260714e-02	Not_significant	7.415710e+00	9.377926e-01	3.923222e+00	8.368196e+00	1.383513e+01	1.058765e+01	1.057003e+01
726	Medtr0199s0040	-0.389521	4.832717e+00	2.274194e+00	1.671931e-01	2.938679e-01	Not_significant	5.272638e+01	2.129341e+01	2.746255e+01	2.741815e+01	2.407412e+01	2.130875e+01	2.461081e+01
728	Medtr0200s0050	9.350591e+00	1.303559e+00	3.269112e+01	8.694807e-04	9.114442e-03	UP	0.000000e+00	0.000000e+00	0.000000e+00	3.150380e+00	4.794846e+00	3.959246e+00	4.496205e+00
730	Medtr0202s0060	-1.40428	3.233225e+00	1.997628e+01	1.721896e-03	1.370413e-02	DOWN	1.190596e+01	1.649412e+01	1.392265e+01	5.020918e+00	5.643933e+00	5.249337e+00	6.980950e+00
731	Medtr0202s0070	1.396529e-01	2.379635e+00	1.309370e-01	7.261580e-01	8.168462e-01	Not_significant	7.755880e+00	3.420185e+00	4.497352e+00	7.186804e+00	4.645007e+00	5.026907e+00	3.273553e+00
732	Medtr0204s0010	1.818363e+00	5.738212e+00	5.086631e+01	6.719283e-05	2.170083e-03	UP	2.476439e+01	1.197065e+01	3.023751e+01	6.935758e+01	7.032440e+01	8.492360e+01	8.124722e+01
733	Medtr0204s0020	9.396822e-02	2.858079e+00	4.944348e-02	8.292021e-01	8.891454e-01	Not_significant	1.102151e+01	3.420185e+00	6.028365e+00	6.300759e+00	6.792698e+00	7.295689e+00	9.229053e+00
734	Medtr0206s0010	-0.27127	7.781353e+00	2.059929e+00	1.863969e-01	3.174715e-01	Not_significant	2.379831e+02	2.651747e+02	2.346756e+02	2.205758e+02	2.023325e+02	1.888427e+02	1.897477e+02
735	Medtr0209s0040	-1.80631	2.645612e+00	1.602286e+01	3.373462e-03	2.077572e-02	DOWN	9.932969e+00	9.267598e+00	1.253517e+01	1.279842e+00	4.894738e+00	3.202985e+00	2.129781e+00
740	Medtr0212s0040	4.953771e-01	4.158015e+00	3.746678e-01	5.647463e-01	6.925035e-01	Not_significant	4.122863e+01	8.164312e+00	4.497352e+00	1.220772e+01	1.818046e+01	2.313267e+01	1.699881e+01
744	Medtr0212s0080	-3.24862	8.409601e-01	9.561644e+00	1.066175e-02	4.343891e-02	DOWN	7.415710e+00	1.103285e+00	1.339637e+00	0.000000e+00	4.994631e-02	8.007463e-01	1.459295e+00
745	Medtr0216s0030	-0.0770418	3.233954e-01	1.045133e-02	9.209105e-01	9.504550e-01	Not_significant	1.768885e+00	9.929569e-01	9.568834e-01	5.414715e-01	1.848013e+00	1.067662e+00	9.465695e-01
747	Medtr0219s0020	-3.10894	1.257714e+00	2.177514e+01	1.019373e-03	9.951959e-03	DOWN	3.401702e+00	7.557505e+00	2.248676e+00	3.445728e-01	4.495168e-01	6.228027e-01	1.577616e+00
752	Medtr0221s0020	1.313293e-01	5.680826e+00	4.275075e-01	5.302229e-01	6.644977e-01	Not_significant	4.639921e+01	3.811851e+01	5.985305e+01	4.430221e+01	5.379217e+01	5.858794e+01	5.730690e+01
754	Medtr0221s0060	7.828504e-01	1.800917e+00	2.792736e+00	1.305454e-01	2.456689e-01	Not_significant	2.041021e+00	3.530513e+00	2.009455e+00	4.184098e+00	4.295382e+00	4.404105e+00	3.194672e+00
755	Medtr0223s0010	5.751498e-01	2.502903e+00	1.985542e+00	1.937866e-01	3.272190e-01	Not_significant	4.150076e+00	5.130277e+00	3.588313e+00	8.072848e+00	4.844792e+00	6.450457e+00	6.704867e+00
756	Medtr0223s0040	-6.11427	4.078902e-01	2.142287e+01	1.835212e-03	1.429962e-02	DOWN	4.354178e+00	3.640842e+00	1.913767e-01	0.000000e+00	9.989262e-02	0.000000e+00	6.310463e-01
758	Medtr0227s0010	4.506471e-01	2.794060e-01	2.157748e-01	6.533340e-01	7.636583e-01	Not_significant	0.000000e+00	1.213614e+00	8.611950e-01	1.329066e+00	1.398497e+00	3.558873e-01	2.524185e+00
759	Medtr0227s0020	2.495639e-01	6.099071e+00	1.305700e+00	2.838375e-01	4.294450e-01	Not_significant	7.497351e+01	3.850466e+01	8.219628e+01	9.027807e+01	6.303224e+01	7.108848e+01	5.908171e+01
760	Medtr0227s0030	-0.845561	2.719736e+00	4.306336e+00	6.908989e-02	1.561212e-01	Not_significant	1.136168e+01	5.240606e+00	8.707639e+00	3.494952e+00	3.945758e+00	6.316999e+00	6.428785e+00
762	Medtr0230s0010	4.719624e-01	3.660566e+00	2.586434e+00	1.436416e-01	2.633124e-01	Not_significant	1.020511e+01	9.267598e+00	1.162613e+01	1.014028e+01	1.538346e+01	1.810576e+01	1.305477e+01
763	Medtr0230s0030	-9.6955	1.175173e+00	3.495062e+01	7.193006e-04	8.212162e-03	DOWN	1.360681e+01	5.516427e-01	1.531013e+00	0.000000e+00	0.000000e+00	0.000000e+00	0.000000e+00
764	Medtr0230s0040	-9.00274	2.334806e+00	7.769857e+01	4.510027e-05	1.748802e-03	DOWN	1.966184e+01	1.136384e+01	3.971066e+00	0.000000e+00	0.000000e+00	4.448591e-02	3.944040e-02
766	Medtr0232s0030	-0.520111	3.667071e-01	4.031061e-01	5.417585e-01	6.743744e-01	Not_significant	3.129566e+00	5.516427e-01	1.052572e+00	4.922468e-01	7.991409e-01	1.690464e+00	7.493675e-01
767	Medtr0233s0050	-7.52493	1.642216e+00	5.452071e+01	8.710271e-05	2.467798e-03	DOWN	1.027314e+01	8.109148e+00	3.062027e+00	0.000000e+00	9.989262e-02	0.000000e+00	0.000000e+00
780	Medtr0243s0030	-6.26971	4.795842e-01	2.222140e+01	1.797102e-03	1.408698e-02	DOWN	1.224613e+00	6.785205e+00	1.148260e+00	9.844936e-02	0.000000e+00	0.000000e+00	0.000000e+00
783	Medtr0246s0020	1.658070e+00	2.574917e+00	1.400851e+01	4.978758e-03	2.640932e-02	UP	3.401702e+00	3.199528e+00	1.339637e+00	7.334478e+00	8.640711e+00	8.051949e+00	8.952970e+00
784	Medtr0246s0040	-1.43546	6.120762e+00	4.954563e+01	7.413766e-05	2.301066e-03	DOWN	9.783294e+01	1.355386e+02	9.468361e+01	4.184098e+01	3.810903e+01	3.977040e+01	3.876991e+01
785	Medtr0247s0040	-7.47768	-0.902052	9.716996e+00	1.808700e-02	6.186190e-02	Not_significant	2.313157e+00	5.516427e-01	4.784417e-01	0.000000e+00	0.000000e+00	0.000000e+00	0.000000e+00
789	Medtr0249s0070	7.163066e-01	5.858644e+00	1.380047e+01	5.160546e-03	2.705717e-02	UP	4.007205e+01	4.010443e+01	4.899243e+01	7.984243e+01	6.373149e+01	6.899764e+01	6.369624e+01
793	Medtr0252s0060	-1.00217	2.060116e-01	2.080897e+00	1.838143e-01	3.143497e-01	Not_significant	1.088545e+00	1.379107e+00	2.296520e+00	4.922468e-01	1.048872e+00	8.452322e-01	2.760828e-01
795	Medtr0256s0050	-1.14243	4.941129e+00	2.689259e+01	6.543122e-04	7.730195e-03	DOWN	3.653428e+01	5.985323e+01	3.813180e+01	1.747476e+01	2.152686e+01	2.068595e+01	2.023292e+01
799	Medtr0258s0040	1.975895e+00	3.109300e+00	1.476734e+01	4.277002e-03	2.402560e-02	UP	6.395199e+00	1.654928e+00	1.913767e+00	9.303465e+00	1.403491e+01	1.258951e+01	1.372526e+01
801	Medtr0259s0040	-7.51459	-0.832543	1.046975e+01	1.541601e-02	5.550526e-02	Not_significant	6.803403e-01	1.323943e+00	1.339637e+00	0.000000e+00	0.000000e+00	0.000000e+00	0.000000e+00
802	Medtr0260s0030	-0.0833645	4.685557e+00	6.161094e-02	8.098418e-01	8.761775e-01	Not_significant	3.510556e+01	1.312910e+01	3.219913e+01	1.836081e+01	2.497315e+01	2.851547e+01	2.717443e+01
804	Medtr0262s0030	-0.625541	5.814314e+00	1.080357e+01	9.956234e-03	4.139618e-02	DOWN	6.354379e+01	8.699406e+01	6.277155e+01	3.805068e+01	5.064556e+01	4.893450e+01	4.231954e+01
809	Medtr0268s0020	1.312627e+00	-0.157369	1.680235e+00	2.236383e-01	3.625071e-01	Not_significant	0.000000e+00	1.323943e+00	9.568834e-02	6.399209e-01	1.248658e+00	1.423549e+00	7.888079e-01
812	Medtr0268s0070	1.724598e-01	2.149946e+00	1.618095e-01	6.972740e-01	7.962087e-01	Not_significant	5.986995e+00	3.199528e+00	3.253403e+00	4.627120e+00	4.694953e+00	4.270647e+00	4.377884e+00
813	Medtr0268s0080	1.905352e+00	2.626458e+00	9.142213e+00	1.543014e-02	5.553190e-02	Not_significant	3.673838e+00	0.000000e+00	4.210287e+00	1.171547e+01	8.141248e+00	7.918491e+00	6.783748e+00
816	Medtr0271s0050	-1.61962	6.641562e-02	3.386890e+00	9.566383e-02	1.967762e-01	Not_significant	2.041021e-01	2.316899e+00	1.913767e+00	3.937975e-01	1.997852e-01	8.007463e-01	7.888079e-01
818	Medtr0271s0070	1.469022e-01	2.663817e+00	1.516101e-01	7.064253e-01	8.025097e-01	Not_significant	6.395199e+00	8.053984e+00	4.162443e+00	9.155791e+00	6.193342e+00	5.249337e+00	4.496205e+00
819	Medtr0273s0030	2.411835e+00	3.253157e-01	1.052778e+01	8.316908e-03	3.663023e-02	UP	2.721361e-01	3.309856e-01	3.827533e-01	1.427516e+00	1.848013e+00	2.046352e+00	1.656497e+00
820	Medtr0274s0020	-0.0335254	3.068653e+00	1.018966e-02	9.218983e-01	9.510380e-01	Not_significant	8.980493e+00	6.840370e+00	9.951587e+00	9.549588e+00	8.241141e+00	7.429146e+00	7.059831e+00
821	Medtr0275s0010	-0.595624	5.608933e+00	7.282193e+00	2.532780e-02	7.738476e-02	Not_significant	4.810006e+01	7.894007e+01	5.387253e+01	3.918285e+01	3.676048e+01	4.128292e+01	4.283227e+01
822	Medtr0275s0020	-1.07472	6.998534e+00	3.331169e+01	3.132680e-04	5.086917e-03	DOWN	2.164843e+02	1.726090e+02	1.620482e+02	9.101644e+01	8.191194e+01	8.688098e+01	8.357420e+01
823	Medtr0275s0040	-0.65016	5.968655e+00	7.151254e+00	2.633981e-02	7.954351e-02	Not_significant	6.422413e+01	8.384969e+01	8.994704e+01	6.512425e+01	3.920785e+01	4.933487e+01	4.602694e+01
824	Medtr0276s0010	4.964915e-01	4.583209e+00	5.228020e+00	4.920113e-02	1.226755e-01	Not_significant	1.734868e+01	2.068660e+01	2.105143e+01	2.574451e+01	2.697101e+01	3.060630e+01	2.465025e+01
825	Medtr0276s0020	-0.658161	4.151512e+00	6.209406e+00	3.533343e-02	9.750948e-02	Not_significant	2.258730e+01	1.688027e+01	2.698411e+01	1.338911e+01	1.473416e+01	1.347923e+01	1.569728e+01
826	Medtr0276s0040	6.576306e-01	4.838563e+00	5.743472e+00	4.120357e-02	1.083247e-01	Not_significant	1.496749e+01	1.875585e+01	3.162500e+01	3.307899e+01	3.596134e+01	3.065079e+01	3.447091e+01
827	Medtr0276s0050	1.547659e+00	7.930895e+00	4.350506e+01	1.200163e-04	2.910865e-03	UP	1.535528e+02	7.678867e+01	1.386046e+02	3.868568e+02	3.288964e+02	3.239464e+02	2.987610e+02
828	Medtr0277s0010	2.995010e-01	1.596324e+00	3.455591e-01	5.717298e-01	6.982721e-01	Not_significant	1.496749e+00	4.413142e+00	2.009455e+00	2.165886e+00	3.496242e+00	3.736816e+00	3.115791e+00
829	Medtr0277s0020	-0.573788	3.161785e+00	3.370797e+00	1.009233e-01	2.041824e-01	Not_significant	8.912459e+00	1.003990e+01	1.487954e+01	6.005411e+00	7.591839e+00	8.986153e+00	5.561096e+00
831	Medtr0279s0020	-0.415413	3.561693e+00	1.768646e+00	2.175793e-01	3.555986e-01	Not_significant	9.388697e+00	2.063144e+01	1.296577e+01	8.515870e+00	1.043878e+01	1.227811e+01	7.769758e+00
832	Medtr0279s0030	-0.12654	4.153950e+00	1.272071e-01	7.298978e-01	8.197640e-01	Not_significant	6.803403e+00	2.835444e+01	2.215185e+01	1.461973e+01	1.758110e+01	1.570353e+01	1.865531e+01
835	Medtr0280s0030	7.034427e-02	5.604009e-01	1.126338e-02	9.179179e-01	9.485932e-01	Not_significant	1.904953e+00	1.765257e+00	7.655067e-01	2.362785e+00	8.490872e-01	1.423549e+00	6.310463e-01
836	Medtr0280s0040	1.603858e-01	3.909042e+00	1.729722e-01	6.876444e-01	7.889636e-01	Not_significant	1.054528e+01	2.388613e+01	8.707639e+00	1.486585e+01	1.243663e+01	1.743848e+01	1.656497e+01
839	Medtr0286s0040	1.257879e+00	1.672253e+00	1.708317e+00	2.293125e-01	3.686887e-01	Not_significant	6.599301e+00	2.206571e-01	0.000000e+00	3.642626e+00	5.943611e+00	2.402239e+00	2.918589e+00
841	Medtr0288s0020	-0.0894693	2.203413e+00	4.215101e-02	8.420950e-01	8.981661e-01	Not_significant	2.789395e+00	7.722998e+00	3.731845e+00	2.904256e+00	4.894738e+00	5.071393e+00	4.417324e+00
842	Medtr0288s0040	1.187923e+00	5.840453e+00	3.363173e+01	3.029431e-04	4.973131e-03	UP	2.775789e+01	3.072650e+01	4.286837e+01	8.008856e+01	7.042429e+01	7.776137e+01	7.067719e+01
845	Medtr0291s0010	6.863407e-01	2.275389e+00	1.861573e+00	2.070236e-01	3.430610e-01	Not_significant	3.673838e+00	7.722998e-01	5.789144e+00	4.036424e+00	4.245436e+00	7.162231e+00	7.414794e+00
851	Medtr0294s0020	-1.39009	1.685574e-01	2.892207e+00	1.236442e-01	2.361671e-01	Not_significant	1.224613e+00	3.144363e+00	8.611950e-01	9.844936e-01	2.996778e-01	6.228027e-01	1.577616e-01
855	Medtr0299s0030	-8.18327	1.514180e+00	4.769558e+01	2.184070e-04	4.089466e-03	DOWN	1.197399e+01	4.854456e+00	2.870650e+00	0.000000e+00	4.994631e-02	0.000000e+00	0.000000e+00
857	Medtr0305s0020	1.391273e+00	3.892592e+00	1.016266e+01	1.194059e-02	4.674857e-02	UP	1.360681e+01	1.875585e+00	9.377457e+00	2.087127e+01	1.763105e+01	1.917343e+01	2.066677e+01
860	Medtr0308s0020	1.158030e+00	5.734090e-01	2.679634e+00	1.366111e-01	2.538547e-01	Not_significant	3.401702e-01	1.213614e+00	8.611950e-01	1.772089e+00	1.348550e+00	2.357753e+00	1.735377e+00
863	Medtr0311s0030	-0.740317	2.532145e+00	3.294392e+00	1.043063e-01	2.090434e-01	Not_significant	1.081741e+01	4.744127e+00	7.128781e+00	4.380997e+00	4.694953e+00	4.048218e+00	4.101801e+00
864	Medtr0314s0030	-1.59504	2.410383e+00	1.524135e+01	3.909304e-03	2.274166e-02	DOWN	5.442723e+00	1.208098e+01	7.368002e+00	1.722864e+00	3.196564e+00	3.158499e+00	3.628516e+00
866	Medtr0316s0010	1.534805e+00	5.211844e+00	5.782168e+01	4.138604e-05	1.647960e-03	UP	2.000201e+01	1.616313e+01	1.712821e+01	5.468862e+01	5.199411e+01	4.746646e+01	5.119363e+01
868	Medtr0318s0020	3.535337e-01	3.875156e+00	1.500783e+00	2.528893e-01	3.952484e-01	Not_significant	1.211006e+01	1.820421e+01	8.564106e+00	1.624415e+01	1.663212e+01	1.503624e+01	1.522399e+01
869	Medtr0320s0040	8.923503e-01	1.922151e+00	3.212714e+00	1.081607e-01	2.145779e-01	Not_significant	2.857429e+00	1.213614e+00	3.827533e+00	5.611614e+00	4.744899e+00	4.226161e+00	3.312993e+00
873	Medtr0325s0020	2.639746e-01	2.932126e+00	6.211015e-01	4.517170e-01	5.937138e-01	Not_significant	8.844425e+00	6.343891e+00	5.884833e+00	8.958892e+00	8.191194e+00	7.829520e+00	6.704867e+00
882	Medtr0331s0010	-0.713071	3.937930e+00	8.048092e+00	2.028933e-02	6.675593e-02	Not_significant	1.898150e+01	1.963848e+01	1.856354e+01	1.102633e+01	1.213695e+01	1.169979e+01	1.459295e+01
883	Medtr0332s0010	1.871558e-02	1.579786e+00	8.267754e-04	9.777160e-01	9.864485e-01	Not_significant	5.442723e+00	1.599764e+00	2.009455e+00	1.427516e+00	3.995705e+00	3.158499e+00	2.681947e+00
884	Medtr0332s0020	3.729887e-01	6.332746e+00	2.152402e+00	1.777655e-01	3.072369e-01	Not_significant	8.075640e+01	4.247649e+01	9.018626e+01	9.559433e+01	9.055266e+01	7.914043e+01	8.479685e+01
885	Medtr0332s0040	-0.436707	5.421486e+00	4.186214e+00	7.235570e-02	1.616260e-01	Not_significant	4.476639e+01	7.000346e+01	3.889731e+01	3.755843e+01	3.850860e+01	3.420966e+01	3.541748e+01
887	Medtr0334s0010	-0.399764	7.857783e+00	1.848341e+00	2.088363e-01	3.451401e-01	Not_significant	2.769666e+02	1.684717e+02	3.627066e+02	1.517105e+02	2.422396e+02	2.039679e+02	2.170405e+02
894	Medtr0337s0090	-5.49356	2.058878e+00	4.302560e+01	4.027244e-05	1.624627e-03	DOWN	1.741671e+01	3.585678e+00	7.320158e+00	0.000000e+00	3.995705e-01	1.779436e-01	0.000000e+00
896	Medtr0339s0020	-0.482266	4.978094e+00	3.588079e+00	9.207166e-02	1.916934e-01	Not_significant	3.204403e+01	4.997883e+01	3.253403e+01	3.091310e+01	2.297530e+01	2.695846e+01	2.457137e+01
897	Medtr0339s0030	1.395528e+00	3.091460e+00	1.426263e+01	4.712832e-03	2.553455e-02	UP	4.898451e+00	2.482392e+00	5.645612e+00	1.058331e+01	1.088830e+01	1.210017e+01	1.226596e+01
898	Medtr0340s0020	-0.144435	4.728498e+00	2.743386e-01	6.135990e-01	7.321542e-01	Not_significant	2.605704e+01	3.513964e+01	2.200832e+01	2.963326e+01	1.897960e+01	2.633566e+01	2.674059e+01
899	Medtr0340s0030	-0.242236	3.957478e+00	8.247568e-01	3.884152e-01	5.354697e-01	Not_significant	1.333467e+01	2.129341e+01	1.468816e+01	9.057342e+00	1.708164e+01	1.579250e+01	1.680161e+01
902	Medtr0349s0030	5.111860e-01	3.985496e+00	4.137321e+00	7.375536e-02	1.637030e-01	Not_significant	1.170185e+01	1.257745e+01	1.277439e+01	1.604725e+01	1.952901e+01	1.734950e+01	2.015404e+01
903	Medtr0349s0040	-1.8708	1.286957e+00	8.600613e+00	1.704421e-02	5.936318e-02	Not_significant	6.259131e+00	9.929569e-01	5.358547e+00	1.181392e+00	1.098819e+00	9.786900e-01	7.099271e-01
904	Medtr0350s0010	-0.545241	4.970879e-01	5.380596e-01	4.826863e-01	6.228121e-01	Not_significant	4.082042e-01	2.537556e+00	2.105143e+00	1.378291e+00	6.493020e-01	1.423549e+00	6.704867e-01
906	Medtr0361s0010	-2.68578	2.121233e+00	3.498861e+01	2.632959e-04	4.532831e-03	DOWN	1.047724e+01	5.075113e+00	9.951587e+00	1.476740e+00	8.490872e-01	1.601493e+00	5.521655e-01
907	Medtr0361s0030	-1.08289	1.300828e-01	1.383461e+00	2.686708e-01	4.129891e-01	Not_significant	2.789395e+00	2.096242e+00	4.784417e-02	9.844936e-01	4.495168e-01	6.672886e-01	1.577616e-01
914	Medtr0370s0010	-1.90106	7.510605e-01	8.220888e+00	1.833460e-02	6.238203e-02	Not_significant	9.524765e-01	4.523470e+00	2.392208e+00	5.906962e-01	1.048872e+00	4.448591e-01	1.183212e+00
915	Medtr0373s0020	2.195033e+00	-0.859446	2.731872e+00	1.256717e-01	2.390095e-01	Not_significant	0.000000e+00	0.000000e+00	4.305975e-01	9.844936e-01	6.992483e-01	6.672886e-01	3.155232e-01
918	Medtr0374s0050	-1.31063	1.636619e+00	7.879221e+00	2.137566e-02	6.901755e-02	Not_significant	3.537770e+00	6.178398e+00	4.449508e+00	1.378291e+00	2.497315e+00	1.823922e+00	1.301533e+00
924	Medtr0380s0040	-0.104502	5.079506e+00	2.453206e-01	6.327363e-01	7.474580e-01	Not_significant	3.871137e+01	2.857509e+01	3.774905e+01	3.312821e+01	3.341408e+01	3.051733e+01	3.391874e+01
927	Medtr0388s0020	-1.7527	2.565383e+00	1.508917e+01	4.017163e-03	2.313328e-02	DOWN	1.347074e+01	8.826283e+00	7.080937e+00	1.821313e+00	3.696027e+00	2.936070e+00	3.115791e+00
932	Medtr0391s0020	6.962272e-01	1.714848e+00	2.133877e+00	1.795780e-01	3.095660e-01	Not_significant	2.313157e+00	1.985914e+00	3.253403e+00	5.710063e+00	2.946832e+00	3.959246e+00	2.090341e+00
933	Medtr0392s0010	-0.539682	4.698100e+00	4.739292e+00	5.867250e-02	1.387532e-01	Not_significant	2.490046e+01	4.087673e+01	2.971123e+01	2.397242e+01	2.042804e+01	2.037455e+01	2.078509e+01
934	Medtr0392s0020	2.074495e+00	-0.32458	2.317334e+00	1.564834e-01	2.802202e-01	Not_significant	0.000000e+00	5.516427e-01	0.000000e+00	5.906962e-01	5.993557e-01	1.112148e+00	1.893139e+00
935	Medtr0393s0030	-0.319813	4.382897e+00	1.903451e+00	2.023344e-01	3.370968e-01	Not_significant	1.694047e+01	2.758214e+01	2.530956e+01	1.417671e+01	1.887970e+01	2.273230e+01	1.972020e+01
937	Medtr0393s0050	8.386331e-01	1.691928e-01	5.447813e-01	4.798474e-01	6.199502e-01	Not_significant	2.041021e+00	0.000000e+00	4.305975e-01	2.461234e-01	1.997852e+00	1.690464e+00	8.282483e-01
938	Medtr0394s0020	-0.368878	8.613943e-01	1.688652e-01	6.913572e-01	7.916692e-01	Not_significant	3.673838e+00	0.000000e+00	2.774962e+00	1.181392e+00	2.447369e+00	1.067662e+00	9.860099e-01
940	Medtr0404s0040	-6.65355	2.759178e+00	1.025515e+02	5.676414e-07	1.974332e-04	DOWN	1.537569e+01	2.394129e+01	7.080937e+00	0.000000e+00	2.497315e-01	1.779436e-01	1.972020e-01
941	Medtr0405s0060	-0.905432	2.385028e+00	5.007590e+00	5.325589e-02	1.296721e-01	Not_significant	4.762382e+00	6.454220e+00	7.415846e+00	3.002706e+00	3.895812e+00	3.069528e+00	7.257033e+00
946	Medtr0417s0020	5.715363e-01	5.777159e+00	1.005610e+01	1.193564e-02	4.674857e-02	UP	4.367785e+01	4.484855e+01	3.942359e+01	6.251535e+01	6.777714e+01	5.978906e+01	6.511609e+01
947	Medtr0419s0010	-3.18562	1.484412e-01	1.056890e+01	7.679235e-03	3.491177e-02	DOWN	3.469736e+00	1.765257e+00	1.291793e+00	0.000000e+00	1.997852e-01	4.448591e-01	1.577616e-01
948	Medtr0419s0020	-2.69419	2.033447e+00	2.875830e+01	5.294747e-04	6.868734e-03	DOWN	6.735369e+00	9.102105e+00	6.602495e+00	1.033718e+00	7.991409e-01	1.557007e+00	2.287543e+00
949	Medtr0419s0040	-1.73453	1.625453e+00	1.184715e+01	7.756016e-03	3.511641e-02	DOWN	7.823914e+00	1.875585e+00	5.310703e+00	2.018212e+00	8.990335e-01	1.468035e+00	1.695937e+00
950	Medtr0419s0050	-2.46139	2.381367e+00	3.134920e+01	3.929606e-04	5.755744e-03	DOWN	5.510757e+00	1.274295e+01	1.119554e+01	1.525965e+00	1.648228e+00	2.046352e+00	1.222652e+00
953	Medtr0421s0010	-3.18115	4.138704e-01	1.252628e+01	4.588873e-03	2.511857e-02	DOWN	5.102553e+00	1.103285e+00	1.674546e+00	2.953481e-01	4.994631e-01	4.448591e-02	2.366424e-01
957	Medtr0425s0020	2.830336e-01	4.187387e+00	1.261423e+00	2.916104e-01	4.379378e-01	Not_significant	1.585193e+01	1.351525e+01	2.019024e+01	1.535810e+01	2.072772e+01	2.428931e+01	1.688049e+01
958	Medtr0425s0030	9.067056e-01	3.130272e-01	1.021182e+00	3.386855e-01	4.867398e-01	Not_significant	2.721361e-01	1.985914e+00	9.568834e-02	1.378291e+00	1.248658e+00	1.468035e+00	1.498735e+00
960	Medtr0428s0010	9.826603e-01	5.799209e+00	2.585353e+01	7.466050e-04	8.391759e-03	UP	3.979991e+01	3.453283e+01	3.468702e+01	9.313310e+01	5.783782e+01	6.819690e+01	6.085653e+01
961	Medtr0428s0020	-2.26241	3.142654e+00	3.311752e+01	3.212840e-04	5.158252e-03	DOWN	1.129365e+01	2.421712e+01	1.430541e+01	3.790301e+00	2.846940e+00	3.336443e+00	1.498735e+00
962	Medtr0428s0030	-1.58777	6.442002e+00	3.347854e+01	3.159484e-04	5.105322e-03	DOWN	1.011666e+02	2.234153e+02	1.008077e+02	4.371152e+01	4.185501e+01	4.564254e+01	5.143028e+01
964	Medtr0429s0020	-0.461816	1.557784e+00	7.460816e-01	4.111434e-01	5.569640e-01	Not_significant	1.632817e+00	3.861499e+00	4.210287e+00	2.608908e+00	1.598282e+00	2.847098e+00	3.115791e+00
968	Medtr0438s0020	-0.613394	4.043558e+00	5.619127e+00	4.297461e-02	1.117692e-01	Not_significant	2.156679e+01	2.250702e+01	1.837216e+01	1.132168e+01	1.843019e+01	1.169979e+01	1.092499e+01
970	Medtr0440s0020	-0.557985	-0.466357	2.403426e-01	6.355634e-01	7.495449e-01	Not_significant	1.632817e+00	1.213614e+00	0.000000e+00	1.968987e-01	6.992483e-01	8.007463e-01	0.000000e+00
976	Medtr0445s0050	-4.71852	7.828306e-01	1.693990e+01	2.149155e-03	1.576748e-02	DOWN	2.245123e+00	7.888491e+00	1.052572e+00	3.937975e-01	0.000000e+00	0.000000e+00	0.000000e+00
979	Medtr0449s0040	3.169721e+00	4.283968e+00	1.271984e+02	1.859650e-06	3.226288e-04	UP	3.265634e+00	2.592721e+00	4.832261e+00	3.401426e+01	2.622181e+01	3.585564e+01	2.871261e+01
980	Medtr0451s0010	1.702760e+00	4.657372e+00	5.239000e+01	6.016344e-05	2.034263e-03	UP	1.251826e+01	1.186032e+01	9.377457e+00	4.080726e+01	3.181580e+01	3.701227e+01	3.245945e+01
982	Medtr0459s0020	1.184409e+00	1.278827e-02	1.297513e+00	2.825804e-01	4.281069e-01	Not_significant	1.224613e+00	0.000000e+00	2.870650e-01	9.844936e-01	1.348550e+00	8.007463e-01	1.695937e+00
983	Medtr0460s0010	-1.79675	-0.275264	4.475739e+00	6.172960e-02	1.438381e-01	Not_significant	9.524765e-01	1.654928e+00	1.243948e+00	4.430221e-01	1.997852e-01	4.448591e-01	2.366424e-01
987	Medtr0466s0010	7.562916e-01	-0.346941	3.669778e-01	5.585205e-01	6.874157e-01	Not_significant	1.904953e+00	0.000000e+00	0.000000e+00	5.906962e-01	6.493020e-01	1.334577e+00	4.338444e-01
989	Medtr0468s0010	2.316382e-01	3.484914e+00	6.251173e-01	4.503037e-01	5.927408e-01	Not_significant	1.136168e+01	9.543419e+00	9.186080e+00	1.097710e+01	1.163749e+01	1.250054e+01	1.246317e+01
990	Medtr0473s0030	5.601334e-01	-0.490822	3.487801e-01	5.676372e-01	6.947398e-01	Not_significant	5.442723e-01	0.000000e+00	9.090392e-01	8.860443e-01	2.497315e-01	1.023176e+00	6.310463e-01
993	Medtr0475s0040	2.110090e+00	1.966030e-01	3.663820e+00	8.528497e-02	1.812287e-01	Not_significant	1.496749e+00	0.000000e+00	0.000000e+00	1.624415e+00	1.897960e+00	1.823922e+00	5.127251e-01
995	Medtr0478s0010	-0.116322	4.977507e+00	3.080423e-01	5.929543e-01	7.152495e-01	Not_significant	3.272437e+01	3.651875e+01	2.894572e+01	3.160225e+01	2.801988e+01	3.065079e+01	3.139456e+01
996	Medtr0479s0040	1.087742e-01	8.237873e-01	2.157654e-02	8.865831e-01	9.281528e-01	Not_significant	2.721361e-01	9.377926e-01	3.014183e+00	1.575190e+00	1.548336e+00	1.423549e+00	2.800268e+00
1003	Medtr0493s0020	-0.997845	1.897098e-01	1.893082e+00	2.032856e-01	3.382715e-01	Not_significant	1.836919e+00	1.710092e+00	1.148260e+00	4.922468e-01	7.991409e-01	9.786900e-01	4.338444e-01
1004	Medtr0493s0030	2.975238e-01	5.574078e+00	2.569684e+00	1.447838e-01	2.647895e-01	Not_significant	4.850827e+01	3.508448e+01	4.516489e+01	5.833125e+01	4.749894e+01	5.164814e+01	4.653967e+01
1006	Medtr0499s0020	-7.68275	-0.718201	1.152479e+01	1.247769e-02	4.805939e-02	DOWN	1.768885e+00	5.516427e-01	1.435325e+00	0.000000e+00	0.000000e+00	0.000000e+00	0.000000e+00
1012	Medtr0508s0010	-0.0540377	6.182033e+00	6.686942e-02	8.020028e-01	8.709723e-01	Not_significant	8.762784e+01	4.749644e+01	9.152589e+01	7.821802e+01	6.273256e+01	7.019876e+01	6.977006e+01
1013	Medtr0511s0010	2.279526e-01	4.894077e+00	1.204185e+00	3.021160e-01	4.482457e-01	Not_significant	2.986694e+01	2.438261e+01	2.971123e+01	3.056853e+01	3.211548e+01	3.536630e+01	2.543906e+01
1014	Medtr0511s0020	8.118735e-01	2.418835e+00	3.583332e+00	9.233490e-02	1.919880e-01	Not_significant	1.360681e+00	4.744127e+00	5.597768e+00	5.119367e+00	7.641785e+00	7.295689e+00	4.890609e+00
1015	Medtr0512s0010	-0.517297	4.508686e+00	5.342602e+00	4.726529e-02	1.193890e-01	Not_significant	2.632917e+01	2.730631e+01	2.971123e+01	2.032979e+01	1.638239e+01	2.179809e+01	1.684105e+01
1020	Medtr0526s0020	-7.73933	-0.66719	1.179109e+01	1.185411e-02	4.648439e-02	DOWN	2.449225e+00	8.826283e-01	6.698184e-01	0.000000e+00	0.000000e+00	0.000000e+00	0.000000e+00
1025	Medtr0536s0020	1.361634e+00	2.202533e+00	8.262713e+00	1.918775e-02	6.425090e-02	Not_significant	2.721361e+00	7.722998e-01	3.540468e+00	5.906962e+00	4.495168e+00	7.073259e+00	6.902069e+00
1027	Medtr0542s0020	-0.219541	3.118286e+00	4.811554e-01	5.061158e-01	6.444081e-01	Not_significant	1.251826e+01	8.936612e+00	7.033093e+00	1.033718e+01	8.690658e+00	5.516252e+00	7.138712e+00
1029	Medtr0549s0020	1.062290e-01	2.990955e+00	8.876280e-02	7.727956e-01	8.506804e-01	Not_significant	7.619812e+00	7.447177e+00	6.698184e+00	5.365490e+00	8.840496e+00	9.342040e+00	9.623457e+00
1030	Medtr0551s0020	-2.51484	-0.169805	6.280941e+00	3.401028e-02	9.496393e-02	Not_significant	0.000000e+00	3.034035e+00	6.698184e-01	0.000000e+00	5.494094e-01	8.897181e-02	1.183212e+00
1032	Medtr0554s0020	2.337513e+00	5.370775e+00	7.002669e+01	1.979717e-05	1.129254e-03	UP	1.660030e+01	1.500468e+01	7.320158e+00	6.443511e+01	5.878680e+01	6.526083e+01	6.140870e+01
1039	Medtr0566s0010	-6.08952	-0.469427	1.268605e+01	8.861616e-03	3.821292e-02	DOWN	1.904953e+00	1.379107e+00	1.243948e+00	0.000000e+00	4.994631e-02	0.000000e+00	0.000000e+00
1042	Medtr0572s0010	-0.395007	6.369024e-01	1.914760e-01	6.724671e-01	7.775725e-01	Not_significant	2.041021e-01	3.640842e+00	1.100416e+00	2.362785e+00	6.493020e-01	7.562604e-01	1.459295e+00
1047	Medtr0590s0010	-0.603539	5.480291e+00	5.788431e+00	4.058528e-02	1.072529e-01	Not_significant	3.959581e+01	8.076049e+01	5.406391e+01	3.869060e+01	3.436306e+01	3.754611e+01	2.681947e+01
1048	Medtr0590s0020	-0.574839	1.971619e+00	1.421300e+00	2.649746e-01	4.086787e-01	Not_significant	9.796901e+00	2.316899e+00	3.253403e+00	3.888750e+00	2.597208e+00	2.847098e+00	2.248103e+00
1049	Medtr0591s0010	-0.922033	4.349492e-01	7.775639e-01	4.013032e-01	5.471676e-01	Not_significant	4.558280e+00	1.323943e+00	0.000000e+00	3.445728e-01	1.198711e+00	9.786900e-01	6.310463e-01
1053	Medtr0598s0020	1.809414e+00	-0.381817	2.344194e+00	1.551848e-01	2.786411e-01	Not_significant	0.000000e+00	0.000000e+00	8.133509e-01	8.368196e-01	1.548336e+00	8.452322e-01	5.521655e-01
1055	Medtr0603s0010	5.452031e-01	-0.246972	2.938946e-01	6.009126e-01	7.217545e-01	Not_significant	1.768885e+00	0.000000e+00	4.784417e-01	9.844936e-01	1.348550e+00	6.672886e-01	7.888079e-02
1058	Medtr0623s0010	-5.72957	2.424915e-02	1.752184e+01	3.257853e-03	2.032687e-02	DOWN	3.265634e+00	2.096242e+00	7.655067e-01	9.844936e-02	0.000000e+00	0.000000e+00	4.732848e-01
1066	Medtr0652s0010	-0.18389	1.567976e+00	1.028010e-01	7.561458e-01	8.392611e-01	Not_significant	3.605804e+00	4.964784e+00	6.698184e-01	2.412009e+00	2.946832e+00	2.046352e+00	3.470755e+00
1069	Medtr0654s0010	-0.936145	8.899127e-01	2.119851e+00	1.806645e-01	3.107429e-01	Not_significant	2.517259e+00	1.213614e+00	2.296520e+00	6.891456e-01	7.491946e-01	1.645979e+00	3.155232e+00
1072	Medtr0658s0030	1.356625e-01	4.233162e+00	2.314198e-01	6.424169e-01	7.545247e-01	Not_significant	1.217809e+01	2.112792e+01	2.138634e+01	2.170808e+01	1.882976e+01	1.877305e+01	1.691993e+01
1073	Medtr0667s0010	-0.800365	2.566325e+00	4.787581e+00	5.765851e-02	1.371288e-01	Not_significant	8.844425e+00	7.171355e+00	7.511534e+00	4.380997e+00	4.195490e+00	4.848964e+00	3.904599e+00
1078	Medtr0685s0020	2.554870e-01	7.640490e-01	1.246953e-01	7.324823e-01	8.218172e-01	Not_significant	2.721361e-01	2.206571e+00	2.009455e+00	2.067437e+00	8.990335e-01	2.491211e+00	1.183212e+00
1079	Medtr0685s0030	4.974746e-02	-0.271904	2.284636e-03	9.628572e-01	9.765544e-01	Not_significant	2.313157e+00	0.000000e+00	4.784417e-01	5.414715e-01	5.494094e-01	1.379063e+00	0.000000e+00
1081	Medtr0690s0010	7.981876e-01	1.362472e+00	1.242210e+00	2.950689e-01	4.410168e-01	Not_significant	2.041021e+00	0.000000e+00	2.822806e+00	2.904256e+00	2.297530e+00	2.847098e+00	4.299003e+00
1082	Medtr0691s0020	-0.118639	4.046621e+00	1.515634e-01	7.064639e-01	8.025168e-01	Not_significant	1.530766e+01	2.322416e+01	1.339637e+01	1.265074e+01	1.453438e+01	2.006314e+01	1.581560e+01
1083	Medtr0693s0030	3.888158e+00	8.060379e-01	1.476323e+01	2.401590e-03	1.683228e-02	UP	0.000000e+00	5.516427e-01	0.000000e+00	3.642626e+00	2.747047e+00	2.268781e+00	2.208662e+00
1085	Medtr0699s0020	1.169632e-01	6.982557e+00	3.558761e-01	5.660994e-01	6.936127e-01	Not_significant	1.409665e+02	9.714428e+01	1.243948e+02	1.306423e+02	1.330570e+02	1.252278e+02	1.331113e+02
1086	Medtr0703s0020	-0.782701	4.581066e+00	8.712760e+00	1.689101e-02	5.900406e-02	Not_significant	4.463033e+01	2.929223e+01	2.286951e+01	1.791778e+01	1.673201e+01	1.961828e+01	1.593392e+01
1089	Medtr0722s0020	7.588110e-01	2.607585e+00	3.700120e+00	8.793538e-02	1.855064e-01	Not_significant	3.333668e+00	4.523470e+00	5.693456e+00	6.891456e+00	9.989262e+00	6.405971e+00	5.087811e+00
1095	Medtr0760s0010	-8.65643	1.831078e-01	2.169032e+01	2.664906e-03	1.791984e-02	DOWN	4.286144e+00	2.316899e+00	1.004728e+00	0.000000e+00	0.000000e+00	0.000000e+00	0.000000e+00
1096	Medtr0768s0010	1.275034e-01	2.316420e+00	8.825244e-02	7.734324e-01	8.510026e-01	Not_significant	5.714859e+00	5.847413e+00	3.301248e+00	3.691851e+00	6.493020e+00	5.738682e+00	3.431314e+00
1100	Medtr0783s0010	-2.76697	2.015814e+00	3.061365e+01	4.106997e-04	5.895262e-03	DOWN	1.387894e+01	4.302813e+00	5.502079e+00	1.476740e+00	9.989262e-01	8.452322e-01	9.465695e-01
1103	Medtr0795s0020	-0.85066	3.570993e+00	7.401709e+00	2.444941e-02	7.555953e-02	Not_significant	1.585193e+01	1.941782e+01	1.282224e+01	9.697262e+00	7.192268e+00	9.519984e+00	8.085281e+00
1104	Medtr0807s0020	2.597502e+00	1.446120e+00	1.161357e+01	7.628825e-03	3.475042e-02	UP	1.224613e+00	0.000000e+00	6.698184e-01	3.642626e+00	4.045651e+00	3.291957e+00	5.363894e+00
1111	Medtr0857s0010	1.001905e+00	-1.41509	4.672955e-01	5.105600e-01	6.483594e-01	Not_significant	0.000000e+00	0.000000e+00	5.741300e-01	9.844936e-02	5.993557e-01	5.338309e-01	7.888079e-02
1113	Medtr0874s0010	-0.839081	4.449033e+00	7.882485e+00	2.126385e-02	6.875526e-02	Not_significant	2.272337e+01	3.420185e+01	3.282110e+01	2.151119e+01	1.203706e+01	1.717156e+01	1.179268e+01
1114	Medtr0874s0020	1.249335e+00	-0.683331	1.178107e+00	3.018895e-01	4.479633e-01	Not_significant	4.082042e-01	0.000000e+00	4.784417e-01	1.279842e+00	6.493020e-01	3.558873e-01	4.732848e-01
1116	Medtr0886s0010	-7.25598	-1.03738	8.751760e+00	2.247488e-02	7.136518e-02	Not_significant	4.762382e-01	1.434271e+00	9.090392e-01	0.000000e+00	0.000000e+00	0.000000e+00	0.000000e+00
1127	Medtr0922s0020	-0.225305	4.788691e+00	1.125575e+00	3.174657e-01	4.644736e-01	Not_significant	3.306454e+01	3.276758e+01	2.655351e+01	2.510459e+01	2.707090e+01	2.642463e+01	2.184998e+01
1129	Medtr0929s0010	1.525197e+00	2.377125e+00	6.807033e+00	2.931895e-02	8.562406e-02	Not_significant	2.857429e+00	1.323943e+00	2.344364e+00	2.608908e+00	1.083835e+01	6.272513e+00	9.307933e+00
1131	Medtr0939s0010	-0.273679	2.679247e+00	4.708667e-01	5.105840e-01	6.483594e-01	Not_significant	4.082042e+00	1.026055e+01	7.272314e+00	6.103861e+00	5.993557e+00	5.382795e+00	5.048371e+00
1144	Medtr1034s0010	8.773759e-01	1.274603e+00	1.961805e+00	1.959441e-01	3.296023e-01	Not_significant	5.442723e-01	1.103285e+00	2.870650e+00	1.821313e+00	4.145544e+00	2.491211e+00	3.155232e+00
1148	Medtr1091s0010	-0.103646	5.043562e-01	2.393166e-02	8.803373e-01	9.235292e-01	Not_significant	4.762382e-01	1.544600e+00	1.387481e+00	2.953481e-01	1.448443e+00	1.423549e+00	2.563626e+00
1149	Medtr1099s0010	-0.747586	4.901137e+00	1.250891e+01	6.765286e-03	3.204411e-02	DOWN	4.891647e+01	2.989904e+01	3.884946e+01	2.505536e+01	2.082761e+01	2.313267e+01	2.188942e+01
1154	Medtr1160s0010	-0.563857	1.154751e+00	9.788804e-01	3.495213e-01	4.974862e-01	Not_significant	2.857429e+00	3.365021e+00	1.578858e+00	2.018212e+00	1.298604e+00	1.823922e+00	2.011460e+00
1155	Medtr1173s0010	-0.140383	-0.752719	1.906070e-02	8.928297e-01	9.323645e-01	Not_significant	1.360681e+00	5.516427e-01	0.000000e+00	1.279842e+00	2.497315e-01	1.779436e-01	0.000000e+00
1161	Medtr1252s0010	-8.13808	-0.243566	1.529767e+01	6.445990e-03	3.097467e-02	DOWN	3.333668e+00	5.516427e-01	1.339637e+00	0.000000e+00	0.000000e+00	0.000000e+00	2.760828e-01
1166	Medtr1301s0010	1.404288e+00	1.394452e-02	1.546728e+00	2.412826e-01	3.827075e-01	Not_significant	1.496749e+00	0.000000e+00	0.000000e+00	1.427516e+00	1.298604e+00	6.228027e-01	1.538175e+00
1167	Medtr1319s0010	6.938998e-01	5.665040e+00	1.427213e+01	4.694368e-03	2.546290e-02	UP	3.680641e+01	3.574645e+01	3.837102e+01	6.335217e+01	5.439153e+01	6.205784e+01	6.369624e+01
1168	Medtr1338s0010	-0.6724	5.060709e+00	5.564655e+00	4.377841e-02	1.132170e-01	Not_significant	2.394798e+01	5.990840e+01	4.554765e+01	2.613831e+01	2.377444e+01	2.704743e+01	2.658283e+01
1169	Medtr1344s0010	-3.54791	1.082103e+00	1.796092e+01	1.473023e-03	1.241264e-02	DOWN	8.980493e+00	3.585678e+00	9.568834e-01	4.922468e-01	9.989262e-02	4.448591e-01	0.000000e+00
1173	Medtr1388s0010	-2.32827	-0.807149	3.129688e+00	1.124055e-01	2.203530e-01	Not_significant	1.564783e+00	1.379107e+00	0.000000e+00	5.906962e-01	0.000000e+00	0.000000e+00	0.000000e+00
1174	Medtr1396s0010	6.574754e-02	2.857312e+00	3.742649e-02	8.510707e-01	9.041260e-01	Not_significant	6.123063e+00	7.722998e+00	7.176625e+00	6.793006e+00	7.042429e+00	8.140921e+00	7.020390e+00
1176	Medtr1439s0010	2.985637e+00	-0.517149	5.731873e+00	3.604491e-02	9.879404e-02	Not_significant	2.721361e-01	0.000000e+00	1.435325e-01	5.414715e-01	1.698174e+00	9.786900e-01	5.127251e-01
1177	Medtr1452s0010	2.419363e-01	1.528376e+00	1.538559e-01	7.043183e-01	8.010328e-01	Not_significant	1.360681e-01	5.681920e+00	2.105143e+00	1.673639e+00	3.596134e+00	3.202985e+00	3.036910e+00
1178	Medtr1457s0010	-1.29695	-0.433602	1.491159e+00	2.539596e-01	3.965104e-01	Not_significant	1.224613e+00	1.379107e+00	0.000000e+00	5.906962e-01	3.496242e-01	8.897181e-02	9.465695e-01
1184	Medtr1543s0010	-0.193894	3.625572e+00	2.336183e-01	6.408630e-01	7.533909e-01	Not_significant	8.164084e+00	2.338965e+01	1.004728e+01	1.269997e+01	9.339960e+00	1.169979e+01	1.037282e+01
1186	Medtr1588s0010	2.104163e+00	4.107921e+00	2.637133e+01	7.307378e-04	8.278445e-03	UP	5.034519e+00	2.041078e+00	1.215242e+01	2.037902e+01	2.502310e+01	2.918275e+01	2.603066e+01
1189	Medtr1643s0010	6.333942e-01	2.814553e+00	2.532023e+00	1.474300e-01	2.683790e-01	Not_significant	9.116561e+00	2.978871e+00	5.884833e+00	8.909667e+00	8.440926e+00	9.075125e+00	4.180682e+00
1190	Medtr1663s0010	2.218145e-01	2.444265e+00	3.172859e-01	5.875702e-01	7.107672e-01	Not_significant	3.469736e+00	6.895534e+00	4.736573e+00	4.873244e+00	5.843718e+00	6.628400e+00	4.930049e+00
1205	Medtr1918s0010	-1.99244	2.657318e+00	1.511219e+01	4.004944e-03	2.310029e-02	DOWN	1.163382e+01	1.081220e+01	7.989976e+00	6.891456e-01	3.795919e+00	3.247471e+00	5.442775e+00
1210	Medtr1g004990	-0.874777	4.106626e+00	1.298696e+01	6.108433e-03	3.006098e-02	DOWN	1.945773e+01	2.989904e+01	2.023808e+01	9.795712e+00	1.623255e+01	1.192222e+01	1.242372e+01
1211	Medtr1g006490	2.954109e+00	6.873344e+00	1.950747e+02	3.147097e-07	1.767793e-04	UP	2.211106e+01	2.201054e+01	2.928063e+01	2.064483e+02	1.767100e+02	1.841717e+02	1.790988e+02
1212	Medtr1g006540	-5.03306	-0.230514	1.265927e+01	6.823065e-03	3.219451e-02	DOWN	3.401702e+00	9.377926e-01	1.100416e+00	0.000000e+00	1.498389e-01	0.000000e+00	0.000000e+00
1213	Medtr1g006590	5.196362e-01	3.477021e-01	4.600522e-01	5.153498e-01	6.523164e-01	Not_significant	1.904953e+00	5.516427e-01	7.655067e-01	9.844936e-01	2.197638e+00	1.245605e+00	6.310463e-01
1214	Medtr1g006600	5.128664e-01	2.921765e+00	2.002012e+00	1.921098e-01	3.251201e-01	Not_significant	9.320663e+00	3.751170e+00	5.071482e+00	1.078021e+01	8.041356e+00	6.361485e+00	9.031851e+00
1216	Medtr1g006660	-0.106157	2.264052e+00	2.749024e-02	8.721946e-01	9.181406e-01	Not_significant	1.095348e+01	3.420185e+00	1.961611e+00	2.559683e+00	5.943611e+00	4.582048e+00	3.667957e+00
1217	Medtr1g006690	-0.3508	4.548293e+00	2.163519e+00	1.767656e-01	3.061470e-01	Not_significant	2.925463e+01	2.327932e+01	2.779746e+01	1.757321e+01	2.327498e+01	2.215398e+01	1.979908e+01
1218	Medtr1g006695	-1.93759	6.982018e+00	2.195989e+01	2.320313e-03	1.646178e-02	DOWN	1.238219e+02	4.493682e+02	1.133907e+02	4.981538e+01	4.689958e+01	4.675469e+01	5.430943e+01
1222	Medtr1g007030	-8.37888	-0.0725233	1.868566e+01	3.919829e-03	2.277958e-02	DOWN	2.245123e+00	2.316899e+00	1.626702e+00	0.000000e+00	0.000000e+00	0.000000e+00	0.000000e+00
1223	Medtr1g007060	9.652745e-02	3.453220e+00	7.298437e-02	7.933807e-01	8.647595e-01	Not_significant	5.374689e+00	1.351525e+01	1.215242e+01	1.112478e+01	9.739530e+00	1.138839e+01	1.262093e+01
1225	Medtr1g007120	-0.0754444	3.662640e+00	7.394693e-02	7.920587e-01	8.640419e-01	Not_significant	1.204202e+01	1.235680e+01	1.516660e+01	1.343834e+01	1.213695e+01	1.201119e+01	1.080667e+01
1226	Medtr1g007150	-0.0730498	6.750040e+00	1.381865e-01	7.190394e-01	8.117455e-01	Not_significant	1.116439e+02	1.346008e+02	9.032979e+01	1.075559e+02	1.025398e+02	1.057875e+02	1.003364e+02
1227	Medtr1g007153	-1.39949	1.553273e-01	3.508575e+00	9.351487e-02	1.937575e-01	Not_significant	9.524765e-01	2.427228e+00	1.196104e+00	5.906962e-01	8.990335e-01	2.669154e-01	8.282483e-01
1228	Medtr1g007157	-0.879442	-0.345966	8.685867e-01	3.746030e-01	5.224246e-01	Not_significant	5.442723e-01	1.048121e+00	6.219742e-01	4.430221e-01	2.497315e-01	4.893450e-01	1.380414e+00
1229	Medtr1g007160	-0.110551	3.585055e+00	1.494459e-01	7.084111e-01	8.036955e-01	Not_significant	1.020511e+01	1.362558e+01	1.296577e+01	1.107555e+01	1.023899e+01	1.272297e+01	1.246317e+01
1231	Medtr1g007170	6.413526e-01	2.894078e+00	3.043959e+00	1.164093e-01	2.258438e-01	Not_significant	5.918961e+00	4.192485e+00	5.932677e+00	6.349984e+00	8.890443e+00	9.697928e+00	1.029394e+01
1232	Medtr1g007180	-0.159441	6.131772e+00	7.693290e-01	4.041441e-01	5.501332e-01	Not_significant	6.381592e+01	8.715955e+01	6.296293e+01	5.345800e+01	7.312139e+01	6.423765e+01	8.538846e+01
1242	Medtr1g007320	2.010815e-01	4.254699e+00	6.353768e-01	4.467336e-01	5.894891e-01	Not_significant	1.353877e+01	2.079693e+01	1.937689e+01	2.067437e+01	1.912944e+01	2.144221e+01	1.794538e+01
1243	Medtr1g007325	-0.405136	2.771481e+00	7.809138e-01	4.007846e-01	5.466848e-01	Not_significant	4.014008e+00	1.197065e+01	7.320158e+00	7.777500e+00	6.143396e+00	3.647844e+00	6.231583e+00
1244	Medtr1g007340	-0.112911	1.399845e+00	4.739135e-02	8.327429e-01	8.915578e-01	Not_significant	2.041021e+00	2.758214e+00	3.157715e+00	1.279842e+00	2.047799e+00	4.137189e+00	2.326983e+00
1245	Medtr1g007360	1.071500e-01	4.325424e+00	1.806431e-01	6.812063e-01	7.839038e-01	Not_significant	2.149875e+01	1.445304e+01	1.865923e+01	1.895150e+01	2.112729e+01	1.823922e+01	2.670115e+01
1246	Medtr1g007370	4.596960e-01	4.732863e+00	4.740932e+00	5.863697e-02	1.386959e-01	Not_significant	2.217910e+01	2.289317e+01	2.248676e+01	3.027318e+01	2.901880e+01	3.372032e+01	2.484745e+01
1247	Medtr1g007380	1.425631e-01	6.866633e+00	4.304726e-01	5.288335e-01	6.633613e-01	Not_significant	9.803704e+01	1.607487e+02	7.927779e+01	1.087373e+02	1.301101e+02	1.192222e+02	1.200566e+02
1248	Medtr1g007385	-2.79356	-0.946111	4.602106e+00	5.436042e-02	1.313560e-01	Not_significant	1.156579e+00	8.826283e-01	4.784417e-01	0.000000e+00	9.989262e-02	2.224295e-01	2.366424e-01
1249	Medtr1g007390	-0.135084	5.498170e+00	3.401880e-01	5.746211e-01	7.002389e-01	Not_significant	3.401702e+01	6.321825e+01	5.061913e+01	4.440066e+01	4.100592e+01	4.586497e+01	3.656125e+01
1251	Medtr1g007420	-0.3791	3.594576e+00	1.844378e+00	2.088318e-01	3.451401e-01	Not_significant	1.020511e+01	1.627346e+01	1.636271e+01	9.303465e+00	1.163749e+01	1.169979e+01	8.400804e+00
1253	Medtr1g007460	-0.227469	4.169620e+00	9.151026e-01	3.647547e-01	5.125505e-01	Not_significant	1.796099e+01	1.914200e+01	1.999886e+01	1.491508e+01	1.788078e+01	1.605941e+01	1.932579e+01
1254	Medtr1g007480	2.302207e-01	4.538582e+00	1.007385e+00	3.428001e-01	4.907716e-01	Not_significant	2.605704e+01	1.941782e+01	1.731959e+01	2.983016e+01	1.912944e+01	2.464519e+01	2.559682e+01
1255	Medtr1g007490	9.035270e-01	3.613325e+00	7.986235e+00	2.064966e-02	6.753314e-02	Not_significant	1.061331e+01	5.240606e+00	9.808054e+00	1.570267e+01	1.593287e+01	1.521418e+01	1.242372e+01
1258	Medtr1g007590	2.064803e-01	6.292145e+00	1.332730e+00	2.792387e-01	4.248515e-01	Not_significant	7.123163e+01	7.866425e+01	6.516376e+01	8.456800e+01	8.226157e+01	8.065295e+01	8.530958e+01
1259	Medtr1g007600	-0.187138	9.540264e-02	5.583972e-02	8.178664e-01	8.820051e-01	Not_significant	3.401702e-01	1.103285e+00	1.052572e+00	9.844936e-02	6.493020e-01	1.423549e+00	2.011460e+00
1260	Medtr1g007610	-0.416365	1.370886e+00	6.211174e-01	4.518053e-01	5.937198e-01	Not_significant	2.993498e+00	3.420185e+00	2.296520e+00	1.181392e+00	3.046725e+00	2.268781e+00	2.248103e+00
1261	Medtr1g007630	-0.687685	4.213844e+00	6.784293e+00	2.945962e-02	8.594359e-02	Not_significant	2.864233e+01	1.743191e+01	2.263029e+01	1.274919e+01	1.403491e+01	1.512521e+01	1.865531e+01
1262	Medtr1g007640	4.010494e-01	3.428803e+00	1.463852e+00	2.583749e-01	4.015792e-01	Not_significant	9.116561e+00	7.778162e+00	9.712366e+00	7.679050e+00	1.458432e+01	1.343474e+01	1.234484e+01
1264	Medtr1g007670	1.662701e+00	8.622300e-01	3.117574e+00	1.096562e-01	2.166935e-01	Not_significant	0.000000e+00	0.000000e+00	1.913767e+00	1.673639e+00	2.147691e+00	2.357753e+00	3.746838e+00
1266	Medtr1g007700	-0.511138	9.617494e-01	7.167875e-01	4.201599e-01	5.656781e-01	Not_significant	1.224613e+00	2.868542e+00	2.105143e+00	1.378291e+00	1.148765e+00	1.779436e+00	2.405864e+00
1267	Medtr1g007740	5.904648e-01	4.175703e+00	5.565268e+00	4.377129e-02	1.132104e-01	Not_significant	1.245023e+01	1.191548e+01	1.751097e+01	1.904995e+01	2.172664e+01	2.179809e+01	2.129781e+01
1268	Medtr1g007800	6.513467e-01	3.980075e+00	5.636651e+00	4.272073e-02	1.113816e-01	Not_significant	1.619210e+01	7.502341e+00	1.263086e+01	2.249568e+01	1.658217e+01	1.663773e+01	1.770874e+01
1269	Medtr1g007810	-0.726053	9.080295e-01	1.403236e+00	2.679020e-01	4.121146e-01	Not_significant	2.109055e+00	2.978871e+00	1.770234e+00	6.891456e-01	1.448443e+00	1.912894e+00	1.577616e+00
1270	Medtr1g007830	-6.1145	-0.462697	1.260134e+01	9.101747e-03	3.886705e-02	DOWN	2.653327e+00	6.619713e-01	1.291793e+00	0.000000e+00	0.000000e+00	4.448591e-02	0.000000e+00
1271	Medtr1g007840	7.694569e-02	6.472597e+00	1.353415e-01	7.218039e-01	8.137769e-01	Not_significant	7.198001e+01	1.146314e+02	7.243607e+01	9.460984e+01	8.820518e+01	8.434528e+01	9.473583e+01
1273	Medtr1g007860	-0.369893	3.953148e+00	1.983631e+00	1.939508e-01	3.273881e-01	Not_significant	1.333467e+01	2.344482e+01	1.578858e+01	1.176470e+01	1.448443e+01	1.365717e+01	1.526343e+01
1274	Medtr1g007870	-0.0987935	4.082379e+00	1.626535e-01	6.965197e-01	7.956412e-01	Not_significant	1.809705e+01	1.406689e+01	1.731959e+01	1.845926e+01	1.328572e+01	1.468035e+01	2.196830e+01
1275	Medtr1g007880	1.910714e+00	3.626123e+00	3.573347e+01	2.453291e-04	4.347562e-03	UP	5.170587e+00	3.861499e+00	5.023638e+00	1.447206e+01	1.992858e+01	1.841717e+01	1.873419e+01
1276	Medtr1g007905	-1.05729	5.010914e+00	2.635960e+01	6.997983e-04	8.071657e-03	DOWN	4.014008e+01	5.246122e+01	4.549980e+01	2.210188e+01	2.482332e+01	1.944034e+01	2.062733e+01
1277	Medtr1g007920	1.775757e+00	3.107368e+00	2.062713e+01	1.565543e-03	1.288335e-02	UP	2.857429e+00	2.206571e+00	5.071482e+00	7.974399e+00	1.328572e+01	1.321231e+01	1.486903e+01
1282	Medtr1g008060	2.496956e-01	4.293770e+00	9.031360e-01	3.677581e-01	5.157579e-01	Not_significant	1.653227e+01	1.219130e+01	2.492681e+01	2.072359e+01	1.962890e+01	2.157566e+01	2.098229e+01
1285	Medtr1g008120	1.361716e-01	5.996442e+00	5.809688e-01	4.662221e-01	6.071096e-01	Not_significant	6.367986e+01	6.084619e+01	5.583414e+01	7.300020e+01	6.173364e+01	6.370382e+01	6.740364e+01
1286	Medtr1g008140	2.658266e+00	5.363732e+00	7.866704e+01	1.256274e-05	8.804237e-04	UP	1.408305e+01	5.295770e+00	1.196104e+01	6.158008e+01	6.498015e+01	6.259167e+01	6.689091e+01
1287	Medtr1g008160	1.131159e+00	4.612995e+00	2.472004e+01	8.665947e-04	9.095751e-03	UP	1.319860e+01	1.743191e+01	1.267870e+01	3.012551e+01	3.231526e+01	3.167397e+01	3.309049e+01
1290	Medtr1g008200	3.425023e-01	5.855948e+00	3.651821e+00	8.966703e-02	1.881167e-01	Not_significant	5.361082e+01	4.738611e+01	5.420744e+01	6.916068e+01	6.278251e+01	6.472699e+01	5.285013e+01
1291	Medtr1g008220	1.125534e+00	7.184481e+00	1.840050e+01	2.218698e-03	1.604526e-02	UP	1.103512e+02	4.882038e+01	1.165962e+02	2.059561e+02	1.806558e+02	1.794117e+02	1.756675e+02
1292	Medtr1g008230	-0.132577	4.957218e+00	4.321388e-01	5.280564e-01	6.627226e-01	Not_significant	2.864233e+01	3.442251e+01	3.487840e+01	2.731970e+01	2.871913e+01	3.327546e+01	2.950142e+01
1294	Medtr1g008280	-0.0719863	6.059981e+00	1.127752e-01	7.450140e-01	8.306698e-01	Not_significant	8.558682e+01	5.246122e+01	7.109643e+01	6.487813e+01	7.047424e+01	6.045635e+01	6.140870e+01
1295	Medtr1g008290	-7.27931	-1.0239	8.906647e+00	2.168327e-02	6.969240e-02	Not_significant	4.762382e-01	1.213614e+00	1.148260e+00	0.000000e+00	0.000000e+00	0.000000e+00	0.000000e+00
1296	Medtr1g008300	7.062702e-01	1.813789e+00	1.270149e+00	2.901671e-01	4.362752e-01	Not_significant	4.354178e+00	1.654928e-01	3.636157e+00	4.184098e+00	3.745973e+00	4.270647e+00	3.549636e+00
1297	Medtr1g008310	1.968374e+00	3.361470e+00	3.478426e+01	2.701660e-04	4.597408e-03	UP	5.578791e+00	3.420185e+00	3.157715e+00	1.668717e+01	1.628250e+01	1.361269e+01	1.242372e+01
1298	Medtr1g008350	-0.151672	4.752489e+00	4.823629e-01	5.055922e-01	6.439045e-01	Not_significant	3.245223e+01	2.791312e+01	2.540525e+01	2.382475e+01	2.772020e+01	2.531248e+01	2.539962e+01
1299	Medtr1g008360	-0.0725515	2.570428e+00	3.618305e-02	8.535329e-01	9.058026e-01	Not_significant	4.966485e+00	8.495298e+00	4.688728e+00	6.054636e+00	5.993557e+00	4.937936e+00	5.758298e+00
1300	Medtr1g008370	-0.26254	4.393445e+00	1.165194e+00	3.095912e-01	4.562446e-01	Not_significant	3.190796e+01	1.776290e+01	2.263029e+01	2.392320e+01	1.967885e+01	1.597044e+01	1.463239e+01
1301	Medtr1g008380	1.314444e+00	1.146107e+00	2.731111e+00	1.339036e-01	2.502049e-01	Not_significant	2.041021e+00	9.929569e-01	3.827533e-01	1.033718e+00	2.697101e+00	4.270647e+00	3.312993e+00
1307	Medtr1g008600	-0.80691	3.731474e+00	7.579497e+00	2.320661e-02	7.289340e-02	Not_significant	2.007004e+01	1.809388e+01	1.406619e+01	9.648038e+00	8.540819e+00	1.138839e+01	1.057003e+01
1308	Medtr1g008610	-0.063197	4.067008e+00	6.161647e-02	8.097560e-01	8.761231e-01	Not_significant	1.653227e+01	1.886618e+01	1.612348e+01	1.944375e+01	1.803062e+01	1.258951e+01	1.506623e+01
1309	Medtr1g008620	9.893789e-01	-0.462573	7.069447e-01	4.194649e-01	5.651692e-01	Not_significant	1.564783e+00	0.000000e+00	0.000000e+00	1.181392e+00	8.990335e-01	5.338309e-01	3.155232e-01
1310	Medtr1g008670	1.623908e-01	3.918154e+00	3.144976e-01	5.891740e-01	7.118023e-01	Not_significant	1.938970e+01	1.312910e+01	1.052572e+01	1.619492e+01	1.333566e+01	1.743848e+01	1.514511e+01
1311	Medtr1g008675	-0.313065	3.137848e+00	7.513657e-01	4.094680e-01	5.554243e-01	Not_significant	1.442322e+01	8.715955e+00	6.602495e+00	7.137579e+00	7.941463e+00	7.785034e+00	8.400804e+00
1312	Medtr1g008700	-0.388847	3.425298e+00	1.720305e+00	2.234270e-01	3.622836e-01	Not_significant	9.252629e+00	1.500468e+01	1.358774e+01	8.023623e+00	9.339960e+00	1.134391e+01	7.966960e+00
1314	Medtr1g008740	-1.33495	3.540204e+00	1.903008e+01	2.001600e-03	1.508038e-02	DOWN	1.802902e+01	2.184505e+01	1.435325e+01	6.448433e+00	6.892590e+00	7.829520e+00	5.482215e+00
1320	Medtr1g008980	3.111018e-01	5.690296e+00	2.111256e+00	1.815391e-01	3.117734e-01	Not_significant	5.150176e+01	3.624293e+01	4.655238e+01	4.784639e+01	5.958595e+01	5.818757e+01	6.081709e+01
1321	Medtr1g008990	2.866623e-01	5.666913e+00	2.070086e+00	1.854225e-01	3.163345e-01	Not_significant	4.088845e+01	4.220067e+01	5.396822e+01	5.424560e+01	6.008541e+01	5.213748e+01	5.139084e+01
1322	Medtr1g009010	7.797499e-01	6.200645e+00	1.581390e+01	3.493107e-03	2.125331e-02	UP	4.925664e+01	4.528987e+01	6.487669e+01	9.662805e+01	8.675674e+01	8.790415e+01	8.337700e+01
1323	Medtr1g009030	1.097500e-01	6.735023e+00	3.578503e-01	5.650456e-01	6.927332e-01	Not_significant	9.259432e+01	1.044811e+02	1.075537e+02	1.122323e+02	1.152261e+02	1.012499e+02	1.116163e+02
1326	Medtr1g009150	3.083435e+00	1.676951e+00	2.804839e+01	4.235979e-04	5.981387e-03	UP	4.082042e-01	3.309856e-01	1.052572e+00	3.593402e+00	5.743825e+00	6.183541e+00	4.220122e+00
1329	Medtr1g009180	-0.236066	1.656630e+00	2.020600e-01	6.641590e-01	7.714747e-01	Not_significant	1.496749e+00	3.530513e+00	5.167170e+00	3.248829e+00	2.297530e+00	3.069528e+00	2.524185e+00
1330	Medtr1g009190	-1.64695	7.541109e+00	1.936751e+01	2.639265e-03	1.779591e-02	DOWN	1.715818e+02	6.197154e+02	1.819514e+02	8.471568e+01	8.540819e+01	8.501257e+01	7.481843e+01
1331	Medtr1g009200	5.814914e-01	6.118416e+00	6.278922e+00	3.454783e-02	9.589126e-02	Not_significant	5.476740e+01	3.707039e+01	7.760324e+01	7.821802e+01	8.261119e+01	8.305519e+01	7.225481e+01
1333	Medtr1g009220	-0.269825	3.019619e+00	7.085415e-01	4.226123e-01	5.677748e-01	Not_significant	9.660833e+00	8.274641e+00	9.042548e+00	7.777500e+00	7.142322e+00	7.429146e+00	6.783748e+00
1334	Medtr1g009230	7.367630e-01	-0.377347	4.974351e-01	4.975122e-01	6.365964e-01	Not_significant	6.803403e-01	0.000000e+00	7.655067e-01	6.891456e-01	8.990335e-01	8.007463e-01	8.282483e-01
1335	Medtr1g009260	-1.73438	1.263537e+00	3.901534e+00	8.064529e-02	1.741789e-01	Not_significant	2.449225e+00	9.819240e+00	3.349092e-01	3.937975e-01	1.098819e+00	1.512521e+00	6.704867e-01
1336	Medtr1g009270	5.920444e-01	8.267879e-02	5.960362e-01	4.602950e-01	6.016716e-01	Not_significant	1.564783e+00	2.206571e-01	8.611950e-01	1.772089e+00	1.198711e+00	9.342040e-01	2.366424e-01
1346	Medtr1g009610	-0.176206	5.929905e+00	5.695312e-01	4.705063e-01	6.110481e-01	Not_significant	5.061732e+01	9.791658e+01	5.420744e+01	5.311343e+01	5.663911e+01	6.219130e+01	5.139084e+01
1347	Medtr1g009613	-0.597638	7.467719e+00	6.323233e+00	3.405931e-02	9.506353e-02	Not_significant	1.860731e+02	2.869094e+02	1.921900e+02	1.728279e+02	1.272132e+02	1.345699e+02	1.386724e+02
1349	Medtr1g009620	1.132008e+00	2.846824e+00	7.080394e+00	2.693579e-02	8.070298e-02	Not_significant	3.265634e+00	6.399055e+00	3.349092e+00	8.565095e+00	7.491946e+00	1.214465e+01	8.361364e+00
1350	Medtr1g009640	-1.08781	7.079669e+00	2.108740e+01	1.450063e-03	1.226564e-02	DOWN	1.645063e+02	2.829927e+02	1.378869e+02	9.175481e+01	8.675674e+01	8.385593e+01	9.852211e+01
1351	Medtr1g009650	1.166593e-01	4.291733e+00	1.844580e-01	6.780773e-01	7.815026e-01	Not_significant	2.381191e+01	1.368074e+01	2.004671e+01	1.826236e+01	2.182654e+01	2.113081e+01	1.766930e+01
1352	Medtr1g009660	5.686621e-01	2.065193e+00	1.358401e+00	2.750562e-01	4.200639e-01	Not_significant	7.075540e+00	1.544600e+00	2.009455e+00	5.956187e+00	3.596134e+00	4.537563e+00	3.944040e+00
1353	Medtr1g009680	-0.255442	3.720826e+00	8.367978e-01	3.851261e-01	5.322431e-01	Not_significant	1.381091e+01	1.654928e+01	1.296577e+01	9.697262e+00	1.273631e+01	1.383512e+01	1.202932e+01
1354	Medtr1g009690	1.192675e-01	4.123789e+00	2.491111e-01	6.301579e-01	7.457296e-01	Not_significant	1.523962e+01	1.456337e+01	1.889845e+01	1.649027e+01	1.593287e+01	2.046352e+01	1.972020e+01
1355	Medtr1g009710	-0.388718	3.883207e+00	1.948355e+00	1.975809e-01	3.317016e-01	Not_significant	2.115858e+01	1.517017e+01	1.315715e+01	1.181392e+01	1.258647e+01	1.263400e+01	1.613112e+01
1359	Medtr1g009750	5.019838e-01	2.663270e+00	1.578564e+00	2.418926e-01	3.833066e-01	Not_significant	3.673838e+00	3.861499e+00	7.655067e+00	5.956187e+00	8.091302e+00	7.162231e+00	7.178152e+00
1360	Medtr1g009760	1.311284e+00	1.981756e+00	8.442474e+00	1.826660e-02	6.224481e-02	Not_significant	2.313157e+00	1.489435e+00	2.583585e+00	6.300759e+00	4.045651e+00	5.605224e+00	4.535646e+00
1361	Medtr1g009770	-0.176236	6.628747e+00	8.984613e-01	3.689397e-01	5.169260e-01	Not_significant	1.102832e+02	1.144659e+02	9.487499e+01	1.034703e+02	8.525835e+01	9.404321e+01	8.964802e+01
1362	Medtr1g009780	-0.651273	3.685270e+00	5.349132e+00	4.716041e-02	1.192215e-01	Not_significant	1.938970e+01	1.583215e+01	1.330068e+01	1.112478e+01	8.690658e+00	1.081008e+01	1.029394e+01
1363	Medtr1g009790	-0.250583	5.633803e+00	1.464070e+00	2.583340e-01	4.015409e-01	Not_significant	7.041523e+01	5.058564e+01	4.774848e+01	4.479446e+01	4.570087e+01	4.924590e+01	3.845439e+01
1365	Medtr1g009840	-2.10895	1.700749e+00	1.868601e+01	2.118398e-03	1.562058e-02	DOWN	5.374689e+00	3.420185e+00	8.564106e+00	1.082943e+00	9.489798e-01	1.957380e+00	8.282483e-01
1367	Medtr1g009860	4.851386e-01	4.570563e+00	2.833368e+00	1.280077e-01	2.422569e-01	Not_significant	1.387894e+01	2.945772e+01	1.554935e+01	2.702435e+01	2.452364e+01	2.726986e+01	2.788436e+01
1368	Medtr1g009890	5.159572e-01	3.454963e+00	3.039119e+00	1.166442e-01	2.261312e-01	Not_significant	9.252629e+00	7.998819e+00	8.803327e+00	1.102633e+01	1.313588e+01	1.303437e+01	1.277869e+01
1369	Medtr1g009900	1.395415e-01	2.175898e+00	8.800959e-02	7.737372e-01	8.511488e-01	Not_significant	5.238621e+00	1.985914e+00	5.932677e+00	6.005411e+00	4.545114e+00	3.736816e+00	3.510195e+00
1370	Medtr1g009960	9.229352e-02	6.032746e+00	2.455256e-01	6.325960e-01	7.473579e-01	Not_significant	5.850927e+01	6.603163e+01	6.602495e+01	7.354168e+01	6.178358e+01	6.815241e+01	6.353848e+01
1372	Medtr1g009980	1.101173e-01	4.767021e+00	2.290373e-01	6.441121e-01	7.559443e-01	Not_significant	3.013908e+01	1.765257e+01	3.105087e+01	3.002706e+01	2.547262e+01	2.771472e+01	2.784492e+01
1373	Medtr1g009990	-8.47554	3.093865e-03	1.932841e+01	3.595263e-03	2.159340e-02	DOWN	3.877940e+00	1.434271e+00	1.339637e+00	0.000000e+00	0.000000e+00	0.000000e+00	0.000000e+00
1374	Medtr1g010000	-1.6108	3.255649e-01	5.311874e+00	4.725128e-02	1.193780e-01	Not_significant	1.972987e+00	2.647885e+00	1.626702e+00	3.937975e-01	6.493020e-01	9.342040e-01	0.000000e+00
1375	Medtr1g010010	1.295960e-01	3.830161e+00	2.401902e-01	6.362690e-01	7.501624e-01	Not_significant	1.728064e+01	1.059154e+01	1.220026e+01	1.619492e+01	1.203706e+01	1.503624e+01	1.553952e+01
1376	Medtr1g010020	1.851300e-01	2.212168e+00	2.056406e-01	6.613930e-01	7.693975e-01	Not_significant	3.673838e+00	3.861499e+00	5.071482e+00	3.494952e+00	5.494094e+00	5.382795e+00	4.732848e+00
1377	Medtr1g010030	-1.08161	2.078097e+00	6.449818e+00	3.276386e-02	9.252798e-02	Not_significant	6.871438e+00	5.737084e+00	4.688728e+00	2.608908e+00	3.246510e+00	2.268781e+00	3.549636e+00
1378	Medtr1g010040	-0.466887	4.197478e+00	2.568165e+00	1.448907e-01	2.649262e-01	Not_significant	1.517159e+01	3.282274e+01	1.851569e+01	1.452128e+01	1.473416e+01	1.677119e+01	1.522399e+01
1379	Medtr1g010050	-0.0545559	4.479220e+00	5.265667e-02	8.238413e-01	8.858997e-01	Not_significant	1.952577e+01	2.758214e+01	2.062084e+01	2.293870e+01	2.072772e+01	2.104183e+01	2.299375e+01
1380	Medtr1g010070	-0.603611	4.055017e+00	4.657806e+00	6.047058e-02	1.418126e-01	Not_significant	1.925363e+01	2.703049e+01	1.521445e+01	1.186315e+01	1.318583e+01	1.445792e+01	1.471127e+01
1381	Medtr1g010080	-0.0176976	4.208151e+00	2.670358e-03	9.599618e-01	9.749384e-01	Not_significant	1.115758e+01	3.265725e+01	1.430541e+01	1.752399e+01	1.658217e+01	1.850614e+01	1.794538e+01
1382	Medtr1g010090	-1.18546	7.323677e+00	4.111488e+01	1.475520e-04	3.236073e-03	DOWN	2.251246e+02	2.440467e+02	2.409432e+02	1.058823e+02	9.974278e+01	1.065437e+02	9.848267e+01
1383	Medtr1g010100	-1.08257	1.218857e+00	4.211712e+00	7.177322e-02	1.605858e-01	Not_significant	1.904953e+00	3.530513e+00	3.923222e+00	9.844936e-01	1.548336e+00	1.868408e+00	1.853699e+00
1385	Medtr1g010120	1.885606e-01	5.798703e+00	9.748483e-01	3.503049e-01	4.984581e-01	Not_significant	4.177290e+01	6.001873e+01	5.521217e+01	5.749443e+01	6.552956e+01	5.476215e+01	5.415166e+01
1386	Medtr1g010130	5.285191e-01	3.615283e+00	2.977390e+00	1.199114e-01	2.306934e-01	Not_significant	1.034117e+01	7.447177e+00	1.143476e+01	1.127245e+01	1.558325e+01	1.512521e+01	1.384358e+01
1387	Medtr1g010140	1.214026e+00	9.674545e-01	2.877840e+00	1.248807e-01	2.380141e-01	Not_significant	4.082042e-01	2.537556e+00	2.870650e-01	3.051930e+00	2.647154e+00	1.512521e+00	2.484745e+00
1388	Medtr1g010150	-1.21388	7.043475e+00	2.338864e+01	1.038951e-03	1.009925e-02	DOWN	1.622612e+02	2.945220e+02	1.461161e+02	7.954709e+01	7.916490e+01	8.857144e+01	7.264921e+01
1389	Medtr1g010170	-0.819169	5.967296e+00	9.667126e+00	1.315890e-02	4.986797e-02	DOWN	5.211407e+01	1.286431e+02	7.516319e+01	4.317005e+01	4.295382e+01	4.986870e+01	4.539590e+01
1392	Medtr1g010210	6.525597e-01	5.780407e+00	1.771430e+00	2.323492e-01	3.720444e-01	Not_significant	2.517259e+01	1.026055e+02	1.999886e+01	6.615797e+01	5.763804e+01	5.431729e+01	5.813514e+01
1395	Medtr1g010240	1.357230e+00	2.490055e+00	8.857326e+00	1.629871e-02	5.763263e-02	Not_significant	9.524765e-01	4.192485e+00	4.210287e+00	7.039130e+00	7.891517e+00	8.674752e+00	5.561096e+00
1396	Medtr1g010250	3.997554e-01	3.197612e+00	1.570010e+00	2.430497e-01	3.846472e-01	Not_significant	7.483744e+00	8.495298e+00	7.176625e+00	1.206005e+01	9.140174e+00	9.564470e+00	9.584016e+00
1398	Medtr1g010270	3.428728e+00	-0.097179	7.603717e+00	1.855395e-02	6.294654e-02	Not_significant	4.082042e-01	0.000000e+00	0.000000e+00	1.575190e+00	1.248658e+00	1.067662e+00	1.459295e+00
1399	Medtr1g010280	-7.03634	-1.21524	7.491656e+00	3.057231e-02	8.817291e-02	Not_significant	5.442723e-01	1.323943e+00	5.741300e-01	0.000000e+00	0.000000e+00	0.000000e+00	0.000000e+00
1400	Medtr1g010290	-0.381636	5.392782e+00	4.054211e+00	7.620462e-02	1.676054e-01	Not_significant	4.347375e+01	4.826874e+01	5.401607e+01	3.273441e+01	4.080613e+01	3.839134e+01	3.573300e+01
1401	Medtr1g010300	2.457314e-01	5.169103e+00	1.034794e+00	3.366628e-01	4.848751e-01	Not_significant	2.700951e+01	4.424175e+01	2.961554e+01	4.105338e+01	3.486252e+01	4.154984e+01	3.281441e+01
1402	Medtr1g010310	-5.66117	-0.131301	1.693471e+01	3.496868e-03	2.126051e-02	DOWN	2.041021e+00	2.537556e+00	1.243948e+00	0.000000e+00	9.989262e-02	0.000000e+00	0.000000e+00
1404	Medtr1g011245	-7.5933	-0.778202	1.088664e+01	1.415677e-02	5.247024e-02	Not_significant	6.803403e-01	7.722998e-01	2.009455e+00	0.000000e+00	0.000000e+00	0.000000e+00	0.000000e+00
1406	Medtr1g011280	5.075844e-01	5.560841e+00	7.601396e+00	2.305653e-02	7.256941e-02	Not_significant	4.095649e+01	3.613260e+01	3.765336e+01	5.523009e+01	5.344255e+01	5.422832e+01	5.206132e+01
1408	Medtr1g011380	-0.450326	5.573882e+00	5.140348e+00	5.074866e-02	1.255471e-01	Not_significant	6.265935e+01	4.562085e+01	6.329783e+01	4.853554e+01	3.930774e+01	3.732368e+01	3.604852e+01
1411	Medtr1g011460	1.460453e-01	5.764953e+00	5.196800e-01	4.900151e-01	6.296740e-01	Not_significant	5.510757e+01	3.817368e+01	6.396765e+01	6.507503e+01	5.154459e+01	5.480664e+01	5.127251e+01
1412	Medtr1g011470	-1.03832	1.360255e+00	3.605227e+00	9.159397e-02	1.909127e-01	Not_significant	1.632817e+00	4.688963e+00	4.018910e+00	1.722864e+00	1.698174e+00	1.557007e+00	1.972020e+00
1413	Medtr1g011510	2.561657e-01	3.465523e+00	5.531430e-01	4.767698e-01	6.171738e-01	Not_significant	1.265433e+01	6.730041e+00	9.377457e+00	1.033718e+01	1.373523e+01	9.831385e+00	1.396190e+01
1414	Medtr1g011520	5.256297e-01	3.146952e+00	1.994399e+00	1.928726e-01	3.260763e-01	Not_significant	4.218110e+00	5.626756e+00	1.100416e+01	1.018951e+01	8.790550e+00	1.018727e+01	1.120107e+01
1416	Medtr1g011580	9.659711e-01	2.197019e+00	3.886257e+00	8.158834e-02	1.756823e-01	Not_significant	6.803403e-01	3.971828e+00	4.018910e+00	4.577895e+00	5.993557e+00	6.005597e+00	6.034381e+00
1418	Medtr1g011610	-0.0705862	6.110017e+00	1.543886e-01	7.038905e-01	8.007701e-01	Not_significant	6.769386e+01	6.586614e+01	7.750755e+01	6.256457e+01	6.962515e+01	6.855278e+01	7.099271e+01
1420	Medtr1g011640	4.194138e-01	4.243755e+00	2.553410e+00	1.459136e-01	2.662459e-01	Not_significant	1.353877e+01	2.316899e+01	1.239164e+01	2.200343e+01	2.217616e+01	1.957380e+01	1.904971e+01
1421	Medtr1g011650	-0.572431	4.918157e+00	4.549415e+00	6.296792e-02	1.458034e-01	Not_significant	2.449225e+01	5.687436e+01	3.119440e+01	2.023134e+01	2.347476e+01	2.820407e+01	2.650395e+01
1425	Medtr1g011690	5.554952e-01	4.523840e+00	6.276752e+00	3.457334e-02	9.590825e-02	Not_significant	1.741671e+01	1.908684e+01	1.717606e+01	2.727047e+01	2.532278e+01	2.629117e+01	2.772660e+01
1426	Medtr1g011700	7.058574e-01	2.089558e+00	2.374249e+00	1.592197e-01	2.840148e-01	Not_significant	2.789395e+00	2.537556e+00	2.918494e+00	5.414715e+00	5.394201e+00	3.069528e+00	6.902069e+00
1428	Medtr1g011720	2.002512e-02	3.893010e+00	6.106077e-03	9.394947e-01	9.618109e-01	Not_significant	1.102151e+01	1.665961e+01	1.693684e+01	1.269997e+01	1.613266e+01	1.610390e+01	1.372526e+01
1430	Medtr1g011750	5.151645e-01	6.577646e+00	5.908915e+00	3.898671e-02	1.044049e-01	Not_significant	8.592699e+01	5.852929e+01	8.894231e+01	1.107063e+02	1.164248e+02	1.019617e+02	1.053847e+02
1431	Medtr1g011755	-7.35669	-0.816521	9.320318e+00	1.974085e-02	6.557048e-02	Not_significant	1.496749e+00	8.826283e-01	6.698184e-01	0.000000e+00	0.000000e+00	0.000000e+00	3.944040e-01
1432	Medtr1g011800	8.575838e-01	3.871720e+00	5.835259e+00	3.995867e-02	1.062395e-01	Not_significant	1.605603e+01	5.571591e+00	1.047787e+01	1.585035e+01	1.862997e+01	2.046352e+01	1.471127e+01
1433	Medtr1g011850	5.253717e-01	6.621257e+00	6.870648e+00	2.868424e-02	8.431789e-02	Not_significant	8.109657e+01	6.283211e+01	9.176511e+01	1.260152e+02	1.091826e+02	1.016948e+02	1.157970e+02
1434	Medtr1g011880	4.151346e-01	7.591957e+00	4.442915e+00	6.555071e-02	1.502510e-01	Not_significant	1.850526e+02	1.293602e+02	1.703731e+02	2.343587e+02	2.105736e+02	1.962718e+02	2.238242e+02
1435	Medtr1g011980	-0.530657	6.124491e+00	7.837128e+00	2.154014e-02	6.936756e-02	Not_significant	7.034719e+01	1.005093e+02	8.693285e+01	5.670683e+01	5.753815e+01	6.263616e+01	5.304733e+01
1440	Medtr1g012020	1.053030e+00	3.226147e+00	6.027913e+00	3.749977e-02	1.016999e-01	Not_significant	8.436220e+00	2.096242e+00	7.989976e+00	1.068176e+01	1.203706e+01	1.330129e+01	1.021506e+01
1441	Medtr1g012030	6.152078e-01	3.401328e+00	3.170896e+00	1.100445e-01	2.171484e-01	Not_significant	1.088545e+01	5.019949e+00	9.233924e+00	1.033718e+01	1.198711e+01	1.516969e+01	1.060947e+01
1444	Medtr1g012180	-0.65888	-0.930411	1.869583e-01	6.744957e-01	7.791534e-01	Not_significant	6.803403e-02	1.268778e+00	0.000000e+00	9.844936e-02	9.989262e-02	5.338309e-01	8.676887e-01
1445	Medtr1g012190	-1.85509	5.950089e-01	6.250765e+00	3.434062e-02	9.548754e-02	Not_significant	1.224613e+00	3.199528e+00	2.679273e+00	1.033718e+00	3.496242e-01	5.783168e-01	8.676887e-01
1449	Medtr1g012330	-0.524065	1.390899e+00	5.239969e-01	4.883534e-01	6.279301e-01	Not_significant	5.646825e+00	4.578635e+00	3.349092e-01	1.772089e+00	2.047799e+00	2.491211e+00	9.860099e-01
1450	Medtr1g012335	-0.436976	4.096722e-01	4.477152e-01	5.209515e-01	6.566707e-01	Not_significant	2.041021e+00	1.379107e+00	1.148260e+00	1.772089e+00	7.991409e-01	8.452322e-01	7.099271e-01
1451	Medtr1g012360	8.501121e-02	3.820084e+00	1.082730e-01	7.499521e-01	8.345583e-01	Not_significant	1.326664e+01	1.379107e+01	1.420972e+01	1.481663e+01	1.373523e+01	1.525867e+01	1.309421e+01
1452	Medtr1g012370	-0.554071	5.367361e+00	8.306498e+00	1.887398e-02	6.360487e-02	Not_significant	4.075239e+01	5.698469e+01	5.334625e+01	2.648288e+01	3.591140e+01	4.097152e+01	3.383986e+01
1453	Medtr1g012380	-0.226328	1.779174e+00	1.858899e-01	6.769398e-01	7.805553e-01	Not_significant	1.700851e+00	4.082156e+00	4.688728e+00	3.741076e+00	2.347476e+00	2.936070e+00	3.786278e+00
1454	Medtr1g012390	-7.65141	-0.719085	1.136069e+01	1.288343e-02	4.918569e-02	DOWN	1.496749e+00	1.654928e+00	6.219742e-01	0.000000e+00	0.000000e+00	0.000000e+00	0.000000e+00
1456	Medtr1g012420	-0.57881	6.174447e+00	1.070718e+01	1.018726e-02	4.207388e-02	DOWN	8.939672e+01	9.184851e+01	8.396652e+01	5.956187e+01	6.463052e+01	5.373898e+01	6.180310e+01
1457	Medtr1g012430	1.546573e+00	2.320719e-01	1.889187e+00	1.999200e-01	3.345318e-01	Not_significant	1.632817e+00	0.000000e+00	0.000000e+00	1.378291e+00	1.098819e+00	1.423549e+00	1.972020e+00
1458	Medtr1g012440	-0.0862829	4.089723e+00	1.186173e-01	7.387703e-01	8.265768e-01	Not_significant	2.231516e+01	1.434271e+01	1.617133e+01	1.801623e+01	1.648228e+01	1.468035e+01	1.652553e+01
1460	Medtr1g012480	5.832197e-01	4.312651e+00	5.879651e+00	3.936964e-02	1.051572e-01	Not_significant	1.353877e+01	1.859036e+01	1.497522e+01	2.352940e+01	2.282546e+01	2.384445e+01	2.106117e+01
1463	Medtr1g012520	7.287006e-01	8.057199e+00	5.168581e+00	5.122722e-02	1.263646e-01	Not_significant	2.420651e+02	9.554452e+01	2.835724e+02	2.993353e+02	3.259996e+02	3.158944e+02	3.013246e+02
1464	Medtr1g012530	1.051649e-01	6.537902e+00	3.330372e-01	5.785943e-01	7.032793e-01	Not_significant	7.789897e+01	1.059154e+02	8.985135e+01	9.406837e+01	1.000425e+02	9.822488e+01	8.373196e+01
1465	Medtr1g012540	8.767451e-01	4.621565e+00	1.171326e+01	8.066496e-03	3.589801e-02	UP	2.211106e+01	1.037088e+01	2.033377e+01	3.509720e+01	2.881902e+01	2.985004e+01	2.500521e+01
1466	Medtr1g012550	4.171868e-01	1.784509e+00	6.724413e-01	4.343196e-01	5.782280e-01	Not_significant	4.558280e+00	1.434271e+00	1.913767e+00	4.036424e+00	3.496242e+00	2.535697e+00	5.442775e+00
1467	Medtr1g012590	-0.137564	4.722448e+00	3.936437e-01	5.466051e-01	6.783277e-01	Not_significant	2.619310e+01	2.714082e+01	3.085949e+01	2.407087e+01	2.916864e+01	2.353304e+01	2.315151e+01
1468	Medtr1g012600	-0.617464	3.411958e+00	3.529654e+00	9.435397e-02	1.948664e-01	Not_significant	1.142972e+01	1.494952e+01	1.258302e+01	1.146935e+01	7.142322e+00	7.251203e+00	9.031851e+00
1469	Medtr1g012610	1.092928e-01	5.802025e+00	2.269431e-01	6.456110e-01	7.569919e-01	Not_significant	4.143273e+01	7.491308e+01	4.727004e+01	6.226922e+01	5.564019e+01	5.373898e+01	5.458551e+01
1470	Medtr1g012620	-1.27909	5.784810e+00	1.445826e+01	5.454469e-03	2.794907e-02	DOWN	5.912158e+01	1.585973e+02	4.607393e+01	3.002706e+01	3.166596e+01	3.198537e+01	2.788436e+01
1472	Medtr1g012710	4.496345e+00	6.348585e+00	2.790434e+01	2.389174e-03	1.677712e-02	UP	7.755880e+00	0.000000e+00	1.397050e+01	1.319714e+02	1.465425e+02	1.329684e+02	1.363454e+02
1473	Medtr1g012740	-2.59649	-0.571991	5.534720e+00	3.788955e-02	1.023754e-01	Not_significant	1.564783e+00	8.826283e-01	1.148260e+00	4.922468e-02	4.994631e-01	4.448591e-02	0.000000e+00
1474	Medtr1g012760	-1.04721	2.191971e+00	6.183118e+00	3.568470e-02	9.814375e-02	Not_significant	4.422212e+00	5.792248e+00	8.229197e+00	3.002706e+00	2.497315e+00	3.380929e+00	3.983480e+00
1475	Medtr1g012790	1.518733e-01	4.996841e+00	4.578856e-01	5.163116e-01	6.530181e-01	Not_significant	2.524063e+01	3.734621e+01	2.760608e+01	3.731231e+01	3.296456e+01	2.936070e+01	3.297217e+01
1476	Medtr1g012800	-0.325761	4.874938e+00	2.370916e+00	1.593832e-01	2.841788e-01	Not_significant	3.462932e+01	3.855983e+01	2.904141e+01	3.076543e+01	2.567240e+01	2.495659e+01	2.114005e+01
1477	Medtr1g012820	-5.78529	-0.70545	1.008527e+01	1.526450e-02	5.508803e-02	Not_significant	6.123063e-01	2.206571e+00	8.611950e-01	0.000000e+00	4.994631e-02	0.000000e+00	0.000000e+00
1478	Medtr1g012830	1.473654e-01	5.739391e+00	6.451187e-01	4.433887e-01	5.866086e-01	Not_significant	4.694348e+01	5.075113e+01	5.234152e+01	5.803590e+01	5.409185e+01	5.409486e+01	5.699137e+01
1479	Medtr1g012840	3.417516e-01	5.551502e+00	3.348022e+00	1.019023e-01	2.056081e-01	Not_significant	3.905154e+01	4.396592e+01	3.846671e+01	5.134134e+01	5.014609e+01	5.222645e+01	5.237685e+01
1480	Medtr1g012850	-0.0775861	5.920839e+00	1.796229e-01	6.820492e-01	7.844358e-01	Not_significant	5.694449e+01	7.143773e+01	6.435041e+01	6.089093e+01	6.038509e+01	6.072326e+01	4.866945e+01
1482	Medtr1g012870	2.571034e-01	2.908702e+00	5.042190e-01	4.963989e-01	6.355808e-01	Not_significant	2.721361e+00	1.020539e+01	6.458963e+00	3.002706e+00	9.889369e+00	1.000933e+01	9.505135e+00
1483	Medtr1g012890	-0.624235	4.689834e+00	7.586805e+00	2.315519e-02	7.280581e-02	Not_significant	2.864233e+01	4.015959e+01	3.100302e+01	2.387397e+01	2.302525e+01	1.783885e+01	1.550008e+01
1484	Medtr1g012910	-0.220016	4.451468e+00	5.951802e-01	4.609934e-01	6.023484e-01	Not_significant	2.183893e+01	3.094716e+01	1.971180e+01	2.372630e+01	1.583298e+01	2.228744e+01	1.814258e+01
1485	Medtr1g012920	4.922010e-01	7.002482e+00	6.495762e+00	3.223874e-02	9.146264e-02	Not_significant	1.062011e+02	9.184851e+01	1.221940e+02	1.499876e+02	1.550833e+02	1.428887e+02	1.286151e+02
1487	Medtr1g012960	-0.475694	5.163594e+00	5.560367e+00	4.384244e-02	1.133341e-01	Not_significant	4.694348e+01	4.324879e+01	3.650510e+01	3.047008e+01	2.906875e+01	3.105116e+01	3.297217e+01
1488	Medtr1g012980	4.969415e-01	4.922844e+00	3.494712e+00	9.574461e-02	1.968590e-01	Not_significant	2.598900e+01	3.006453e+01	1.660193e+01	3.012551e+01	3.191569e+01	3.825788e+01	3.865159e+01
1489	Medtr1g012990	-0.350018	5.712156e+00	2.093079e+00	1.832400e-01	3.138666e-01	Not_significant	8.007606e+01	3.707039e+01	6.798656e+01	5.390103e+01	4.615039e+01	3.994834e+01	4.121521e+01
1490	Medtr1g013000	8.724926e-02	1.998058e+00	3.144425e-02	8.633484e-01	9.123502e-01	Not_significant	2.857429e+00	6.950698e+00	2.152988e+00	2.707358e+00	4.545114e+00	4.671020e+00	3.391874e+00
1492	Medtr1g013040	7.359916e-01	3.738252e+00	6.366817e+00	3.359183e-02	9.422090e-02	Not_significant	1.224613e+01	6.950698e+00	1.224811e+01	2.042824e+01	1.598282e+01	1.539212e+01	9.465695e+00
1493	Medtr1g013050	1.559111e-01	5.948839e+00	5.982780e-01	4.598659e-01	6.013608e-01	Not_significant	4.592297e+01	7.529923e+01	5.363331e+01	6.226922e+01	6.448068e+01	6.428214e+01	6.578658e+01
1495	Medtr1g013070	-0.35544	7.348459e+00	1.559881e+00	2.448793e-01	3.866030e-01	Not_significant	2.217229e+02	1.067980e+02	2.289822e+02	1.349741e+02	1.548835e+02	1.262510e+02	1.665174e+02
1496	Medtr1g013090	-1.93941	1.344398e+00	1.021972e+01	1.153845e-02	4.568659e-02	DOWN	5.170587e+00	5.350934e+00	2.966338e+00	7.875949e-01	7.491946e-01	1.823922e+00	4.338444e-01
1497	Medtr1g013100	-6.43326	-0.16306	1.576387e+01	5.222617e-03	2.722906e-02	DOWN	3.265634e+00	6.619713e-01	1.818078e+00	0.000000e+00	4.994631e-02	0.000000e+00	3.944040e-02
1498	Medtr1g013110	-0.0246381	5.382566e+00	1.084785e-02	9.194245e-01	9.494362e-01	Not_significant	3.741872e+01	5.632272e+01	3.033320e+01	3.967509e+01	3.770946e+01	4.083806e+01	4.902441e+01
1499	Medtr1g013120	4.118969e-01	2.914599e+00	1.274303e+00	2.893284e-01	4.353035e-01	Not_significant	1.006904e+01	5.847413e+00	4.401663e+00	9.057342e+00	8.490872e+00	8.274379e+00	5.994940e+00
1500	Medtr1g013130	-1.47006	4.615046e+00	3.505770e+01	2.616823e-04	4.523939e-03	DOWN	2.796199e+01	5.841896e+01	2.894572e+01	1.117400e+01	1.543341e+01	1.312334e+01	1.589448e+01
1501	Medtr1g013150	-0.920417	3.175539e+00	6.707211e+00	3.018002e-02	8.740509e-02	Not_significant	1.251826e+01	6.950698e+00	1.521445e+01	5.267041e+00	6.043503e+00	6.494942e+00	1.009674e+01
1503	Medtr1g013180	-9.16374	6.828187e-01	2.938337e+01	1.172237e-03	1.083301e-02	DOWN	5.510757e+00	4.744127e+00	6.698184e-01	0.000000e+00	0.000000e+00	0.000000e+00	0.000000e+00
1508	Medtr1g013350	4.119700e-01	4.214925e+00	1.999511e+00	1.923451e-01	3.253729e-01	Not_significant	2.081841e+01	1.119835e+01	1.607564e+01	1.934530e+01	2.422396e+01	1.926240e+01	1.837922e+01
1509	Medtr1g013360	1.354842e+00	4.180517e+00	1.258259e+01	6.806211e-03	3.214649e-02	UP	1.251826e+01	3.530513e+00	1.444894e+01	2.160964e+01	2.402417e+01	2.642463e+01	2.358536e+01
1512	Medtr1g013440	-0.286406	4.291953e+00	7.116969e-01	4.216151e-01	5.669586e-01	Not_significant	1.816509e+01	3.265725e+01	1.641055e+01	1.885305e+01	1.333566e+01	2.121978e+01	1.581560e+01
1513	Medtr1g013450	-0.425075	5.798151e+00	3.571929e+00	9.269334e-02	1.924652e-01	Not_significant	4.102452e+01	9.631682e+01	6.100131e+01	4.115183e+01	5.004620e+01	4.911244e+01	5.016818e+01
1514	Medtr1g013560	-0.661099	4.823077e+00	8.806853e+00	1.646894e-02	5.809568e-02	Not_significant	3.326864e+01	4.727578e+01	2.942416e+01	2.077282e+01	2.427391e+01	2.326613e+01	1.924691e+01
1515	Medtr1g013580	-2.40429	1.635839e-01	8.484686e+00	1.611452e-02	5.717151e-02	Not_significant	2.517259e+00	2.206571e+00	1.339637e+00	9.844936e-02	4.495168e-01	5.338309e-01	1.972020e-01
1517	Medtr1g013610	-2.14379	-0.609434	3.352250e+00	1.011504e-01	2.044475e-01	Not_significant	2.517259e+00	8.826283e-01	0.000000e+00	7.875949e-01	0.000000e+00	0.000000e+00	0.000000e+00
1520	Medtr1g013640	-0.92391	2.412051e+00	5.658719e+00	4.243549e-02	1.108331e-01	Not_significant	5.102553e+00	8.715955e+00	6.315430e+00	2.953481e+00	4.595060e+00	3.069528e+00	5.837179e+00
1521	Medtr1g013650	-0.259733	4.603289e+00	8.960507e-01	3.695536e-01	5.174253e-01	Not_significant	2.217910e+01	3.905630e+01	2.047730e+01	1.890228e+01	2.132707e+01	2.580183e+01	2.173166e+01
1522	Medtr1g013660	-0.466461	3.656795e+00	2.836962e+00	1.277996e-01	2.419927e-01	Not_significant	1.285843e+01	1.621830e+01	1.664977e+01	1.122323e+01	1.143770e+01	1.040970e+01	8.834649e+00
1524	Medtr1g013680	-4.25694	3.053993e+00	1.069486e+02	3.701652e-06	4.511092e-04	DOWN	2.007004e+01	1.798355e+01	1.631486e+01	1.033718e+00	1.098819e+00	7.117745e-01	5.127251e-01
1525	Medtr1g013700	3.779909e-01	4.645633e+00	3.166762e+00	1.102361e-01	2.174485e-01	Not_significant	2.428815e+01	2.272768e+01	1.760665e+01	3.086388e+01	2.921859e+01	2.366650e+01	2.614898e+01
1527	Medtr1g013740	-7.02708	-1.25072	7.410361e+00	3.121829e-02	8.949123e-02	Not_significant	1.020511e+00	7.171355e-01	6.698184e-01	0.000000e+00	0.000000e+00	0.000000e+00	0.000000e+00
1528	Medtr1g013760	-0.929571	-0.03992	1.509833e+00	2.490527e-01	3.911757e-01	Not_significant	2.857429e+00	4.413142e-01	7.655067e-01	1.082943e+00	3.995705e-01	5.338309e-01	2.366424e-01
1530	Medtr1g013800	5.388954e-01	8.389314e-01	4.830251e-01	5.054087e-01	6.437040e-01	Not_significant	2.585293e+00	1.268778e+00	2.870650e-01	1.329066e+00	1.598282e+00	2.491211e+00	2.287543e+00
1531	Medtr1g013820	8.319465e-01	4.681642e+00	1.131839e+01	8.827019e-03	3.809329e-02	UP	1.530766e+01	1.599764e+01	1.966395e+01	3.475263e+01	3.186574e+01	2.495659e+01	3.632460e+01
1533	Medtr1g014040	1.546492e-01	4.478064e+00	2.854558e-01	6.066143e-01	7.261763e-01	Not_significant	2.891446e+01	1.296360e+01	2.253460e+01	2.313560e+01	2.502310e+01	2.095286e+01	2.181054e+01
1535	Medtr1g014070	3.562748e-01	1.769431e+00	3.879400e-01	5.495278e-01	6.804916e-01	Not_significant	6.395199e+00	1.213614e+00	1.435325e+00	3.741076e+00	2.796993e+00	3.514387e+00	4.141242e+00
1536	Medtr1g014080	1.419387e+00	6.504092e+00	3.959409e+01	1.691871e-04	3.508323e-03	UP	4.435819e+01	3.480866e+01	5.899186e+01	9.948308e+01	1.369028e+02	1.291871e+02	1.308238e+02
1538	Medtr1g014120	1.360983e+00	4.856684e+00	5.033550e+00	6.719806e-02	1.531190e-01	Not_significant	2.285944e+01	2.647885e+00	2.803668e+01	3.893672e+01	3.721000e+01	3.705676e+01	3.529915e+01
1539	Medtr1g014130	2.931249e-01	2.855900e+00	6.059255e-01	4.571161e-01	5.987185e-01	Not_significant	8.232118e+00	3.365021e+00	7.511534e+00	7.629826e+00	6.892590e+00	8.096435e+00	8.243043e+00
1540	Medtr1g014140	2.509981e-01	6.656698e+00	1.749833e+00	2.198237e-01	3.581853e-01	Not_significant	9.368287e+01	7.816777e+01	1.039654e+02	1.007629e+02	1.140774e+02	1.117931e+02	1.030972e+02
1543	Medtr1g014190	-0.492371	5.307165e+00	4.746192e+00	5.852276e-02	1.385184e-01	Not_significant	3.932367e+01	6.707975e+01	3.908869e+01	3.366968e+01	3.361387e+01	3.296406e+01	3.076351e+01
1544	Medtr1g014210	6.585242e-01	5.197150e+00	9.948091e+00	1.226091e-02	4.755020e-02	UP	3.490146e+01	2.344482e+01	2.315658e+01	4.484369e+01	4.420248e+01	3.772405e+01	4.780176e+01
1545	Medtr1g014220	-0.0811709	3.878847e+00	9.535428e-02	7.647912e-01	8.455545e-01	Not_significant	1.836919e+01	1.632862e+01	9.473145e+00	1.658872e+01	1.368529e+01	1.072110e+01	1.715657e+01
1546	Medtr1g014230	1.429231e-02	4.697388e+00	2.992829e-03	9.576157e-01	9.736337e-01	Not_significant	2.898250e+01	1.765257e+01	3.162500e+01	2.658133e+01	2.762031e+01	2.326613e+01	2.520241e+01
1547	Medtr1g014240	4.945058e-01	5.018005e+00	5.386347e+00	4.655113e-02	1.181503e-01	Not_significant	3.020711e+01	2.007979e+01	3.105087e+01	4.159486e+01	3.491247e+01	3.670087e+01	3.155232e+01
1548	Medtr1g014250	4.318959e-01	3.731892e+00	1.309436e+00	2.832014e-01	4.288293e-01	Not_significant	5.578791e+00	1.715609e+01	8.611950e+00	1.442283e+01	1.208701e+01	1.334577e+01	2.102173e+01
1549	Medtr1g014260	-0.470099	4.264179e+00	1.927092e+00	1.998124e-01	3.344040e-01	Not_significant	1.204202e+01	3.696006e+01	2.076437e+01	1.585035e+01	1.443448e+01	1.637081e+01	1.739321e+01
1550	Medtr1g014270	-0.558678	7.127281e+00	7.209963e+00	2.587958e-02	7.860763e-02	Not_significant	1.553897e+02	2.220914e+02	1.442502e+02	1.039625e+02	1.171740e+02	1.278970e+02	1.072384e+02
1551	Medtr1g014280	-4.6885	1.229793e+00	4.358304e+01	3.117676e-05	1.387197e-03	DOWN	7.211608e+00	4.854456e+00	3.396936e+00	1.476740e-01	3.995705e-01	4.448591e-02	0.000000e+00
1554	Medtr1g014320	3.550052e+00	5.495066e-01	1.691285e+01	1.565958e-03	1.288335e-02	UP	4.082042e-01	0.000000e+00	1.913767e-01	3.347278e+00	1.598282e+00	2.001866e+00	1.893139e+00
1555	Medtr1g014330	-1.21935	2.354543e+00	8.188526e+00	1.953601e-02	6.512118e-02	Not_significant	1.061331e+01	7.281684e+00	4.401663e+00	2.953481e+00	3.396349e+00	2.802612e+00	3.825718e+00
1556	Medtr1g014340	1.744673e-01	1.334321e+00	1.181822e-01	7.392643e-01	8.269947e-01	Not_significant	1.292647e+00	2.592721e+00	3.062027e+00	1.919763e+00	2.397423e+00	3.514387e+00	2.129781e+00
1559	Medtr1g014420	1.902638e+00	4.898683e+00	4.658993e+01	9.326456e-05	2.529903e-03	UP	1.857329e+01	7.667834e+00	1.052572e+01	4.400687e+01	4.340334e+01	4.301787e+01	4.082081e+01
1560	Medtr1g014510	9.959592e-01	6.125135e+00	1.221738e+01	7.397047e-03	3.405836e-02	UP	5.000502e+01	2.438261e+01	6.679046e+01	8.304204e+01	9.110207e+01	8.928322e+01	8.321924e+01
1563	Medtr1g014650	-0.698233	3.183815e+00	4.442631e+00	6.556941e-02	1.502799e-01	Not_significant	9.456731e+00	1.379107e+01	9.520989e+00	4.184098e+00	8.740604e+00	7.429146e+00	9.820659e+00
1565	Medtr1g014670	1.104994e+00	2.595636e+00	4.196095e+00	7.213578e-02	1.612120e-01	Not_significant	5.306655e+00	9.929569e-01	5.119326e+00	5.365490e+00	9.040282e+00	9.030639e+00	6.704867e+00
1566	Medtr1g014680	-0.0988447	4.594159e+00	2.087615e-01	6.590055e-01	7.679329e-01	Not_significant	2.680541e+01	2.526524e+01	2.263029e+01	2.510459e+01	2.157680e+01	2.299921e+01	2.401920e+01
1567	Medtr1g014690	7.181448e-01	6.198565e+00	1.627086e+01	3.212372e-03	2.012430e-02	UP	5.259031e+01	5.753634e+01	5.133679e+01	9.017962e+01	8.905427e+01	8.616920e+01	8.649279e+01
1568	Medtr1g014700	6.876074e-01	3.878031e+00	4.942009e+00	5.449024e-02	1.315808e-01	Not_significant	7.483744e+00	1.323943e+01	1.095631e+01	1.924685e+01	1.448443e+01	1.717156e+01	1.956244e+01
1569	Medtr1g014710	1.824550e-01	5.687940e+00	8.831363e-01	3.728620e-01	5.207019e-01	Not_significant	4.068435e+01	6.123234e+01	4.588256e+01	5.518087e+01	5.793772e+01	5.258234e+01	4.665799e+01
1570	Medtr1g014720	8.346109e-01	4.570634e+00	1.176897e+01	7.965893e-03	3.564974e-02	UP	1.660030e+01	1.947299e+01	1.401834e+01	2.909179e+01	2.687111e+01	3.287509e+01	2.666171e+01
1571	Medtr1g014730	-0.0260732	4.506713e+00	1.402342e-02	9.084408e-01	9.421841e-01	Not_significant	2.190696e+01	2.449294e+01	2.181694e+01	1.959142e+01	2.452364e+01	2.295473e+01	2.315151e+01
1572	Medtr1g014790	5.784616e-01	-0.0769664	3.863199e-01	5.496793e-01	6.805403e-01	Not_significant	1.768885e+00	0.000000e+00	6.698184e-01	1.279842e+00	1.098819e+00	9.786900e-01	2.366424e-01
1573	Medtr1g014880	-0.169095	8.212906e+00	6.179282e-01	4.528283e-01	5.946451e-01	Not_significant	2.945874e+02	4.153318e+02	2.543396e+02	2.746737e+02	2.813476e+02	2.832863e+02	2.727303e+02
1574	Medtr1g014930	-1.29175	1.629715e+00	5.619516e+00	4.308528e-02	1.119511e-01	Not_significant	4.490246e+00	6.730041e+00	3.062027e+00	2.264335e+00	1.148765e+00	2.224295e+00	1.183212e+00
1576	Medtr1g015010	-0.170108	3.987460e+00	4.565604e-01	5.169051e-01	6.534680e-01	Not_significant	1.557979e+01	1.925233e+01	1.588426e+01	1.284764e+01	1.578303e+01	1.637081e+01	1.463239e+01
1577	Medtr1g015020	1.420077e+00	4.485497e+00	3.242010e+01	3.446664e-04	5.355665e-03	UP	9.864935e+00	1.439787e+01	1.028650e+01	3.475263e+01	3.051719e+01	2.709192e+01	2.910701e+01
1578	Medtr1g015040	6.602627e-02	1.305654e+00	1.430898e-02	9.075309e-01	9.415956e-01	Not_significant	1.904953e+00	1.544600e+00	3.157715e+00	1.181392e+00	2.796993e+00	2.936070e+00	3.036910e+00
1581	Medtr1g015110	3.790408e-01	5.907711e+00	3.620702e+00	9.083062e-02	1.898335e-01	Not_significant	6.299952e+01	4.672414e+01	4.616962e+01	6.354906e+01	6.637864e+01	7.073259e+01	6.298631e+01
1582	Medtr1g015120	5.945613e-03	3.950538e+00	5.240397e-04	9.822563e-01	9.892055e-01	Not_significant	1.000100e+01	1.842487e+01	1.865923e+01	1.245384e+01	1.588293e+01	1.819474e+01	1.388302e+01
1583	Medtr1g015140	-2.00286	1.022908e+00	8.698642e+00	1.611651e-02	5.717151e-02	Not_significant	3.673838e+00	9.929569e-01	5.741300e+00	1.329066e+00	6.992483e-01	5.338309e-01	6.704867e-01
1585	Medtr1g015165	2.141076e+00	8.900691e-01	7.463700e+00	2.211769e-02	7.056610e-02	Not_significant	9.524765e-01	9.377926e-01	0.000000e+00	4.233323e+00	2.297530e+00	1.512521e+00	2.287543e+00
1586	Medtr1g015185	-0.528174	5.791277e+00	8.061828e+00	2.020899e-02	6.658014e-02	Not_significant	6.163884e+01	6.691426e+01	7.415846e+01	4.868321e+01	4.625028e+01	4.542011e+01	4.393660e+01
1587	Medtr1g015230	-0.585465	5.437328e-01	5.221880e-01	4.886467e-01	6.282420e-01	Not_significant	2.449225e+00	1.103285e-01	2.200832e+00	9.352690e-01	1.048872e+00	1.023176e+00	1.774818e+00
1590	Medtr1g015275	-0.907208	5.292325e-01	1.921022e+00	2.002661e-01	3.349367e-01	Not_significant	2.041021e+00	9.929569e-01	2.679273e+00	5.906962e-01	8.490872e-01	1.557007e+00	7.493675e-01
1591	Medtr1g015290	2.795374e+00	4.931503e+00	1.117792e+01	1.756578e-02	6.061652e-02	Not_significant	1.279040e+01	0.000000e+00	1.076494e+01	4.558206e+01	4.964663e+01	4.310684e+01	5.087811e+01
1592	Medtr1g015300	-0.064274	3.901518e+00	5.053526e-02	8.273591e-01	8.879072e-01	Not_significant	1.557979e+01	1.787322e+01	1.258302e+01	1.703174e+01	1.163749e+01	1.534764e+01	1.388302e+01
1595	Medtr1g015390	-0.564798	4.647802e+00	6.200833e+00	3.543076e-02	9.768433e-02	Not_significant	3.129566e+01	2.829927e+01	3.157715e+01	1.673639e+01	2.232600e+01	2.286576e+01	2.173166e+01
1596	Medtr1g015410	-0.370136	4.801109e+00	1.827627e+00	2.107208e-01	3.471162e-01	Not_significant	2.313157e+01	4.848939e+01	2.196047e+01	2.220033e+01	2.287541e+01	2.295473e+01	3.285385e+01
1597	Medtr1g015430	-6.17602	-0.400915	1.335698e+01	7.852274e-03	3.537098e-02	DOWN	2.381191e+00	8.826283e-01	1.531013e+00	0.000000e+00	4.994631e-02	0.000000e+00	0.000000e+00
1598	Medtr1g015450	-0.380022	6.988182e+00	3.959555e+00	7.912521e-02	1.719500e-01	Not_significant	1.196038e+02	1.747604e+02	1.476471e+02	1.055377e+02	1.106810e+02	1.200230e+02	1.097626e+02
1603	Medtr1g015500	2.916469e-01	3.774962e+00	7.234783e-01	4.179473e-01	5.635887e-01	Not_significant	1.938970e+01	7.502341e+00	9.186080e+00	1.338911e+01	1.473416e+01	1.312334e+01	1.782706e+01
1605	Medtr1g015530	7.312470e-02	4.858079e-01	8.443071e-03	9.288424e-01	9.553485e-01	Not_significant	3.265634e+00	3.309856e-01	3.827533e-01	1.476740e+00	8.990335e-01	1.201119e+00	1.656497e+00
1607	Medtr1g015620	-0.660385	4.960398e+00	9.510062e+00	1.369717e-02	5.132313e-02	Not_significant	3.258830e+01	5.317836e+01	3.454349e+01	2.387397e+01	2.722074e+01	2.353304e+01	2.236270e+01
1608	Medtr1g015650	-1.4872	7.513376e+00	5.399898e+01	5.363901e-05	1.937823e-03	DOWN	2.532907e+02	3.731311e+02	2.352498e+02	9.254240e+01	1.085333e+02	1.004937e+02	1.151265e+02
1609	Medtr1g015670	-11.1369	2.617194e+00	9.075719e+01	4.097941e-05	1.640331e-03	DOWN	2.741772e+01	1.191548e+01	3.444780e+00	0.000000e+00	0.000000e+00	0.000000e+00	0.000000e+00
1610	Medtr1g015673	-9.9723	1.452945e+00	4.515246e+01	3.423770e-04	5.337310e-03	DOWN	1.374288e+01	3.089199e+00	2.152988e+00	0.000000e+00	0.000000e+00	0.000000e+00	0.000000e+00
1612	Medtr1g015700	-0.603262	3.264551e+00	3.841306e+00	8.298697e-02	1.778426e-01	Not_significant	1.129365e+01	1.252229e+01	1.071709e+01	6.989905e+00	7.392054e+00	8.274379e+00	9.426255e+00
1615	Medtr1g015730	-1.48975	3.907563e-01	3.407914e+00	9.832325e-02	2.006284e-01	Not_significant	1.904953e+00	2.427228e+00	9.568834e-01	1.082943e+00	1.498389e-01	6.228027e-01	1.419854e+00
1617	Medtr1g015750	-0.369221	4.588324e+00	2.357162e+00	1.604647e-01	2.855104e-01	Not_significant	3.061532e+01	2.162439e+01	2.942416e+01	2.146196e+01	2.282546e+01	1.859511e+01	2.319095e+01
1618	Medtr1g015770	2.241098e-02	4.105950e+00	8.192297e-03	9.299437e-01	9.560686e-01	Not_significant	1.789295e+01	1.748707e+01	1.492738e+01	1.703174e+01	1.578303e+01	1.810576e+01	1.861587e+01
1619	Medtr1g015780	-2.71878	2.539868e+00	4.126397e+01	1.490726e-04	3.253859e-03	DOWN	9.456731e+00	1.494952e+01	8.229197e+00	1.132168e+00	2.097745e+00	1.645979e+00	2.681947e+00
1620	Medtr1g015810	7.072216e-01	2.955756e+00	3.094232e+00	1.138329e-01	2.223363e-01	Not_significant	4.694348e+00	7.171355e+00	4.593040e+00	1.319221e+01	6.692805e+00	7.829520e+00	9.386814e+00
1621	Medtr1g015820	-0.362223	5.801519e+00	3.935769e+00	7.988219e-02	1.731387e-01	Not_significant	6.286345e+01	6.294243e+01	6.765165e+01	5.345800e+01	4.974652e+01	4.746646e+01	4.563254e+01
1622	Medtr1g015830	9.517622e-01	5.289227e+00	2.448741e+01	8.939176e-04	9.229811e-03	UP	2.782592e+01	2.581688e+01	2.215185e+01	5.488552e+01	4.834803e+01	4.341825e+01	5.052315e+01
1623	Medtr1g015860	-0.341996	3.506775e+00	1.275801e+00	2.890571e-01	4.349746e-01	Not_significant	1.136168e+01	9.598583e+00	1.645839e+01	9.254240e+00	9.839423e+00	1.000933e+01	1.234484e+01
1625	Medtr1g015890	2.657796e+00	4.492353e+00	6.036151e+01	3.523260e-05	1.500205e-03	UP	6.123063e+00	3.089199e+00	6.793872e+00	2.845187e+01	4.135554e+01	3.100668e+01	3.987424e+01
1626	Medtr1g015910	-0.477322	3.236788e+00	2.262657e+00	1.681659e-01	2.951583e-01	Not_significant	9.388697e+00	9.929569e+00	1.420972e+01	7.285253e+00	8.640711e+00	8.007463e+00	7.848639e+00
1627	Medtr1g015920	-0.952468	1.885939e+00	3.615379e+00	9.111707e-02	1.902875e-01	Not_significant	3.265634e+00	6.123234e+00	5.119326e+00	3.347278e+00	1.748121e+00	2.446725e+00	3.155232e+00
1628	Medtr1g015930	5.869655e-01	4.864889e+00	7.661004e+00	2.266138e-02	7.170886e-02	Not_significant	2.292747e+01	2.024529e+01	2.258245e+01	3.883827e+01	2.617187e+01	3.483247e+01	3.762614e+01
1629	Medtr1g015940	-4.18229	-0.545622	8.120509e+00	1.908079e-02	6.398802e-02	Not_significant	8.844425e-01	2.537556e+00	4.784417e-01	1.968987e-01	0.000000e+00	0.000000e+00	1.577616e-01
1630	Medtr1g015970	2.559108e-01	4.928734e+00	1.334923e+00	2.788713e-01	4.244379e-01	Not_significant	2.456029e+01	2.349998e+01	3.502193e+01	3.204527e+01	3.356392e+01	3.243023e+01	3.135511e+01
1631	Medtr1g015980	-0.236859	6.708749e+00	1.130592e+00	3.164512e-01	4.635146e-01	Not_significant	9.966986e+01	1.637276e+02	9.166943e+01	1.068668e+02	9.464825e+01	9.048433e+01	8.448133e+01
1634	Medtr1g016010	1.295405e+00	3.226505e+00	1.176552e+01	7.981854e-03	3.570115e-02	UP	2.449225e+00	6.399055e+00	6.028365e+00	1.225695e+01	1.283620e+01	1.116596e+01	1.356750e+01
1635	Medtr1g016050	-0.489552	3.186747e+00	2.416840e+00	1.558518e-01	2.794146e-01	Not_significant	1.006904e+01	1.053638e+01	1.220026e+01	6.842231e+00	9.140174e+00	7.473632e+00	6.823189e+00
1637	Medtr1g016070	1.284241e+00	2.217018e+00	3.506307e+00	9.655893e-02	1.981068e-01	Not_significant	2.789395e+00	0.000000e+00	5.932677e+00	7.285253e+00	5.793772e+00	6.228027e+00	3.746838e+00
1638	Medtr1g016080	3.204387e-01	1.853564e+00	2.879770e-01	6.051012e-01	7.248849e-01	Not_significant	4.966485e+00	4.413142e-01	4.162443e+00	3.593402e+00	3.596134e+00	3.825788e+00	4.022920e+00
1639	Medtr1g016100	-0.18916	4.158924e+00	4.568714e-01	5.167657e-01	6.534588e-01	Not_significant	1.449125e+01	2.807861e+01	1.688899e+01	1.717941e+01	1.638239e+01	1.694913e+01	1.439574e+01
1640	Medtr1g016110	-0.0445409	5.560264e+00	4.229485e-02	8.418206e-01	8.979734e-01	Not_significant	4.122863e+01	6.051521e+01	4.444723e+01	5.025840e+01	4.245436e+01	4.755543e+01	4.314779e+01
1641	Medtr1g016120	-0.0881673	2.822006e+00	6.082221e-02	8.109607e-01	8.768129e-01	Not_significant	6.599301e+00	7.722998e+00	6.411119e+00	7.728275e+00	5.444148e+00	6.450457e+00	8.440245e+00
1643	Medtr1g016170	-1.72933	8.990037e-03	2.489233e+00	1.425650e-01	2.619710e-01	Not_significant	4.762382e+00	0.000000e+00	5.262858e-01	7.875949e-01	5.993557e-01	4.448591e-02	0.000000e+00
1644	Medtr1g016210	-0.0409428	1.357936e+00	5.750822e-03	9.412856e-01	9.631660e-01	Not_significant	2.041021e+00	2.647885e+00	2.392208e+00	1.230617e+00	2.147691e+00	3.514387e+00	3.234112e+00
1645	Medtr1g016230	1.804860e+00	8.273523e+00	4.750675e+01	8.670732e-05	2.467798e-03	UP	1.578390e+02	7.971237e+01	1.682679e+02	4.368691e+02	4.522638e+02	4.635432e+02	4.067882e+02
1646	Medtr1g016235	1.885414e+00	3.213367e+00	3.121848e+01	3.950128e-04	5.770259e-03	UP	4.898451e+00	2.868542e+00	3.349092e+00	1.614570e+01	1.233674e+01	1.218914e+01	1.234484e+01
1647	Medtr1g016255	-0.141214	2.425918e+00	1.390836e-01	7.181820e-01	8.111861e-01	Not_significant	5.102553e+00	5.737084e+00	5.693456e+00	4.134873e+00	5.244362e+00	5.605224e+00	5.403334e+00
1648	Medtr1g016270	-0.939187	6.132215e+00	2.112702e+01	1.441480e-03	1.223774e-02	DOWN	8.096050e+01	1.034330e+02	1.011426e+02	5.631304e+01	4.530130e+01	4.724403e+01	5.596592e+01
1650	Medtr1g016290	-0.080497	2.085778e+00	1.458864e-02	9.066656e-01	9.410136e-01	Not_significant	1.006904e+01	1.379107e+00	2.487897e+00	2.658133e+00	4.694953e+00	3.692330e+00	4.180682e+00
1651	Medtr1g016300	-0.0895051	4.995726e+00	1.969686e-01	6.680808e-01	7.743045e-01	Not_significant	2.979891e+01	3.707039e+01	3.243835e+01	2.717202e+01	3.221537e+01	3.389826e+01	3.005358e+01
1652	Medtr1g016310	7.797658e-01	1.370167e+00	1.919925e+00	2.007491e-01	3.354950e-01	Not_significant	2.313157e+00	9.377926e-01	2.535741e+00	4.577895e+00	3.396349e+00	2.224295e+00	1.419854e+00
1653	Medtr1g016330	7.828852e-03	2.036201e+00	2.140560e-04	9.886598e-01	9.927041e-01	Not_significant	4.422212e+00	1.103285e+00	6.411119e+00	3.741076e+00	3.845866e+00	3.736816e+00	4.732848e+00
1655	Medtr1g016340	-0.566464	3.543181e+00	4.037195e+00	7.672469e-02	1.683387e-01	Not_significant	1.204202e+01	1.632862e+01	1.382696e+01	8.565095e+00	9.839423e+00	9.964843e+00	1.037282e+01
1656	Medtr1g016360	9.614317e-01	4.493519e+00	1.407445e+01	4.883716e-03	2.613681e-02	UP	1.129365e+01	1.434271e+01	1.923336e+01	3.106077e+01	2.737058e+01	2.820407e+01	2.539962e+01
1658	Medtr1g016390	6.492253e-01	4.388872e+00	3.736647e+00	8.659378e-02	1.833171e-01	Not_significant	1.442322e+01	7.502341e+00	2.947201e+01	2.717202e+01	2.062783e+01	2.495659e+01	2.173166e+01
1659	Medtr1g016395	-8.12961	-0.304337	1.584345e+01	5.918379e-03	2.950127e-02	DOWN	1.360681e+00	1.654928e+00	2.105143e+00	0.000000e+00	0.000000e+00	0.000000e+00	0.000000e+00
1661	Medtr1g016410	6.103820e-02	4.890917e+00	8.757098e-02	7.742744e-01	8.515076e-01	Not_significant	2.884643e+01	3.182978e+01	2.736686e+01	3.248829e+01	2.926854e+01	3.002799e+01	2.717443e+01
1662	Medtr1g016430	2.897391e+00	3.365954e+00	6.325396e+01	3.013643e-05	1.378087e-03	UP	2.109055e+00	1.765257e+00	2.679273e+00	1.599802e+01	1.778089e+01	1.552558e+01	1.546064e+01
1663	Medtr1g016440	-0.430257	5.512458e+00	5.308687e+00	4.782702e-02	1.203165e-01	Not_significant	4.558280e+01	5.891544e+01	5.277212e+01	3.716464e+01	4.075619e+01	3.834685e+01	4.531701e+01
1664	Medtr1g016450	5.719269e-01	4.759080e+00	6.922666e+00	2.823159e-02	8.339360e-02	Not_significant	1.925363e+01	2.096242e+01	2.440053e+01	2.835342e+01	3.656070e+01	3.131808e+01	2.796324e+01
1665	Medtr1g016480	7.592878e-01	8.894385e-01	1.371324e+00	2.729642e-01	4.178492e-01	Not_significant	1.496749e+00	7.722998e-01	1.243948e+00	2.362785e+00	2.597208e+00	1.156634e+00	2.603066e+00
1667	Medtr1g016510	4.122649e-01	3.602406e+00	1.003418e+00	3.437079e-01	4.917581e-01	Not_significant	2.068235e+01	3.640842e+00	7.655067e+00	1.368446e+01	1.083835e+01	1.169979e+01	1.617056e+01
1670	Medtr1g016620	5.582542e-01	6.644861e+00	4.273146e+00	7.017424e-02	1.579224e-01	Not_significant	6.891848e+01	1.270985e+02	5.243721e+01	1.291656e+02	1.059861e+02	1.073445e+02	1.088161e+02
1671	Medtr1g016630	-0.696506	3.585819e+00	5.818040e+00	4.018915e-02	1.065449e-01	Not_significant	1.510356e+01	1.770773e+01	1.239164e+01	8.269747e+00	9.639637e+00	9.697928e+00	1.060947e+01
1672	Medtr1g016740	3.505102e-01	3.913541e+00	1.569536e+00	2.431098e-01	3.846981e-01	Not_significant	1.517159e+01	8.605626e+00	1.645839e+01	1.599802e+01	1.578303e+01	1.828371e+01	1.447463e+01
1673	Medtr1g016750	4.591291e-02	7.529826e+00	6.286761e-02	8.078778e-01	8.748097e-01	Not_significant	1.826033e+02	1.858484e+02	1.858267e+02	1.978832e+02	1.921934e+02	1.824812e+02	1.660835e+02
1674	Medtr1g016760	-0.617709	7.413420e+00	1.042204e+01	1.091072e-02	4.415007e-02	DOWN	1.801541e+02	2.487909e+02	1.990796e+02	1.098695e+02	1.462927e+02	1.535209e+02	1.549613e+02
1675	Medtr1g016780	7.066911e-01	8.151570e+00	1.148856e+01	8.487985e-03	3.708936e-02	UP	1.755958e+02	2.600444e+02	1.938167e+02	3.425053e+02	3.350398e+02	3.356017e+02	3.471544e+02
1676	Medtr1g016790	-0.25587	4.631946e-01	1.636181e-01	6.957446e-01	7.950127e-01	Not_significant	1.360681e+00	1.930749e+00	1.291793e+00	1.378291e+00	1.298604e+00	1.156634e+00	5.916059e-01
1677	Medtr1g016800	-0.23997	5.569840e+00	1.540676e+00	2.471461e-01	3.889901e-01	Not_significant	4.265734e+01	6.217013e+01	5.009284e+01	4.115183e+01	4.410259e+01	4.461936e+01	4.701295e+01
1681	Medtr1g016850	1.037443e+00	7.402075e+00	3.083588e+01	4.100816e-04	5.891482e-03	UP	9.191398e+01	1.146865e+02	9.970725e+01	1.704158e+02	2.484329e+02	2.143331e+02	2.437022e+02
1683	Medtr1g016880	4.858247e-01	4.073985e+00	2.948128e+00	1.214988e-01	2.328781e-01	Not_significant	1.258630e+01	1.903167e+01	1.047787e+01	2.032979e+01	1.793072e+01	1.930688e+01	1.751154e+01
1684	Medtr1g016890	1.442693e+00	-0.509703	1.856029e+00	2.017574e-01	3.364023e-01	Not_significant	5.442723e-01	0.000000e+00	4.784417e-01	6.399209e-01	8.990335e-01	1.156634e+00	4.732848e-01
1685	Medtr1g016900	3.526821e-01	5.738630e+00	3.554769e+00	9.336032e-02	1.935021e-01	Not_significant	4.762382e+01	4.876522e+01	4.238993e+01	6.842231e+01	5.424169e+01	5.525150e+01	5.636033e+01
1686	Medtr1g016920	1.169203e-01	5.244902e+00	2.434099e-01	6.340460e-01	7.483211e-01	Not_significant	2.898250e+01	5.361967e+01	2.841944e+01	3.189759e+01	4.110581e+01	4.328479e+01	3.742894e+01
1689	Medtr1g016970	5.571118e-02	6.485629e+00	9.604204e-02	7.639732e-01	8.449210e-01	Not_significant	9.504355e+01	8.605626e+01	8.205275e+01	9.170558e+01	1.001923e+02	8.198753e+01	8.956914e+01
1690	Medtr1g016980	3.352823e-01	6.504245e+00	3.313647e+00	1.034180e-01	2.076840e-01	Not_significant	8.415810e+01	7.077576e+01	8.033036e+01	9.141023e+01	1.008416e+02	1.041415e+02	1.030578e+02
1692	Medtr1g017000	6.091726e-02	7.031704e-01	8.530141e-03	9.285311e-01	9.551322e-01	Not_significant	6.123063e-01	1.985914e+00	2.009455e+00	2.018212e+00	1.298604e+00	1.601493e+00	1.143771e+00
1693	Medtr1g017020	1.407426e+00	3.814027e+00	1.740267e+01	2.630007e-03	1.776727e-02	UP	9.660833e+00	8.495298e+00	4.545196e+00	1.481663e+01	2.497315e+01	1.903997e+01	1.617056e+01
1694	Medtr1g017080	-0.346986	5.778890e+00	3.193698e+00	1.089425e-01	2.157656e-01	Not_significant	4.605904e+01	8.594593e+01	5.669534e+01	3.711541e+01	5.569013e+01	5.289374e+01	4.926105e+01
1695	Medtr1g017090	-1.31405	2.404106e+00	1.150311e+01	8.476720e-03	3.708321e-02	DOWN	7.891948e+00	7.722998e+00	9.425301e+00	2.953481e+00	2.597208e+00	4.582048e+00	1.301533e+00
1698	Medtr1g017140	6.715116e-01	4.049821e+00	6.712453e+00	3.012496e-02	8.728757e-02	Not_significant	8.096050e+00	1.478402e+01	1.263086e+01	1.604725e+01	1.997852e+01	1.975174e+01	2.386144e+01
1699	Medtr1g017160	5.761571e-01	4.045421e+00	4.588420e+00	6.205615e-02	1.443637e-01	Not_significant	1.197399e+01	1.125351e+01	1.617133e+01	2.121584e+01	1.967885e+01	1.774988e+01	1.680161e+01
1700	Medtr1g017170	-0.114609	4.729964e+00	2.042987e-01	6.624022e-01	7.702184e-01	Not_significant	2.347174e+01	3.811851e+01	2.210401e+01	2.249568e+01	2.437380e+01	2.855995e+01	2.595178e+01
1701	Medtr1g017220	1.351852e+00	5.738530e+00	5.266048e+01	5.897828e-05	2.019457e-03	UP	2.530866e+01	2.680984e+01	3.234266e+01	6.783161e+01	7.047424e+01	7.664922e+01	7.351690e+01
1703	Medtr1g017260	-0.390294	4.503270e+00	3.224021e+00	1.075122e-01	2.136857e-01	Not_significant	3.007104e+01	2.283801e+01	2.722333e+01	2.333250e+01	1.743126e+01	2.041903e+01	1.680161e+01
1704	Medtr1g017270	2.253100e+00	7.603602e+00	1.151900e+02	2.736510e-06	3.846507e-04	UP	5.524364e+01	5.654338e+01	7.468475e+01	2.897857e+02	3.082187e+02	2.842205e+02	2.919378e+02
1705	Medtr1g017290	3.775455e-01	3.350986e+00	1.357005e+00	2.752061e-01	4.202150e-01	Not_significant	8.028016e+00	7.281684e+00	1.148260e+01	1.078021e+01	1.313588e+01	1.076559e+01	9.229053e+00
1706	Medtr1g017300	-0.74995	5.129440e+00	1.212866e+01	7.351700e-03	3.388109e-02	DOWN	3.857530e+01	4.810324e+01	4.650453e+01	1.752399e+01	3.361387e+01	3.011696e+01	2.993526e+01
1709	Medtr1g017350	1.181560e+00	5.285103e+00	2.820454e+01	5.569467e-04	7.054943e-03	UP	2.347174e+01	1.792839e+01	2.980692e+01	5.390103e+01	5.344255e+01	5.173711e+01	4.188570e+01
1710	Medtr1g017380	-0.0644094	7.729885e+00	1.124719e-01	7.453430e-01	8.308494e-01	Not_significant	2.075718e+02	2.266148e+02	2.276426e+02	2.321436e+02	1.973878e+02	2.045462e+02	1.894322e+02
1711	Medtr1g017390	8.333388e-01	5.673764e+00	1.723307e+01	2.706974e-03	1.811900e-02	UP	3.755479e+01	2.807861e+01	4.258131e+01	7.954709e+01	5.314287e+01	6.050083e+01	5.517711e+01
1712	Medtr1g017400	2.158010e-01	2.627637e+00	1.896726e-01	6.738694e-01	7.787208e-01	Not_significant	5.306655e+00	2.537556e+00	8.229197e+00	6.989905e+00	7.142322e+00	4.270647e+00	8.045841e+00
1713	Medtr1g017450	6.735425e-01	4.434127e+00	6.487052e+00	3.233018e-02	9.166949e-02	Not_significant	1.197399e+01	2.543073e+01	1.066925e+01	2.170808e+01	2.826961e+01	2.242090e+01	3.009302e+01
1714	Medtr1g017490	6.310497e-01	4.587181e+00	8.320355e+00	1.880245e-02	6.348954e-02	Not_significant	2.054628e+01	1.599764e+01	1.880276e+01	2.943636e+01	2.732063e+01	2.860444e+01	2.681947e+01
1715	Medtr1g017500	9.250089e-02	1.338962e+00	3.005756e-02	8.663694e-01	9.144892e-01	Not_significant	3.673838e+00	1.930749e+00	1.865923e+00	2.264335e+00	3.046725e+00	2.402239e+00	1.893139e+00
1716	Medtr1g017520	-1.66831	8.410091e+00	5.878152e+01	3.885453e-05	1.589657e-03	DOWN	5.552258e+02	6.846438e+02	4.520795e+02	1.914348e+02	1.665210e+02	1.677119e+02	1.630072e+02
1717	Medtr1g017530	1.529020e+00	1.812795e+00	8.409942e+00	1.844579e-02	6.267413e-02	Not_significant	2.585293e+00	1.213614e+00	1.148260e+00	4.282547e+00	3.995705e+00	5.382795e+00	5.206132e+00
1718	Medtr1g017540	8.687895e-01	2.144344e+00	2.433930e+00	1.546469e-01	2.779375e-01	Not_significant	4.762382e+00	6.619713e-01	4.066754e+00	4.971693e+00	5.793772e+00	5.516252e+00	4.456765e+00
1719	Medtr1g017570	-2.29687	5.725266e-01	8.628622e+00	1.466491e-02	5.369177e-02	Not_significant	2.041021e-01	5.461263e+00	1.770234e+00	2.953481e-01	8.990335e-01	2.669154e-01	8.676887e-01
1721	Medtr1g017700	-2.98299	3.537334e+00	5.017449e+01	7.140452e-05	2.241721e-03	DOWN	2.408405e+01	3.282274e+01	1.344421e+01	2.855032e+00	1.997852e+00	3.469901e+00	2.169222e+00
1722	Medtr1g017770	-0.328158	3.140918e+00	5.395183e-01	4.820880e-01	6.222023e-01	Not_significant	1.176989e+01	4.302813e+00	1.545367e+01	8.269747e+00	8.890443e+00	6.494942e+00	5.916059e+00
1723	Medtr1g017780	4.665851e-02	5.666921e+00	5.131957e-02	8.260492e-01	8.873363e-01	Not_significant	5.925764e+01	3.381570e+01	5.832204e+01	5.665761e+01	4.625028e+01	4.973524e+01	5.091755e+01
1727	Medtr1g017830	-1.09191	5.805440e+00	1.872672e+01	2.102246e-03	1.553853e-02	DOWN	6.143473e+01	1.179412e+02	6.181467e+01	4.085649e+01	3.431311e+01	3.309751e+01	4.141242e+01
1730	Medtr1g017870	-1.19631	5.505025e+00	2.985978e+01	4.582533e-04	6.264423e-03	DOWN	5.190997e+01	9.195884e+01	5.722163e+01	2.535071e+01	2.921859e+01	3.073976e+01	3.088183e+01
1731	Medtr1g017880	1.951171e-01	5.469134e+00	1.028909e+00	3.379662e-01	4.861549e-01	Not_significant	4.054828e+01	3.497415e+01	4.746141e+01	4.469601e+01	4.654996e+01	4.871207e+01	4.642135e+01
1732	Medtr1g017890	-7.52366	-0.833862	1.039570e+01	1.565481e-02	5.606360e-02	Not_significant	1.496749e+00	1.379107e+00	5.741300e-01	0.000000e+00	0.000000e+00	0.000000e+00	0.000000e+00
1733	Medtr1g017900	-0.208324	4.593406e+00	2.569993e-01	6.263673e-01	7.427716e-01	Not_significant	2.034218e+01	4.622766e+01	1.698468e+01	2.805807e+01	1.573309e+01	2.335510e+01	1.762986e+01
1736	Medtr1g017940	5.734301e-01	4.065844e+00	5.214964e+00	4.942980e-02	1.231216e-01	Not_significant	1.088545e+01	1.401172e+01	1.339637e+01	1.826236e+01	1.788078e+01	2.077492e+01	2.125837e+01
1737	Medtr1g017950	1.433126e+00	5.443920e+00	1.127064e+01	1.235805e-02	4.778244e-02	UP	2.871036e+01	8.715955e+00	2.971123e+01	4.632043e+01	6.702795e+01	5.538495e+01	6.803468e+01
1738	Medtr1g017990	-0.595642	6.175215e+00	9.718188e+00	1.298969e-02	4.943116e-02	DOWN	8.755980e+01	1.003990e+02	8.004329e+01	7.167114e+01	5.968584e+01	4.768889e+01	5.817458e+01
1739	Medtr1g018000	2.410277e-01	4.260376e+00	7.106316e-01	4.219499e-01	5.671005e-01	Not_significant	2.102252e+01	1.048121e+01	1.985533e+01	1.722864e+01	1.972879e+01	2.193155e+01	2.319095e+01
1740	Medtr1g018020	-0.119646	5.094780e+00	3.513830e-01	5.685135e-01	6.954684e-01	Not_significant	3.490146e+01	4.490372e+01	2.660136e+01	3.037163e+01	3.775941e+01	2.842649e+01	3.557524e+01
1741	Medtr1g018030	1.406216e+00	3.298905e+00	9.118386e+00	1.517635e-02	5.493017e-02	Not_significant	5.170587e+00	1.765257e+00	7.368002e+00	1.255229e+01	1.428464e+01	1.005381e+01	1.688049e+01
1742	Medtr1g018040	1.723684e+00	2.420058e+00	1.184417e+01	7.881317e-03	3.541797e-02	UP	1.224613e+00	1.434271e+00	4.545196e+00	8.171297e+00	7.741678e+00	7.651576e+00	5.876619e+00
1743	Medtr1g018090	1.361924e+00	2.781956e+00	1.378689e+01	5.192159e-03	2.713792e-02	UP	4.490246e+00	2.206571e+00	4.497352e+00	1.053408e+01	6.742752e+00	1.116596e+01	7.730318e+00
1745	Medtr1g018140	-1.1282	3.126865e+00	1.105744e+01	9.383014e-03	3.973406e-02	DOWN	1.272236e+01	1.257745e+01	1.114769e+01	4.331772e+00	7.741678e+00	4.848964e+00	7.178152e+00
1746	Medtr1g018180	1.442346e-01	6.354626e+00	6.650508e-01	4.366770e-01	5.803403e-01	Not_significant	7.551778e+01	7.557505e+01	8.085664e+01	8.742304e+01	7.796619e+01	9.137405e+01	8.341644e+01
1747	Medtr1g018200	1.324607e+00	4.876115e+00	2.632747e+00	1.599399e-01	2.849000e-01	Not_significant	2.251927e+01	1.213614e+00	3.573959e+01	4.075804e+01	3.860850e+01	3.354237e+01	3.242001e+01
1748	Medtr1g018205	5.220573e-01	2.781569e+00	1.557700e+00	2.447729e-01	3.865663e-01	Not_significant	5.306655e+00	3.365021e+00	7.750755e+00	6.793006e+00	9.489798e+00	7.073259e+00	7.611996e+00
1751	Medtr1g018320	-1.15314	7.380029e+00	3.650785e+01	2.264712e-04	4.167307e-03	DOWN	2.020611e+02	2.870749e+02	2.417087e+02	1.017966e+02	1.117299e+02	1.121490e+02	1.088949e+02
1752	Medtr1g018350	2.746220e-01	4.228207e+00	1.266155e+00	2.907653e-01	4.368876e-01	Not_significant	1.476339e+01	2.030045e+01	1.578858e+01	1.703174e+01	2.102740e+01	2.326613e+01	1.830034e+01
1754	Medtr1g018420	-0.339265	6.520829e+00	1.696259e+00	2.264091e-01	3.653118e-01	Not_significant	7.742273e+01	1.734365e+02	7.387140e+01	8.323894e+01	8.001399e+01	7.375763e+01	8.037953e+01
1755	Medtr1g018440	6.962967e-01	2.129173e+00	2.117269e+00	1.810842e-01	3.112514e-01	Not_significant	1.088545e+00	4.413142e+00	3.540468e+00	4.430221e+00	5.943611e+00	4.181675e+00	6.231583e+00
1756	Medtr1g018480	-0.585564	3.414252e+00	3.262426e+00	1.057411e-01	2.109839e-01	Not_significant	6.531267e+00	1.859036e+01	1.483169e+01	6.891456e+00	9.839423e+00	8.808210e+00	8.440245e+00
1757	Medtr1g018510	1.668875e+00	6.004109e+00	6.730113e+01	2.308644e-05	1.230895e-03	UP	2.639721e+01	2.394129e+01	3.545253e+01	9.303465e+01	8.845491e+01	8.857144e+01	9.260605e+01
1758	Medtr1g018550	-0.510774	5.417058e+00	5.820554e+00	4.015129e-02	1.065064e-01	Not_significant	5.354279e+01	6.360440e+01	3.789258e+01	3.430960e+01	3.691032e+01	3.532181e+01	3.687677e+01
1761	Medtr1g018610	-8.43234	3.342892e+00	1.324972e+02	1.360364e-06	2.918724e-04	DOWN	2.898250e+01	0.000000e+00	4.085892e+01	0.000000e+00	0.000000e+00	1.779436e-01	5.521655e-01
1762	Medtr1g018620	5.551362e-01	4.968398e+00	4.837463e+00	5.659636e-02	1.352528e-01	Not_significant	2.721361e+01	1.721125e+01	3.143362e+01	3.189759e+01	3.955748e+01	3.781302e+01	3.328769e+01
1763	Medtr1g018640	3.167468e+00	3.397621e+00	2.343261e+01	1.407005e-03	1.206513e-02	UP	4.354178e+00	0.000000e+00	1.626702e+00	1.402903e+01	1.703169e+01	1.690464e+01	1.897083e+01
1764	Medtr1g018650	-4.61774	6.483934e-01	1.733396e+01	1.423286e-03	1.216678e-02	DOWN	4.762382e+00	3.751170e+00	1.722390e+00	0.000000e+00	0.000000e+00	3.558873e-01	0.000000e+00
1765	Medtr1g018670	-7.94839	-0.477968	1.387548e+01	8.141982e-03	3.611700e-02	DOWN	2.177089e+00	1.048121e+00	1.339637e+00	0.000000e+00	0.000000e+00	0.000000e+00	0.000000e+00
1766	Medtr1g018680	8.262364e-01	3.650281e+00	6.475776e+00	3.244944e-02	9.189180e-02	Not_significant	6.531267e+00	7.447177e+00	1.196104e+01	1.501353e+01	1.718153e+01	1.347923e+01	1.550008e+01
1768	Medtr1g018690	-8.25631	-0.187445	1.707502e+01	4.919262e-03	2.622794e-02	DOWN	2.585293e+00	1.985914e+00	1.148260e+00	0.000000e+00	0.000000e+00	0.000000e+00	0.000000e+00
1770	Medtr1g018710	1.711671e-01	4.320685e+00	5.088181e-01	4.944592e-01	6.337716e-01	Not_significant	2.000201e+01	1.892135e+01	1.794156e+01	1.880383e+01	2.617187e+01	1.952931e+01	1.782706e+01
1772	Medtr1g018750	7.489182e-01	3.135954e+00	5.013562e+00	5.311169e-02	1.294385e-01	Not_significant	5.510757e+00	6.399055e+00	6.411119e+00	1.112478e+01	1.198711e+01	8.185407e+00	1.116163e+01
1773	Medtr1g018760	9.783548e-01	8.548531e+00	7.391031e+00	2.666780e-02	8.020116e-02	Not_significant	3.255429e+02	9.758560e+01	3.876334e+02	5.164654e+02	4.263417e+02	4.446811e+02	4.219728e+02
1776	Medtr1g018790	3.752915e-01	6.311748e+00	4.305510e+00	6.908691e-02	1.561212e-01	Not_significant	6.585695e+01	7.154806e+01	6.841716e+01	9.628348e+01	8.455910e+01	8.652509e+01	8.215434e+01
1777	Medtr1g018800	-0.0612498	5.171106e+00	9.125101e-02	7.697348e-01	8.488975e-01	Not_significant	3.483343e+01	3.613260e+01	3.908869e+01	3.844448e+01	3.586145e+01	3.154051e+01	3.561468e+01
1779	Medtr1g018810	1.207830e+00	-0.460131	9.075242e-01	3.626588e-01	5.103712e-01	Not_significant	1.360681e+00	0.000000e+00	0.000000e+00	6.399209e-01	5.494094e-01	1.379063e+00	5.127251e-01
1780	Medtr1g018830	4.580273e-01	2.389423e+00	7.933001e-01	3.972633e-01	5.436397e-01	Not_significant	1.632817e+00	2.758214e+00	8.037820e+00	6.349984e+00	4.295382e+00	5.649710e+00	7.138712e+00
1781	Medtr1g018840	3.776293e-01	1.046127e+01	2.856093e+00	1.266808e-01	2.405001e-01	Not_significant	1.120861e+03	1.148520e+03	1.293467e+03	1.422593e+03	1.595785e+03	1.608566e+03	1.678031e+03
1782	Medtr1g018910	5.222970e-01	4.576529e+00	5.462727e+00	4.533772e-02	1.160126e-01	Not_significant	1.721261e+01	1.754224e+01	2.449621e+01	2.599063e+01	2.836950e+01	3.007247e+01	2.259935e+01
1783	Medtr1g018930	5.460454e-01	3.042905e+00	2.631201e+00	1.406365e-01	2.593327e-01	Not_significant	6.667335e+00	7.502341e+00	5.597768e+00	1.245384e+01	8.740604e+00	8.051949e+00	7.966960e+00
1784	Medtr1g018940	2.980504e-01	5.159162e+00	1.913769e+00	2.012269e-01	3.359078e-01	Not_significant	2.238320e+01	4.060090e+01	3.277326e+01	3.494952e+01	3.955748e+01	4.074909e+01	3.837551e+01
1788	Medtr1g019040	1.315890e+00	2.703065e+00	1.236272e+01	7.002364e-03	3.277175e-02	UP	4.150076e+00	2.427228e+00	4.258131e+00	9.697262e+00	7.541892e+00	9.519984e+00	7.217592e+00
1789	Medtr1g019050	1.277947e-01	3.952710e+00	2.030715e-01	6.633448e-01	7.708370e-01	Not_significant	1.061331e+01	1.820421e+01	1.502307e+01	1.727786e+01	1.558325e+01	1.463586e+01	1.632832e+01
1790	Medtr1g019110	-0.323389	4.936136e+00	1.996898e+00	1.926062e-01	3.257373e-01	Not_significant	2.925463e+01	4.854456e+01	2.430484e+01	2.682745e+01	2.861923e+01	2.326613e+01	3.281441e+01
1791	Medtr1g019120	-0.2872	3.733295e+00	1.075007e+00	3.279560e-01	4.754307e-01	Not_significant	1.313057e+01	2.167956e+01	8.659794e+00	1.014028e+01	1.558325e+01	8.808210e+00	1.443518e+01
1793	Medtr1g019130	9.525732e-01	4.335118e+00	7.382874e+00	2.463684e-02	7.592772e-02	Not_significant	1.306253e+01	6.730041e+00	2.129065e+01	2.175731e+01	2.816972e+01	2.504557e+01	2.445305e+01
1794	Medtr1g019150	1.445423e-01	8.130404e+00	5.388226e-01	4.823567e-01	6.225166e-01	Not_significant	2.591416e+02	2.279388e+02	3.229960e+02	3.013535e+02	2.816972e+02	3.037943e+02	2.638957e+02
1796	Medtr1g019170	-0.19424	4.531096e+00	7.164873e-01	4.201164e-01	5.656504e-01	Not_significant	2.544473e+01	2.785796e+01	2.138634e+01	2.382475e+01	1.962890e+01	2.162015e+01	2.141614e+01
1797	Medtr1g019200	2.396157e-01	5.432921e+00	1.425363e+00	2.642586e-01	4.079559e-01	Not_significant	3.782692e+01	4.319362e+01	4.018910e+01	5.532854e+01	4.340334e+01	4.515320e+01	3.660069e+01
1799	Medtr1g019240	-0.501735	2.380581e-01	3.388335e-01	5.738893e-01	6.997608e-01	Not_significant	1.768885e+00	2.703049e+00	0.000000e+00	1.575190e+00	8.990335e-01	4.893450e-01	2.760828e-01
1800	Medtr1g019250	-0.408432	5.877598e+00	4.504101e+00	6.405056e-02	1.476882e-01	Not_significant	6.163884e+01	8.793185e+01	6.047503e+01	4.814174e+01	5.439153e+01	5.360552e+01	4.472541e+01
1801	Medtr1g019270	-0.62358	3.530207e+00	3.125539e+00	1.122584e-01	2.202173e-01	Not_significant	1.415108e+01	8.109148e+00	2.095575e+01	6.202310e+00	9.789476e+00	1.121045e+01	9.781218e+00
1802	Medtr1g019280	4.709968e-01	4.364796e+00	3.604317e+00	9.145302e-02	1.907314e-01	Not_significant	1.972987e+01	1.693543e+01	1.349206e+01	2.057592e+01	2.542267e+01	2.282127e+01	2.453193e+01
1803	Medtr1g019285	-1.60863	3.143391e+00	2.521893e+01	8.121612e-04	8.785333e-03	DOWN	1.564783e+01	1.395656e+01	1.368343e+01	4.774794e+00	4.894738e+00	4.493077e+00	3.865159e+00
1804	Medtr1g019290	-0.829953	3.716164e+00	7.099003e+00	2.676163e-02	8.033568e-02	Not_significant	1.435518e+01	2.344482e+01	1.277439e+01	6.103861e+00	1.093824e+01	1.107699e+01	1.266037e+01
1806	Medtr1g019340	6.339459e-01	6.223099e+00	1.063326e+01	1.036896e-02	4.259677e-02	UP	6.211507e+01	4.391076e+01	6.377628e+01	8.077770e+01	8.495867e+01	9.497741e+01	9.165948e+01
1807	Medtr1g019360	-0.66691	4.574450e+00	1.442919e+00	2.735033e-01	4.184415e-01	Not_significant	4.224914e+01	7.447177e+00	4.765279e+01	1.530888e+01	1.838024e+01	1.766091e+01	1.747210e+01
1809	Medtr1g019410	1.169079e+00	7.835575e-01	1.801111e+00	2.136219e-01	3.505435e-01	Not_significant	0.000000e+00	2.151407e+00	6.698184e-01	3.494952e+00	1.448443e+00	1.734950e+00	1.774818e+00
1810	Medtr1g019430	1.138886e-01	5.538929e+00	3.502171e-01	5.691432e-01	6.959977e-01	Not_significant	4.299751e+01	5.174409e+01	3.817965e+01	5.365490e+01	4.799840e+01	4.190572e+01	4.827504e+01
1811	Medtr1g019440	-0.328186	2.833467e+00	8.780924e-01	3.741777e-01	5.220677e-01	Not_significant	7.619812e+00	8.936612e+00	6.458963e+00	5.562389e+00	6.143396e+00	6.450457e+00	8.045841e+00
1814	Medtr1g019480	-7.2464	5.733783e-01	2.618411e+01	1.351464e-03	1.176006e-02	DOWN	2.653327e+00	7.722998e-01	6.363274e+00	0.000000e+00	4.994631e-02	0.000000e+00	0.000000e+00
1815	Medtr1g019490	-0.0858506	5.375974e+00	1.357537e-01	7.214014e-01	8.134343e-01	Not_significant	3.639821e+01	5.952225e+01	3.688785e+01	4.317005e+01	3.785930e+01	4.114946e+01	3.502307e+01
1816	Medtr1g019500	4.285254e-01	5.369064e+00	4.973872e+00	5.386295e-02	1.305748e-01	Not_significant	2.728165e+01	3.541546e+01	3.875378e+01	3.603247e+01	5.299303e+01	4.782235e+01	5.024706e+01
1817	Medtr1g019510	3.194798e+00	-0.294853	6.114668e+00	3.102493e-02	8.908144e-02	Not_significant	0.000000e+00	0.000000e+00	2.870650e-01	1.181392e+00	1.098819e+00	9.342040e-01	1.380414e+00
1819	Medtr1g019540	2.112173e+00	3.961464e+00	3.583423e+01	2.425666e-04	4.317664e-03	UP	5.714859e+00	3.089199e+00	7.511534e+00	2.456312e+01	2.562246e+01	1.979623e+01	2.192886e+01
1820	Medtr1g019545	-0.0979299	1.947986e+00	3.889932e-02	8.482159e-01	9.021127e-01	Not_significant	3.673838e+00	6.288727e+00	2.152988e+00	3.691851e+00	3.196564e+00	3.870274e+00	3.470755e+00
1821	Medtr1g019550	-0.314541	3.086029e+00	8.552111e-01	3.801832e-01	5.278272e-01	Not_significant	1.054528e+01	1.092253e+01	7.655067e+00	7.137579e+00	7.142322e+00	8.852695e+00	6.547106e+00
1824	Medtr1g019600	-1.30449	-0.147316	2.440455e+00	1.521535e-01	2.744332e-01	Not_significant	6.803403e-01	1.103285e+00	1.818078e+00	6.891456e-01	3.995705e-01	4.003732e-01	5.521655e-01
1825	Medtr1g019610	-1.28312	-0.707545	1.432261e+00	2.573010e-01	4.003377e-01	Not_significant	1.632817e+00	5.516427e-01	3.349092e-01	6.399209e-01	0.000000e+00	3.558873e-01	2.366424e-01
1826	Medtr1g019620	-0.119755	4.482338e+00	2.780029e-01	6.112770e-01	7.305439e-01	Not_significant	2.109055e+01	2.587204e+01	2.191263e+01	2.303715e+01	2.117723e+01	1.921791e+01	2.346704e+01
1827	Medtr1g019640	-1.79031	1.547099e+00	1.051416e+01	1.050986e-02	4.298288e-02	DOWN	7.483744e+00	1.434271e+00	5.310703e+00	1.476740e+00	9.989262e-01	1.423549e+00	1.814258e+00
1829	Medtr1g019660	-2.64722	6.936413e-01	1.538785e+01	3.260418e-03	2.033774e-02	DOWN	2.993498e+00	2.427228e+00	2.966338e+00	6.891456e-01	3.496242e-01	3.114013e-01	1.025450e+00
1832	Medtr1g019715	6.875295e-01	2.298170e-01	9.455137e-01	3.542231e-01	5.022712e-01	Not_significant	2.721361e-01	6.619713e-01	1.243948e+00	3.937975e-01	1.448443e+00	1.690464e+00	1.695937e+00
1834	Medtr1g019740	-0.687213	4.470952e+00	8.210618e+00	1.938453e-02	6.472400e-02	Not_significant	2.660131e+01	3.850466e+01	2.047730e+01	1.855771e+01	1.838024e+01	1.490278e+01	1.719601e+01
1835	Medtr1g019750	-1.8234	1.520680e+00	8.839006e+00	1.610878e-02	5.716901e-02	Not_significant	5.714859e+00	7.943655e+00	1.052572e+00	7.875949e-01	1.947906e+00	1.067662e+00	1.104331e+00
1836	Medtr1g019760	-0.302279	5.964635e+00	2.230864e+00	1.708556e-01	2.986713e-01	Not_significant	5.408706e+01	8.528396e+01	6.841716e+01	5.783900e+01	5.718852e+01	5.129225e+01	6.235527e+01
1837	Medtr1g019770	1.286072e+00	2.275277e+00	8.961331e+00	1.586290e-02	5.654645e-02	Not_significant	2.857429e+00	2.537556e+00	2.487897e+00	5.020918e+00	7.991409e+00	6.228027e+00	5.994940e+00
1838	Medtr1g019780	1.316687e+00	3.317917e+00	1.153870e+01	8.402187e-03	3.686799e-02	UP	2.177089e+00	5.902577e+00	8.324885e+00	1.269997e+01	1.238668e+01	1.459138e+01	1.289701e+01
1841	Medtr1g019790	1.669679e-02	2.944867e+00	2.387654e-03	9.621388e-01	9.761063e-01	Not_significant	9.796901e+00	5.461263e+00	7.511534e+00	7.679050e+00	6.293235e+00	8.674752e+00	7.809198e+00
1842	Medtr1g019800	7.301614e-01	2.488137e+00	3.579946e+00	9.243412e-02	1.920974e-01	Not_significant	3.537770e+00	4.523470e+00	3.349092e+00	5.857737e+00	6.992483e+00	6.005597e+00	8.243043e+00
1843	Medtr1g019810	8.002490e-01	6.571093e+00	1.531799e+01	3.832892e-03	2.246433e-02	UP	6.599301e+01	5.019949e+01	8.564106e+01	1.140044e+02	1.131783e+02	1.169534e+02	1.188339e+02
1845	Medtr1g019870	-0.0787531	4.256130e+00	1.160998e-01	7.414393e-01	8.284390e-01	Not_significant	1.877739e+01	2.405162e+01	1.631486e+01	1.708096e+01	2.247584e+01	1.628184e+01	1.810314e+01
1847	Medtr1g019930	1.724179e-01	6.545577e+00	9.514560e-01	3.558557e-01	5.040367e-01	Not_significant	9.463534e+01	9.195884e+01	7.549810e+01	1.095741e+02	9.729541e+01	8.821555e+01	9.603736e+01
1848	Medtr1g019940	-1.05957	5.256395e+00	3.018555e+01	4.414516e-04	6.138882e-03	DOWN	5.088946e+01	5.019949e+01	6.033150e+01	2.515381e+01	2.477337e+01	2.735883e+01	2.823932e+01
1849	Medtr1g019960	1.002487e-01	3.459925e+00	1.192669e-01	7.380878e-01	8.261121e-01	Not_significant	1.047724e+01	8.660791e+00	1.253517e+01	1.156780e+01	1.048872e+01	1.174428e+01	1.084611e+01
1850	Medtr1g019970	2.153748e-01	3.809550e+00	4.661981e-01	5.126261e-01	6.500850e-01	Not_significant	7.687846e+00	1.726642e+01	1.267870e+01	1.540733e+01	1.508378e+01	1.232260e+01	1.695937e+01
1851	Medtr1g019990	-1.51653	-0.0685818	2.032451e+00	1.844008e-01	3.150132e-01	Not_significant	2.721361e+00	0.000000e+00	1.818078e+00	2.461234e-01	4.994631e-01	7.117745e-01	1.577616e-01
1852	Medtr1g020000	-0.306177	5.874366e+00	2.653679e+00	1.391426e-01	2.574992e-01	Not_significant	6.191097e+01	7.767129e+01	5.741300e+01	5.148902e+01	5.334266e+01	5.320514e+01	5.494047e+01
1853	Medtr1g020020	3.356084e+00	-0.309634	5.199365e+00	4.535396e-02	1.160182e-01	Not_significant	4.082042e-01	0.000000e+00	0.000000e+00	3.937975e-01	1.248658e+00	1.868408e+00	9.465695e-01
1856	Medtr1g020070	-0.884122	6.152190e+00	2.336889e+01	1.041848e-03	1.011946e-02	DOWN	8.871638e+01	1.060809e+02	9.611893e+01	5.173514e+01	5.024599e+01	5.534047e+01	4.898497e+01
1857	Medtr1g020080	7.889278e-01	5.726125e+00	1.456557e+01	4.430440e-03	2.459158e-02	UP	3.966384e+01	2.835444e+01	4.339466e+01	6.477968e+01	6.428090e+01	6.103466e+01	6.827133e+01
1858	Medtr1g020090	1.812553e-01	-0.028174	3.377442e-02	8.576769e-01	9.087357e-01	Not_significant	5.442723e-01	0.000000e+00	1.626702e+00	9.844936e-02	6.493020e-01	1.645979e+00	1.498735e+00
1861	Medtr1g021020	-8.07983	-0.370012	1.426564e+01	7.623827e-03	3.473734e-02	DOWN	3.809906e+00	7.171355e-01	5.741300e-01	0.000000e+00	0.000000e+00	0.000000e+00	0.000000e+00
1862	Medtr1g021040	-0.146877	3.468313e+00	1.877733e-01	6.753910e-01	7.797407e-01	Not_significant	9.660833e+00	1.897651e+01	7.368002e+00	7.383702e+00	1.243663e+01	1.112148e+01	9.860099e+00
1863	Medtr1g021070	-0.242944	7.303005e+00	1.171777e+00	3.083088e-01	4.549237e-01	Not_significant	1.581111e+02	2.534247e+02	1.223854e+02	1.415210e+02	1.505881e+02	1.390629e+02	1.396584e+02
1864	Medtr1g021080	-0.078013	2.774757e+00	4.757822e-02	8.323973e-01	8.913421e-01	Not_significant	6.395199e+00	7.612669e+00	5.454235e+00	5.759288e+00	6.143396e+00	6.361485e+00	9.465695e+00
1865	Medtr1g021100	-0.454727	5.157087e+00	3.532890e+00	9.422006e-02	1.948107e-01	Not_significant	3.163583e+01	6.046004e+01	3.612235e+01	3.047008e+01	2.956821e+01	3.016144e+01	3.068463e+01
1866	Medtr1g021110	-0.624614	7.067015e+00	1.092775e+01	9.667831e-03	4.054458e-02	DOWN	1.542332e+02	1.926336e+02	1.509005e+02	1.142997e+02	1.060360e+02	1.009830e+02	1.188734e+02
1867	Medtr1g021120	-0.422202	5.716238e+00	3.905294e+00	8.086489e-02	1.744568e-01	Not_significant	6.116260e+01	5.042014e+01	7.310589e+01	3.750921e+01	5.219389e+01	4.791132e+01	4.504093e+01
1868	Medtr1g021150	-0.426488	8.247814e+00	4.894362e+00	5.543428e-02	1.333026e-01	Not_significant	3.744593e+02	3.399222e+02	3.539990e+02	2.591680e+02	2.780511e+02	2.575734e+02	2.640140e+02
1869	Medtr1g021180	2.904383e-01	4.546710e+00	1.350197e+00	2.763249e-01	4.214811e-01	Not_significant	1.789295e+01	3.083683e+01	1.664977e+01	2.298793e+01	2.737058e+01	2.709192e+01	2.007516e+01
1874	Medtr1g021270	-0.069516	5.400913e+00	1.369720e-01	7.202157e-01	8.125788e-01	Not_significant	4.394999e+01	4.335912e+01	4.162443e+01	3.869060e+01	4.285393e+01	4.132741e+01	4.326611e+01
1876	Medtr1g021290	-5.20603	2.378122e+00	7.230279e+01	4.758172e-06	5.030445e-04	DOWN	1.945773e+01	4.413142e+00	1.028650e+01	3.937975e-01	0.000000e+00	4.893450e-01	1.025450e+00
1877	Medtr1g021295	-2.11821	1.622606e-01	7.816251e+00	1.900968e-02	6.387946e-02	Not_significant	1.088545e+00	1.654928e+00	2.392208e+00	9.844936e-02	3.995705e-01	6.672886e-01	8.676887e-01
1879	Medtr1g021320	-0.480471	3.350987e+00	2.635756e+00	1.403289e-01	2.590095e-01	Not_significant	1.251826e+01	1.086736e+01	1.263086e+01	8.072848e+00	8.390980e+00	9.297555e+00	8.992410e+00
1881	Medtr1g021350	-1.71808	-0.880422	9.213105e-01	3.574572e-01	5.056687e-01	Not_significant	5.442723e-01	0.000000e+00	7.655067e-01	0.000000e+00	3.496242e-01	4.448591e-02	1.340973e+00
1882	Medtr1g021360	2.919403e-01	3.833076e+00	9.716703e-01	3.510542e-01	4.991224e-01	Not_significant	1.537569e+01	8.109148e+00	1.660193e+01	1.752399e+01	1.518368e+01	1.508072e+01	1.120107e+01
1885	Medtr1g021400	-0.408755	4.653831e+00	2.717767e+00	1.350320e-01	2.517585e-01	Not_significant	2.857429e+01	1.870069e+01	3.870593e+01	1.860693e+01	2.047799e+01	2.375547e+01	2.670115e+01
1886	Medtr1g021410	-0.310559	3.922891e+00	1.325912e+00	2.803915e-01	4.260029e-01	Not_significant	1.306253e+01	1.930749e+01	1.904198e+01	1.402903e+01	1.268636e+01	1.445792e+01	1.289701e+01
1887	Medtr1g021435	-0.342137	4.283944e+00	2.044048e+00	1.879378e-01	3.193483e-01	Not_significant	2.109055e+01	2.090726e+01	2.425699e+01	2.008367e+01	1.403491e+01	1.859511e+01	1.672273e+01
1888	Medtr1g021440	-0.112892	4.352093e+00	2.331996e-01	6.411574e-01	7.535556e-01	Not_significant	2.408405e+01	2.085209e+01	2.047730e+01	1.841003e+01	2.122718e+01	2.068595e+01	1.656497e+01
1890	Medtr1g021470	-0.571325	5.572556e-01	8.272683e-01	3.879037e-01	5.350925e-01	Not_significant	2.041021e+00	1.434271e+00	1.913767e+00	1.378291e+00	1.398497e+00	8.897181e-01	6.310463e-01
1891	Medtr1g021500	-0.132006	5.709213e+00	5.360374e-01	4.834579e-01	6.234175e-01	Not_significant	5.041322e+01	5.295770e+01	6.401550e+01	4.696035e+01	4.964663e+01	5.578533e+01	4.575086e+01
1893	Medtr1g021520	-0.47283	3.362129e+00	2.047529e+00	1.876036e-01	3.189446e-01	Not_significant	1.551176e+01	1.026055e+01	1.143476e+01	7.875949e+00	1.113803e+01	7.696062e+00	7.454235e+00
1896	Medtr1g021570	1.042136e+00	3.816609e+00	1.452085e+01	4.471049e-03	2.473374e-02	UP	9.592799e+00	7.833327e+00	9.042548e+00	1.742554e+01	1.957895e+01	1.743848e+01	1.695937e+01
1897	Medtr1g021590	2.608316e+00	-0.044503	5.901521e+00	3.416016e-02	9.520186e-02	Not_significant	0.000000e+00	0.000000e+00	6.219742e-01	7.875949e-01	1.498389e+00	1.868408e+00	1.183212e+00
1898	Medtr1g021610	-2.35446	2.336020e+00	2.487346e+01	8.582880e-04	9.032131e-03	DOWN	1.081741e+01	4.964784e+00	1.167398e+01	2.608908e+00	1.548336e+00	1.201119e+00	2.011460e+00
1901	Medtr1g021635	-1.84634	2.473932e+00	1.377831e+01	5.206699e-03	2.717480e-02	DOWN	6.531267e+00	1.235680e+01	7.846444e+00	3.150380e+00	1.248658e+00	2.891584e+00	4.259563e+00
1902	Medtr1g021638	-1.62942	1.238982e+00	4.688330e+00	5.882583e-02	1.390362e-01	Not_significant	6.803403e-01	1.544600e+00	7.368002e+00	1.378291e+00	4.495168e-01	1.067662e+00	3.234112e+00
1903	Medtr1g021642	-4.10212	-0.577004	8.398305e+00	1.699994e-02	5.926995e-02	Not_significant	6.123063e-01	1.103285e+00	1.818078e+00	0.000000e+00	1.997852e-01	0.000000e+00	3.155232e-01
1904	Medtr1g021652	8.628005e-01	4.620410e+00	1.303492e+01	6.046575e-03	2.991126e-02	UP	1.959380e+01	1.825937e+01	1.291793e+01	3.307899e+01	2.702095e+01	3.118462e+01	2.938310e+01
1905	Medtr1g021670	3.959850e-01	4.366128e+00	2.644532e+00	1.397448e-01	2.583237e-01	Not_significant	1.891346e+01	1.312910e+01	2.033377e+01	2.795962e+01	2.007842e+01	2.081940e+01	2.240214e+01
1906	Medtr1g021680	-0.270422	5.683363e+00	2.211938e+00	1.724893e-01	3.007962e-01	Not_significant	5.871337e+01	5.549526e+01	5.679103e+01	4.528671e+01	4.859776e+01	4.786684e+01	4.630302e+01
1907	Medtr1g021730	-0.56567	1.138203e+00	6.805774e-01	4.316264e-01	5.757889e-01	Not_significant	4.082042e-01	5.626756e+00	1.626702e+00	1.575190e+00	1.798067e+00	1.334577e+00	2.326983e+00
1908	Medtr1g021740	1.075801e+00	2.122802e+00	4.826111e+00	5.692352e-02	1.358510e-01	Not_significant	5.306655e+00	1.103285e+00	2.487897e+00	7.137579e+00	5.793772e+00	4.671020e+00	3.312993e+00
1909	Medtr1g021760	1.550050e+00	4.940885e+00	3.869843e+01	1.838140e-04	3.667237e-03	UP	1.483142e+01	1.059154e+01	1.880276e+01	4.572973e+01	4.285393e+01	3.919208e+01	4.220122e+01
1910	Medtr1g021820	4.919658e-02	2.035796e+00	1.218012e-02	9.146481e-01	9.465843e-01	Not_significant	2.925463e+00	3.089199e+00	4.784417e+00	2.165886e+00	4.345329e+00	4.715506e+00	5.916059e+00
1911	Medtr1g021825	-0.170015	4.403714e+00	4.285254e-01	5.297460e-01	6.641692e-01	Not_significant	2.734968e+01	2.692016e+01	1.521445e+01	1.855771e+01	2.172664e+01	1.966277e+01	1.810314e+01
1912	Medtr1g021835	-0.39447	5.394214e+00	3.514608e+00	9.494579e-02	1.957550e-01	Not_significant	4.061632e+01	6.244596e+01	4.157658e+01	3.273441e+01	3.656070e+01	3.888068e+01	4.089969e+01
1914	Medtr1g021855	1.697371e+00	4.228656e+00	4.183641e+01	1.386319e-04	3.149112e-03	UP	1.006904e+01	8.384969e+00	6.076209e+00	2.643365e+01	2.662138e+01	2.504557e+01	2.780548e+01
1915	Medtr1g021875	-0.984025	3.399954e+00	1.031392e+01	1.120497e-02	4.495100e-02	DOWN	1.176989e+01	1.737675e+01	1.650624e+01	7.826724e+00	7.092376e+00	8.007463e+00	4.693407e+00
1916	Medtr1g021885	2.707432e-01	1.040744e+00	2.469646e-01	6.316863e-01	7.468238e-01	Not_significant	1.632817e+00	2.041078e+00	1.722390e+00	1.870538e+00	2.347476e+00	2.268781e+00	1.814258e+00
1917	Medtr1g021895	-0.0921967	5.887999e+00	2.084770e-01	6.592204e-01	7.679620e-01	Not_significant	4.735169e+01	8.004336e+01	5.985305e+01	5.414715e+01	5.773793e+01	6.027840e+01	5.442775e+01
1918	Medtr1g021915	3.456007e-01	1.577057e+00	2.658304e-01	6.191135e-01	7.367690e-01	Not_significant	1.496749e+00	5.792248e+00	8.611950e-01	1.870538e+00	2.896886e+00	4.493077e+00	2.760828e+00
1919	Medtr1g021925	1.159092e-01	5.082370e+00	3.399659e-01	5.747439e-01	7.003541e-01	Not_significant	3.102352e+01	3.944245e+01	2.655351e+01	3.204527e+01	4.035662e+01	3.198537e+01	3.506251e+01
1921	Medtr1g021950	-0.665576	4.836594e+00	6.060965e+00	3.708167e-02	1.008092e-01	Not_significant	5.361082e+01	2.686500e+01	3.114655e+01	2.047747e+01	2.222611e+01	2.468968e+01	2.043013e+01
1922	Medtr1g021955	2.337812e-01	-0.395455	4.005380e-02	8.450607e-01	9.001100e-01	Not_significant	9.524765e-01	0.000000e+00	8.611950e-01	0.000000e+00	2.996778e-01	1.734950e+00	7.493675e-01
1924	Medtr1g021970	-0.274767	6.004457e+00	1.366709e+00	2.736072e-01	4.185447e-01	Not_significant	9.558782e+01	4.297297e+01	8.549753e+01	6.541960e+01	5.564019e+01	5.556290e+01	4.807784e+01
1925	Medtr1g021985	8.347684e-01	3.183891e+00	6.860317e+00	2.878766e-02	8.454155e-02	Not_significant	7.483744e+00	4.578635e+00	6.219742e+00	1.353679e+01	7.641785e+00	1.156634e+01	1.183212e+01
1927	Medtr1g021995	1.967783e-01	2.525867e+00	2.153229e-01	6.541028e-01	7.641919e-01	Not_significant	2.857429e+00	4.744127e+00	6.698184e+00	5.956187e+00	5.194416e+00	5.204851e+00	8.874089e+00
1928	Medtr1g022005	8.033389e-01	1.696453e+00	2.561084e+00	1.455394e-01	2.657196e-01	Not_significant	1.632817e+00	1.544600e+00	3.396936e+00	4.184098e+00	3.496242e+00	3.870274e+00	3.786278e+00
1930	Medtr1g022015	7.289994e-01	3.497856e+00	3.788553e+00	8.478475e-02	1.805390e-01	Not_significant	9.524765e+00	3.530513e+00	1.181751e+01	1.402903e+01	1.243663e+01	1.258951e+01	1.439574e+01
1931	Medtr1g022025	5.758348e-01	6.169060e+00	1.014774e+01	1.166806e-02	4.601699e-02	UP	5.578791e+01	5.384033e+01	5.688672e+01	8.757071e+01	8.530829e+01	7.584847e+01	8.771544e+01
1932	Medtr1g022030	2.998053e-01	5.628278e+00	2.387846e+00	1.580656e-01	2.824810e-01	Not_significant	3.741872e+01	4.341428e+01	4.841830e+01	5.429482e+01	5.424169e+01	5.013562e+01	5.758298e+01
1933	Medtr1g022040	1.156409e-03	4.237559e+00	2.028244e-05	9.965089e-01	9.975840e-01	Not_significant	1.462732e+01	1.825937e+01	2.377855e+01	1.959142e+01	1.838024e+01	1.819474e+01	1.849755e+01
1934	Medtr1g022045	1.281127e-01	5.027490e+00	2.856722e-01	6.064798e-01	7.261359e-01	Not_significant	3.571787e+01	2.046594e+01	3.698354e+01	3.480185e+01	3.301451e+01	3.140705e+01	3.522027e+01
1935	Medtr1g022050	7.567882e-01	4.712358e+00	1.098005e+01	9.550347e-03	4.017152e-02	UP	2.204303e+01	1.351525e+01	1.961611e+01	3.426038e+01	2.926854e+01	2.855995e+01	3.549636e+01
1937	Medtr1g022075	-0.968893	4.334977e-01	1.253939e+00	2.907959e-01	4.369003e-01	Not_significant	4.082042e+00	0.000000e+00	2.009455e+00	9.844936e-01	7.491946e-01	1.067662e+00	7.888079e-02
1939	Medtr1g022115	-0.343302	4.225333e+00	2.133700e+00	1.794697e-01	3.094651e-01	Not_significant	1.870936e+01	2.460327e+01	2.057299e+01	1.653949e+01	1.823040e+01	1.548110e+01	1.613112e+01
1940	Medtr1g022125	-1.1034	-0.703877	1.247960e+00	2.919910e-01	4.382169e-01	Not_significant	1.496749e+00	9.929569e-01	4.784417e-02	3.937975e-01	6.493020e-01	8.897181e-02	1.183212e-01
1941	Medtr1g022135	-1.08668	2.842487e+00	9.841468e+00	1.259995e-02	4.840348e-02	DOWN	1.095348e+01	9.377926e+00	1.066925e+01	5.119367e+00	5.294309e+00	4.226161e+00	3.983480e+00
1942	Medtr1g022145	-0.542513	7.515852e+00	8.776278e+00	1.660379e-02	5.842341e-02	Not_significant	2.150556e+02	2.178437e+02	2.411346e+02	1.408810e+02	1.529356e+02	1.696248e+02	1.430109e+02
1944	Medtr1g022160	7.414938e-01	7.195716e+00	1.617784e+01	3.267147e-03	2.036409e-02	UP	9.919362e+01	1.086736e+02	1.074102e+02	1.492492e+02	1.871488e+02	1.934247e+02	1.803215e+02
1945	Medtr1g022165	-0.207228	8.986348e+00	9.749259e-01	3.502862e-01	4.984581e-01	Not_significant	5.967946e+02	4.452308e+02	6.050373e+02	4.885057e+02	4.650501e+02	4.602512e+02	4.887059e+02
1946	Medtr1g022185	4.250381e-01	5.258023e+00	4.493431e+00	6.430960e-02	1.481285e-01	Not_significant	2.986694e+01	2.896124e+01	3.454349e+01	4.169331e+01	4.430238e+01	3.932554e+01	4.843281e+01
1947	Medtr1g022190	-3.18835	3.813686e+00	7.588283e+01	1.460563e-05	9.661195e-04	DOWN	2.265533e+01	3.977344e+01	2.267814e+01	3.691851e+00	2.247584e+00	3.069528e+00	3.825718e+00
1950	Medtr1g022225	-0.809691	5.368068e+00	1.756574e+01	2.555425e-03	1.751209e-02	DOWN	5.585594e+01	5.091662e+01	5.899186e+01	3.081465e+01	3.301451e+01	3.065079e+01	2.823932e+01
1951	Medtr1g022235	1.707322e-01	3.086468e+00	2.478225e-01	6.310368e-01	7.462989e-01	Not_significant	4.218110e+00	8.274641e+00	9.999431e+00	6.989905e+00	8.590765e+00	9.253069e+00	1.135883e+01
1952	Medtr1g022245	-0.986161	1.830584e+00	3.821048e+00	8.380371e-02	1.791119e-01	Not_significant	3.809906e+00	2.206571e+00	8.037820e+00	2.067437e+00	2.147691e+00	2.580183e+00	3.352434e+00
1953	Medtr1g022250	-0.474458	5.899998e-01	3.865562e-01	5.502381e-01	6.809234e-01	Not_significant	4.082042e-01	2.427228e+00	2.344364e+00	1.673639e+00	1.748121e+00	4.893450e-01	7.493675e-01
1954	Medtr1g022255	3.219394e-01	4.960368e+00	2.130945e+00	1.797211e-01	3.097046e-01	Not_significant	2.966284e+01	2.162439e+01	3.224697e+01	3.534332e+01	3.496242e+01	3.305303e+01	3.032966e+01
1955	Medtr1g022260	-0.310282	2.179417e+00	4.259529e-01	5.309724e-01	6.652011e-01	Not_significant	6.123063e+00	7.502341e+00	2.440053e+00	5.168592e+00	3.196564e+00	3.959246e+00	2.721387e+00
1956	Medtr1g022265	-0.144209	5.113530e+00	5.200318e-01	4.898727e-01	6.295236e-01	Not_significant	3.911957e+01	3.177462e+01	3.841887e+01	3.283286e+01	3.306446e+01	3.265266e+01	3.380042e+01
1959	Medtr1g022295	7.746122e-02	3.892803e+00	6.950678e-02	7.982341e-01	8.683103e-01	Not_significant	1.245023e+01	1.395656e+01	1.770234e+01	1.816391e+01	1.628250e+01	1.250054e+01	1.222652e+01
1960	Medtr1g022300	-1.89137	5.809813e+00	5.568786e+01	4.774151e-05	1.803171e-03	DOWN	7.721863e+01	1.476196e+02	6.415903e+01	2.446467e+01	2.487326e+01	2.362202e+01	3.017190e+01
1961	Medtr1g022305	-1.41911	7.120926e+00	2.487072e+01	8.843349e-04	9.180680e-03	DOWN	1.418510e+02	3.833917e+02	1.454941e+02	6.295837e+01	7.981420e+01	8.207650e+01	7.817086e+01
1963	Medtr1g022315	-0.12415	6.688794e+00	4.320100e-01	5.281159e-01	6.627300e-01	Not_significant	1.001461e+02	1.395656e+02	8.664579e+01	9.638193e+01	1.060860e+02	9.164097e+01	1.010069e+02
1967	Medtr1g022345	1.366005e-01	6.165514e+00	4.733956e-01	5.094703e-01	6.475102e-01	Not_significant	7.136770e+01	5.361967e+01	8.382298e+01	8.171297e+01	7.262193e+01	7.220063e+01	6.641763e+01
1968	Medtr1g022350	7.960572e-01	4.019872e+00	4.438350e+00	6.569726e-02	1.504877e-01	Not_significant	1.904953e+01	4.523470e+00	1.196104e+01	1.914840e+01	1.882976e+01	1.810576e+01	2.121893e+01
1969	Medtr1g022355	1.988131e+00	2.292190e+00	1.327565e+01	5.767339e-03	2.899963e-02	UP	1.836919e+00	2.206571e-01	3.349092e+00	7.925174e+00	5.044577e+00	7.696062e+00	7.375354e+00
1970	Medtr1g022360	6.586148e-01	4.207619e+00	4.428099e+00	6.592427e-02	1.508975e-01	Not_significant	1.836919e+01	6.674877e+00	1.851569e+01	2.549839e+01	1.962890e+01	1.992969e+01	1.999628e+01
1971	Medtr1g022365	-1.47435	1.371544e+00	6.602505e+00	3.127264e-02	8.958474e-02	Not_significant	4.830416e+00	4.247649e+00	1.818078e+00	9.844936e-01	1.498389e+00	1.245605e+00	2.918589e+00
1972	Medtr1g022370	-1.01463	4.075131e+00	2.227519e+00	1.870873e-01	3.182968e-01	Not_significant	3.803103e+01	4.302813e+00	3.416074e+01	9.303465e+00	1.193717e+01	9.653442e+00	1.005730e+01
1973	Medtr1g022375	1.299590e+00	2.272225e+00	5.234229e+00	4.919562e-02	1.226742e-01	Not_significant	9.524765e-01	1.434271e+00	6.602495e+00	6.251535e+00	7.491946e+00	6.850830e+00	3.431314e+00
1974	Medtr1g022380	5.318767e-01	-0.287701	3.397525e-01	5.737190e-01	6.997135e-01	Not_significant	4.082042e-01	1.323943e+00	2.870650e-01	4.922468e-01	5.993557e-01	1.690464e+00	2.366424e-01
1975	Medtr1g022385	1.891334e-01	7.185984e+00	8.877965e-01	3.716622e-01	5.195248e-01	Not_significant	1.457969e+02	9.896470e+01	1.557328e+02	1.703666e+02	1.393003e+02	1.407089e+02	1.677006e+02
1976	Medtr1g022395	-1.83391	7.899037e+00	6.252581e+01	3.066698e-05	1.381393e-03	DOWN	3.430956e+02	5.431474e+02	3.375885e+02	1.266059e+02	1.084834e+02	1.009830e+02	1.104331e+02
1977	Medtr1g022400	3.222510e-01	3.522313e+00	1.172678e+00	3.081395e-01	4.547553e-01	Not_significant	1.054528e+01	7.943655e+00	1.248733e+01	1.432438e+01	1.223685e+01	1.201119e+01	1.017562e+01
1978	Medtr1g022405	1.061775e+00	5.757397e+00	2.282185e+01	1.125247e-03	1.060476e-02	UP	4.578691e+01	2.239669e+01	3.578744e+01	7.280330e+01	6.622880e+01	7.042119e+01	6.448505e+01
1979	Medtr1g022410	7.768652e-01	7.465944e+00	1.720089e+01	2.722104e-03	1.817601e-02	UP	1.384493e+02	1.044811e+02	1.387002e+02	2.258428e+02	2.010339e+02	2.225185e+02	2.058000e+02
1980	Medtr1g022415	-0.299695	6.825268e+00	2.503716e+00	1.494254e-01	2.710143e-01	Not_significant	1.030035e+02	1.414964e+02	1.358296e+02	1.018459e+02	1.031391e+02	1.013834e+02	1.064102e+02
1981	Medtr1g022420	1.679968e+00	1.381168e+00	8.793880e+00	1.639766e-02	5.789377e-02	Not_significant	1.632817e+00	5.516427e-01	1.052572e+00	4.085649e+00	2.497315e+00	3.558873e+00	4.062361e+00
1982	Medtr1g022440	-8.49347	7.418861e-03	1.936175e+01	3.579400e-03	2.153996e-02	DOWN	3.877940e+00	6.619713e-01	2.105143e+00	0.000000e+00	0.000000e+00	0.000000e+00	0.000000e+00
1983	Medtr1g022445	-2.21913	2.294695e-02	5.885322e+00	3.640143e-02	9.951938e-02	Not_significant	1.360681e-01	2.372064e+00	2.009455e+00	1.968987e-01	1.997852e-01	5.338309e-01	9.465695e-01
1984	Medtr1g022450	1.320937e+00	5.602162e+00	2.443564e+01	9.001504e-04	9.255537e-03	UP	2.796199e+01	1.621830e+01	3.712707e+01	7.649516e+01	6.253278e+01	5.698645e+01	6.192142e+01
1987	Medtr1g022475	9.541795e-01	5.790561e+00	2.415831e+01	9.345564e-04	9.463770e-03	UP	3.218010e+01	3.701523e+01	4.047617e+01	7.624903e+01	6.363160e+01	7.273446e+01	6.440617e+01
1988	Medtr1g022480	3.405248e-01	7.453907e+00	3.464175e+00	9.698486e-02	1.986840e-01	Not_significant	1.460010e+02	1.642240e+02	1.514268e+02	1.887274e+02	1.955398e+02	1.997417e+02	1.809131e+02
1989	Medtr1g022485	-0.209724	6.014035e+00	1.151204e+00	3.123377e-01	4.592382e-01	Not_significant	5.286244e+01	9.069006e+01	7.190978e+01	5.798668e+01	6.652848e+01	5.827654e+01	5.344174e+01
1991	Medtr1g022495	7.510574e-02	4.547088e+00	9.008412e-02	7.711633e-01	8.499425e-01	Not_significant	2.653327e+01	2.101759e+01	1.885060e+01	1.983755e+01	2.896886e+01	2.117529e+01	2.658283e+01
1993	Medtr1g022505	-0.279879	5.556438e+00	1.518431e+00	2.503240e-01	3.924688e-01	Not_significant	3.952777e+01	7.789195e+01	4.569118e+01	4.139796e+01	4.405264e+01	4.355170e+01	3.664013e+01
1994	Medtr1g022940	-0.324948	3.483618e+00	9.370466e-01	3.593479e-01	5.072701e-01	Not_significant	7.891948e+00	2.090726e+01	9.520989e+00	7.777500e+00	1.053867e+01	1.040970e+01	1.057003e+01
1995	Medtr1g022950	1.091547e+00	-0.369269	6.339838e-01	4.438342e-01	5.868527e-01	Not_significant	1.156579e+00	0.000000e+00	0.000000e+00	4.922468e-01	8.490872e-01	7.117745e-01	1.498735e+00
1996	Medtr1g022960	-0.622434	5.460144e+00	9.762946e+00	1.284372e-02	4.910934e-02	DOWN	5.238621e+01	6.608680e+01	4.755710e+01	3.844448e+01	3.481258e+01	3.376480e+01	3.447091e+01
1997	Medtr1g022970	1.233613e+00	3.683181e+00	1.916443e+01	1.958761e-03	1.487804e-02	UP	9.048527e+00	7.281684e+00	5.932677e+00	2.121584e+01	1.518368e+01	1.579250e+01	1.471127e+01
1998	Medtr1g022980	-0.365552	4.794236e+00	2.092246e+00	1.833194e-01	3.139373e-01	Not_significant	3.238420e+01	3.922180e+01	2.377855e+01	1.850848e+01	2.742052e+01	2.753678e+01	2.472913e+01
2000	Medtr1g023000	4.120563e-01	8.592994e+00	3.469948e+00	9.674852e-02	1.983905e-01	Not_significant	3.356119e+02	2.272768e+02	4.261480e+02	4.946588e+02	3.673551e+02	4.216374e+02	4.295848e+02
2002	Medtr1g023030	1.743228e+00	3.543940e+00	1.247577e+01	7.063532e-03	3.297070e-02	UP	5.850927e+00	1.765257e+00	7.415846e+00	1.875460e+01	2.057788e+01	1.098802e+01	1.550008e+01
2003	Medtr1g023035	5.026067e-01	4.570812e-01	5.708827e-01	4.700313e-01	6.105957e-01	Not_significant	1.360681e+00	1.213614e+00	6.698184e-01	1.673639e+00	1.448443e+00	1.379063e+00	1.183212e+00
2004	Medtr1g023050	5.810115e-01	5.262276e+00	8.361067e+00	1.859138e-02	6.304439e-02	Not_significant	3.592197e+01	3.000936e+01	2.669705e+01	4.494213e+01	4.744899e+01	4.510871e+01	3.782334e+01
2005	Medtr1g023070	-1.48151	8.584342e-01	4.687025e+00	5.887037e-02	1.391282e-01	Not_significant	3.061532e+00	4.523470e+00	5.741300e-01	7.383702e-01	1.198711e+00	7.562604e-01	1.301533e+00
2006	Medtr1g023120	1.163347e+00	5.711788e+00	1.428902e+01	4.968336e-03	2.638615e-02	UP	4.585494e+01	1.621830e+01	3.626588e+01	6.123550e+01	7.092376e+01	7.362418e+01	6.200030e+01
2007	Medtr1g023125	-0.765364	7.383464e-02	8.024922e-01	3.939943e-01	5.408403e-01	Not_significant	1.360681e-01	2.261735e+00	1.531013e+00	9.352690e-01	7.991409e-01	5.783168e-01	4.338444e-01
2008	Medtr1g023140	8.009001e-01	4.830569e+00	1.455514e+01	4.439743e-03	2.462304e-02	UP	2.020611e+01	2.024529e+01	2.306089e+01	3.908440e+01	3.546188e+01	3.621153e+01	2.417696e+01
2010	Medtr1g023160	5.087980e-01	3.407216e+00	2.908835e+00	1.236835e-01	2.361872e-01	Not_significant	7.959982e+00	9.874405e+00	7.463690e+00	1.343834e+01	1.298604e+01	9.786900e+00	1.202932e+01
2012	Medtr1g023180	8.722956e-01	5.666056e+00	1.623540e+00	2.534697e-01	3.959719e-01	Not_significant	4.735169e+01	6.840370e+00	5.851342e+01	4.435144e+01	6.722773e+01	5.903280e+01	7.134768e+01
2013	Medtr1g023190	-0.104083	5.984303e+00	3.116478e-01	5.908355e-01	7.132871e-01	Not_significant	6.293148e+01	5.974291e+01	7.760324e+01	6.015256e+01	6.363160e+01	6.156850e+01	5.683361e+01
2014	Medtr1g023210	2.198883e-01	1.047038e+01	9.392191e-01	3.588130e-01	5.068579e-01	Not_significant	1.195834e+03	1.450048e+03	1.254187e+03	1.540290e+03	1.492995e+03	1.493970e+03	1.503034e+03
2015	Medtr1g023230	-0.914841	7.424196e-01	2.006249e+00	1.917381e-01	3.246465e-01	Not_significant	2.041021e+00	1.930749e+00	2.200832e+00	5.906962e-01	7.491946e-01	1.912894e+00	1.617056e+00
2017	Medtr1g023260	-0.404577	6.813649e+00	5.188882e+00	4.988327e-02	1.239392e-01	Not_significant	1.191956e+02	1.391243e+02	1.318107e+02	8.732459e+01	1.109807e+02	9.720171e+01	1.011252e+02
2018	Medtr1g023270	1.476241e+00	1.180092e+00	5.998972e+00	3.779154e-02	1.022111e-01	Not_significant	1.496749e+00	6.619713e-01	9.568834e-01	3.150380e+00	3.296456e+00	2.179809e+00	3.352434e+00
2019	Medtr1g023310	-0.149649	5.494198e+00	6.017659e-01	4.586032e-01	6.002214e-01	Not_significant	4.755579e+01	5.047531e+01	4.559549e+01	4.730492e+01	3.840871e+01	4.408553e+01	4.141242e+01
2020	Medtr1g023330	3.377368e-01	3.393320e+00	1.261142e+00	2.916654e-01	4.379939e-01	Not_significant	7.211608e+00	9.543419e+00	9.999431e+00	1.112478e+01	1.158754e+01	1.107699e+01	1.226596e+01
2021	Medtr1g023340	-0.0701438	5.246016e+00	1.355563e-01	7.215942e-01	8.136146e-01	Not_significant	3.660231e+01	3.696006e+01	4.406448e+01	3.622937e+01	3.406338e+01	4.177227e+01	3.525971e+01
2025	Medtr1g023500	-0.127316	6.800262e+00	4.736323e-01	5.093671e-01	6.474788e-01	Not_significant	9.735670e+01	1.358144e+02	1.182708e+02	1.001230e+02	1.067353e+02	1.124604e+02	1.086977e+02
2026	Medtr1g023505	-0.673569	3.193543e+00	3.528741e+00	9.439328e-02	1.948946e-01	Not_significant	1.197399e+01	1.384623e+01	8.468418e+00	4.774794e+00	8.091302e+00	8.452322e+00	7.809198e+00
2027	Medtr1g023510	3.627784e-02	4.687293e+00	2.881728e-02	8.691082e-01	9.162953e-01	Not_significant	2.047824e+01	2.835444e+01	2.798884e+01	2.343095e+01	2.637165e+01	2.855995e+01	2.445305e+01
2029	Medtr1g023590	-0.16613	7.700226e+00	6.103640e-01	4.555153e-01	5.971910e-01	Not_significant	2.385273e+02	1.644999e+02	2.688842e+02	1.916317e+02	1.979872e+02	1.975174e+02	1.960582e+02
2030	Medtr1g023600	2.201392e-01	1.960571e+00	1.383440e-01	7.189055e-01	8.117426e-01	Not_significant	4.898451e+00	5.847413e+00	8.611950e-01	3.101155e+00	4.445221e+00	4.626534e+00	2.839709e+00
2031	Medtr1g023605	-0.578813	2.909460e+00	3.038780e+00	1.166685e-01	2.261607e-01	Not_significant	7.551778e+00	9.322762e+00	1.066925e+01	4.824019e+00	6.343181e+00	7.295689e+00	5.916059e+00
2034	Medtr1g023630	-0.154107	7.754166e+00	5.371272e-01	4.830263e-01	6.231208e-01	Not_significant	2.021972e+02	2.465291e+02	2.459190e+02	2.400196e+02	1.806558e+02	2.055694e+02	1.896689e+02
2035	Medtr1g023660	-0.321229	6.159523e+00	3.196389e+00	1.088141e-01	2.155977e-01	Not_significant	7.286445e+01	9.322762e+01	7.501966e+01	5.759288e+01	6.837650e+01	6.632849e+01	6.629931e+01
2037	Medtr1g023690	4.150547e-02	5.627178e+00	5.066932e-02	8.271341e-01	8.877428e-01	Not_significant	4.224914e+01	4.810324e+01	5.430313e+01	4.346539e+01	5.389207e+01	5.142571e+01	5.182468e+01
2040	Medtr1g023720	-1.78485	2.134198e+00	7.113942e+00	2.670725e-02	8.025517e-02	Not_significant	1.013707e+01	1.285328e+01	7.655067e-01	2.412009e+00	1.548336e+00	1.779436e+00	8.282483e-01
2041	Medtr1g023730	-0.945567	5.047642e+00	9.521881e+00	1.387811e-02	5.172197e-02	Not_significant	2.884643e+01	7.563022e+01	3.640941e+01	2.461234e+01	2.132707e+01	2.166464e+01	2.240214e+01
2042	Medtr1g023760	-0.590274	7.010488e+00	9.812870e+00	1.268288e-02	4.864522e-02	DOWN	1.615128e+02	1.824834e+02	1.393701e+02	1.009106e+02	1.084334e+02	1.099692e+02	9.923204e+01
2043	Medtr1g023770	1.548840e+00	-0.308889	1.481519e+00	2.495467e-01	3.916473e-01	Not_significant	8.164084e-01	0.000000e+00	9.568834e-02	4.922468e-01	8.490872e-01	9.786900e-01	1.656497e+00
2047	Medtr1g023820	-0.662797	2.520455e+00	1.821093e+00	2.114987e-01	3.480751e-01	Not_significant	2.381191e+00	1.003990e+01	9.186080e+00	4.725569e+00	3.945758e+00	4.315133e+00	4.851169e+00
2048	Medtr1g023830	1.149483e-01	6.318942e-02	2.580390e-02	8.759892e-01	9.206855e-01	Not_significant	6.123063e-01	1.048121e+00	1.243948e+00	7.383702e-01	8.490872e-01	1.557007e+00	5.521655e-01
2050	Medtr1g023870	-1.36227	1.578836e-01	3.800076e+00	7.932387e-02	1.722597e-01	Not_significant	2.721361e-01	3.144363e+00	1.339637e+00	1.968987e-01	1.198711e+00	4.448591e-01	5.521655e-01
2052	Medtr1g023910	-0.423424	2.002872e+00	9.765507e-01	3.499546e-01	4.980169e-01	Not_significant	3.197600e+00	6.730041e+00	4.018910e+00	3.150380e+00	4.245436e+00	2.891584e+00	3.155232e+00
2053	Medtr1g023920	1.314355e+00	2.147421e+00	3.541921e+00	9.498652e-02	1.957880e-01	Not_significant	4.762382e+00	5.516427e-02	2.966338e+00	5.956187e+00	7.392054e+00	4.671020e+00	4.496205e+00
2054	Medtr1g023955	-0.483358	5.961726e+00	6.293462e+00	3.438677e-02	9.557290e-02	Not_significant	7.082343e+01	8.396002e+01	6.841716e+01	6.039869e+01	4.919711e+01	5.013562e+01	5.269237e+01
2056	Medtr1g023975	7.652440e-02	-0.61834	4.298930e-03	9.490812e-01	9.678203e-01	Not_significant	0.000000e+00	7.722998e-01	6.698184e-01	7.875949e-01	6.992483e-01	1.779436e-01	7.099271e-01
2057	Medtr1g023985	5.354084e-01	2.457975e+00	1.754571e+00	2.193017e-01	3.576324e-01	Not_significant	4.422212e+00	3.254692e+00	4.784417e+00	4.331772e+00	6.043503e+00	7.651576e+00	7.217592e+00
2058	Medtr1g023995	6.799999e-01	1.653838e+00	2.074481e+00	1.851494e-01	3.159995e-01	Not_significant	1.972987e+00	1.930749e+00	3.349092e+00	4.282547e+00	2.747047e+00	4.715506e+00	2.287543e+00
2059	Medtr1g024005	2.267736e+00	4.088543e+00	3.209243e+01	3.668056e-04	5.538887e-03	UP	6.259131e+00	1.875585e+00	9.281769e+00	2.840264e+01	2.522289e+01	2.513454e+01	2.208662e+01
2060	Medtr1g024015	5.957099e-02	3.411322e+00	3.148385e-02	8.632543e-01	9.123502e-01	Not_significant	9.184595e+00	1.583215e+01	7.033093e+00	1.004184e+01	1.088830e+01	1.103250e+01	9.781218e+00
2061	Medtr1g024025	3.653835e-01	5.749616e+00	3.840438e+00	8.300806e-02	1.778721e-01	Not_significant	4.211307e+01	4.104222e+01	5.659965e+01	6.000489e+01	5.504083e+01	6.365933e+01	5.742522e+01
2062	Medtr1g024085	1.778161e+00	1.434900e+00	6.234983e+00	3.426186e-02	9.535659e-02	Not_significant	2.721361e+00	0.000000e+00	8.611950e-01	4.331772e+00	2.147691e+00	4.359619e+00	3.746838e+00
2063	Medtr1g024095	1.409459e+00	7.158935e+00	3.836217e+01	1.896236e-04	3.729012e-03	UP	7.810307e+01	5.075113e+01	1.012861e+02	2.019689e+02	1.904952e+02	1.976954e+02	1.792566e+02
2069	Medtr1g024820	-0.20272	2.760975e+00	2.116262e-01	6.568534e-01	7.663340e-01	Not_significant	8.028016e+00	3.751170e+00	1.071709e+01	6.054636e+00	7.392054e+00	5.471767e+00	5.363894e+00
2070	Medtr1g024830	1.065669e-02	2.782682e+00	6.530305e-04	9.801932e-01	9.878600e-01	Not_significant	4.626314e+00	8.715955e+00	6.171898e+00	9.303465e+00	6.542966e+00	4.404105e+00	7.690877e+00
2071	Medtr1g024840	1.418767e+00	3.738034e+00	2.263920e+01	1.155829e-03	1.075774e-02	UP	8.844425e+00	8.053984e+00	4.880105e+00	1.850848e+01	2.017831e+01	1.810576e+01	1.408022e+01
2073	Medtr1g024860	9.511044e-01	2.289462e+00	4.176357e+00	7.273100e-02	1.621983e-01	Not_significant	1.020511e+00	3.475349e+00	5.071482e+00	5.267041e+00	5.693879e+00	7.162231e+00	5.718857e+00
2076	Medtr1g024920	3.203239e-01	5.014788e+00	2.229435e+00	1.709790e-01	2.988074e-01	Not_significant	2.054628e+01	3.789785e+01	2.526172e+01	2.919024e+01	3.780936e+01	3.514387e+01	3.971648e+01
2077	Medtr1g024930	5.782141e-01	3.917584e+00	5.070545e+00	5.203008e-02	1.277138e-01	Not_significant	9.660833e+00	1.224647e+01	1.200889e+01	1.511198e+01	1.688185e+01	1.859511e+01	2.050901e+01
2078	Medtr1g024980	1.693797e+00	5.374690e+00	5.644048e+01	4.537553e-05	1.751241e-03	UP	2.177089e+01	1.208098e+01	2.196047e+01	6.148163e+01	5.454137e+01	5.996700e+01	5.781962e+01
2081	Medtr1g025060	1.926664e-01	4.697700e+00	7.152992e-01	4.204870e-01	5.659988e-01	Not_significant	2.204303e+01	1.991430e+01	2.980692e+01	2.490769e+01	2.861923e+01	2.771472e+01	2.792380e+01
2082	Medtr1g025075	-0.393703	4.245505e+00	2.735656e+00	1.339132e-01	2.502049e-01	Not_significant	2.109055e+01	2.487909e+01	2.052515e+01	1.614570e+01	1.628250e+01	1.801679e+01	1.518455e+01
2083	Medtr1g025140	4.460517e-01	5.620686e+00	5.444833e+00	4.561750e-02	1.164996e-01	Not_significant	4.415409e+01	3.100232e+01	4.817908e+01	5.705141e+01	4.989636e+01	5.894383e+01	5.446719e+01
2084	Medtr1g025150	-0.240361	3.631886e-01	8.379496e-02	7.790246e-01	8.551400e-01	Not_significant	1.700851e+00	1.103285e+00	5.741300e-01	3.937975e-01	9.489798e-01	1.334577e+00	2.248103e+00
2085	Medtr1g025180	-0.503061	2.471867e+00	1.352293e+00	2.759977e-01	4.212157e-01	Not_significant	6.055029e+00	9.819240e+00	4.497352e+00	4.282547e+00	4.045651e+00	5.516252e+00	3.983480e+00
2086	Medtr1g025190	8.327590e-01	5.129847e+00	9.443978e+00	1.393168e-02	5.186692e-02	Not_significant	2.680541e+01	1.594247e+01	3.143362e+01	3.775533e+01	4.894738e+01	4.243956e+01	4.101801e+01
2087	Medtr1g025200	8.049088e-02	3.045094e+00	4.950123e-02	8.291039e-01	8.891240e-01	Not_significant	4.286144e+00	9.377926e+00	8.564106e+00	7.334478e+00	7.142322e+00	8.630266e+00	1.167436e+01
2090	Medtr1g025250	2.527399e+00	4.714718e+00	1.139455e+02	2.866250e-06	3.961349e-04	UP	7.483744e+00	6.564548e+00	7.655067e+00	3.913362e+01	4.415254e+01	4.181675e+01	3.616684e+01
2091	Medtr1g025290	-1.44919	3.763318e+00	2.356092e+01	1.014956e-03	9.934944e-03	DOWN	2.319961e+01	2.129341e+01	1.832432e+01	5.808512e+00	8.390980e+00	8.763724e+00	8.716328e+00
2092	Medtr1g025310	-6.59726	-0.0141707	1.737484e+01	4.112200e-03	2.349462e-02	DOWN	4.286144e+00	1.213614e+00	1.052572e+00	0.000000e+00	4.994631e-02	0.000000e+00	0.000000e+00
2093	Medtr1g025320	1.153851e-01	4.257632e+00	2.064361e-01	6.607700e-01	7.689852e-01	Not_significant	1.721261e+01	2.057627e+01	1.655408e+01	2.323405e+01	1.663212e+01	1.930688e+01	1.968076e+01
2094	Medtr1g025340	-2.24885	3.166541e+00	4.465559e+01	1.097028e-04	2.776699e-03	DOWN	1.285843e+01	1.704576e+01	1.779803e+01	2.953481e+00	3.046725e+00	4.003732e+00	4.575086e+00
2095	Medtr1g025360	-8.6452	1.442281e-01	2.137165e+01	2.770472e-03	1.838485e-02	DOWN	3.265634e+00	5.516427e-01	3.444780e+00	0.000000e+00	0.000000e+00	0.000000e+00	0.000000e+00
2096	Medtr1g025370	-1.91446	-0.892214	2.343176e+00	1.579181e-01	2.822786e-01	Not_significant	1.360681e+00	9.929569e-01	1.435325e-01	6.891456e-01	0.000000e+00	0.000000e+00	7.888079e-02
2097	Medtr1g025420	-0.0836217	5.241333e+00	9.712525e-02	7.626929e-01	8.439322e-01	Not_significant	4.939271e+01	2.416195e+01	4.884890e+01	3.430960e+01	3.945758e+01	3.723470e+01	3.072407e+01
2098	Medtr1g025430	6.125603e-01	8.416627e+00	7.174081e+00	2.615946e-02	7.915414e-02	Not_significant	3.020031e+02	1.762498e+02	3.471094e+02	4.606938e+02	3.659566e+02	3.928995e+02	3.463261e+02
2100	Medtr1g025490	-1.94446	4.703248e+00	7.087588e+01	1.888825e-05	1.097639e-03	DOWN	4.367785e+01	5.643305e+01	3.607450e+01	1.206005e+01	1.188722e+01	1.089905e+01	1.080667e+01
2101	Medtr1g025500	7.572300e-02	4.628849e+00	7.705284e-02	7.878567e-01	8.613190e-01	Not_significant	1.979790e+01	3.436734e+01	1.798941e+01	2.210188e+01	2.342482e+01	2.798164e+01	2.681947e+01
2102	Medtr1g025550	2.703919e-01	7.617138e+00	1.909265e+00	2.017076e-01	3.363697e-01	Not_significant	1.570906e+02	1.982604e+02	1.738657e+02	2.261874e+02	2.032315e+02	2.069484e+02	2.080086e+02
2105	Medtr1g025610	-0.240493	5.561734e+00	1.250335e+00	2.936021e-01	4.396213e-01	Not_significant	3.680641e+01	7.364430e+01	4.688728e+01	3.613092e+01	4.535125e+01	4.742198e+01	4.369996e+01
2106	Medtr1g025620	-0.925006	7.732240e+00	1.111579e+01	9.250805e-03	3.932365e-02	DOWN	2.053267e+02	4.624421e+02	2.278339e+02	1.412748e+02	1.366531e+02	1.623291e+02	1.519638e+02
2120	Medtr1g025860	-6.08093	-0.482003	1.218660e+01	9.926241e-03	4.133252e-02	DOWN	2.925463e+00	9.929569e-01	6.698184e-01	0.000000e+00	0.000000e+00	4.448591e-02	0.000000e+00
2124	Medtr1g025920	-0.377105	5.590849e+00	4.131931e+00	7.390766e-02	1.639381e-01	Not_significant	5.585594e+01	5.803281e+01	5.224583e+01	3.962587e+01	4.380291e+01	4.444142e+01	4.271395e+01
2125	Medtr1g025950	1.139869e+00	2.131401e+00	5.798545e+00	4.054047e-02	1.072022e-01	Not_significant	2.041021e+00	1.875585e+00	3.636157e+00	6.891456e+00	5.444148e+00	4.715506e+00	5.285013e+00
2126	Medtr1g025960	-0.847812	-0.377571	4.592192e-01	5.139364e-01	6.513793e-01	Not_significant	1.904953e+00	7.722998e-01	0.000000e+00	9.844936e-02	5.993557e-01	5.783168e-01	8.676887e-01
2127	Medtr1g025980	1.684000e+00	4.690152e+00	4.687892e+01	9.115589e-05	2.513253e-03	UP	1.238219e+01	9.433090e+00	1.153044e+01	3.347278e+01	4.135554e+01	3.251920e+01	3.920375e+01
2128	Medtr1g026020	2.604837e+00	2.835902e+00	2.400351e+01	9.645108e-04	9.648618e-03	UP	1.224613e+00	3.309856e-01	4.018910e+00	9.155791e+00	1.023899e+01	1.285643e+01	1.127995e+01
2129	Medtr1g026030	4.031634e-01	5.440387e+00	3.420804e+00	9.878516e-02	2.013306e-01	Not_significant	4.095649e+01	2.714082e+01	4.138521e+01	4.740337e+01	4.984642e+01	4.550908e+01	5.099643e+01
2130	Medtr1g026035	1.173074e-01	1.782789e+00	5.969890e-02	8.126896e-01	8.781449e-01	Not_significant	3.537770e+00	2.978871e+00	2.679273e+00	2.362785e+00	4.495168e+00	3.114013e+00	4.220122e+00
2131	Medtr1g026070	-1.94667	2.072930e+00	1.808132e+01	2.364531e-03	1.663712e-02	DOWN	5.578791e+00	7.281684e+00	7.942132e+00	9.352690e-01	1.748121e+00	2.758126e+00	2.603066e+00
2132	Medtr1g026075	4.543360e-01	-0.493468	1.840995e-01	6.766753e-01	7.804322e-01	Not_significant	5.442723e-01	0.000000e+00	7.655067e-01	6.891456e-01	3.995705e-01	7.117745e-01	1.104331e+00
2133	Medtr1g026078	1.547137e-01	4.275698e+00	4.494056e-01	5.201256e-01	6.559304e-01	Not_significant	2.122662e+01	1.688027e+01	1.798941e+01	2.170808e+01	1.927927e+01	2.121978e+01	1.660441e+01
2134	Medtr1g026090	6.430698e-01	5.537279e+00	2.881199e+00	1.313905e-01	2.467524e-01	Not_significant	4.939271e+01	1.787322e+01	3.358661e+01	5.030763e+01	6.822666e+01	3.523284e+01	6.973062e+01
2135	Medtr1g026100	-0.61792	2.246843e+00	2.239152e+00	1.701876e-01	2.976929e-01	Not_significant	6.939472e+00	4.137320e+00	5.932677e+00	3.445728e+00	3.696027e+00	3.781302e+00	4.653967e+00
2136	Medtr1g026110	4.281645e-01	5.410867e+00	1.802842e+00	2.149678e-01	3.523080e-01	Not_significant	2.319961e+01	6.586614e+01	2.492681e+01	5.523009e+01	4.635017e+01	3.781302e+01	4.369996e+01
2137	Medtr1g026125	1.349979e+00	5.628050e+00	5.038689e+01	6.961854e-05	2.206949e-03	UP	2.666934e+01	2.449294e+01	2.741471e+01	7.467384e+01	6.293235e+01	6.334793e+01	6.586546e+01
2138	Medtr1g026140	4.269958e-01	4.863509e+00	3.895693e+00	8.117857e-02	1.749827e-01	Not_significant	1.748475e+01	2.929223e+01	2.789315e+01	2.923946e+01	3.581150e+01	3.385378e+01	2.946198e+01
2139	Medtr1g026160	7.943135e-01	2.938538e+00	2.781654e+00	1.311225e-01	2.463987e-01	Not_significant	5.374689e+00	1.544600e+00	8.468418e+00	7.432927e+00	8.740604e+00	8.763724e+00	1.254205e+01
2140	Medtr1g026170	-1.0254	3.277796e+00	7.885328e+00	2.125087e-02	6.872226e-02	Not_significant	1.462732e+01	1.914200e+01	8.946859e+00	6.989905e+00	5.743825e+00	7.429146e+00	4.456765e+00
2141	Medtr1g026190	-0.577803	2.351211e+00	1.698857e+00	2.261110e-01	3.651041e-01	Not_significant	4.082042e+00	8.605626e+00	6.458963e+00	4.971693e+00	3.246510e+00	4.493077e+00	3.194672e+00
2143	Medtr1g026290	7.627096e-02	6.537723e+00	1.546583e-01	7.036463e-01	8.006764e-01	Not_significant	8.429417e+01	1.111008e+02	8.061742e+01	9.239473e+01	9.389906e+01	1.020062e+02	8.534902e+01
2144	Medtr1g026310	4.843143e-01	5.670387e+00	6.014485e+00	3.765120e-02	1.019329e-01	Not_significant	5.061732e+01	3.320889e+01	4.435154e+01	6.212155e+01	5.833729e+01	5.663056e+01	5.052315e+01
2145	Medtr1g026370	-0.658124	2.119592e+00	1.946615e+00	1.978010e-01	3.319972e-01	Not_significant	6.055029e+00	8.605626e+00	3.014183e+00	3.298054e+00	3.346403e+00	3.914760e+00	1.617056e+00
2146	Medtr1g026380	1.763190e+00	9.479712e-01	4.020837e+00	7.641823e-02	1.678961e-01	Not_significant	1.632817e+00	0.000000e+00	1.052572e+00	1.329066e+00	4.994631e+00	2.758126e+00	1.025450e+00
2147	Medtr1g026400	-0.408277	5.297747e+00	4.244983e+00	7.072169e-02	1.588596e-01	Not_significant	3.775889e+01	5.659854e+01	4.286837e+01	3.120845e+01	3.601129e+01	3.501041e+01	3.522027e+01
2148	Medtr1g026410	2.776908e+00	5.658906e+00	1.096550e+02	3.342535e-06	4.329371e-04	UP	1.081741e+01	7.943655e+00	1.550151e+01	6.153085e+01	8.995330e+01	8.087538e+01	8.617727e+01
2151	Medtr1g026470	-0.291975	1.673403e+00	2.176069e-01	6.524395e-01	7.628652e-01	Not_significant	2.313157e+00	6.840370e+00	1.531013e+00	3.101155e+00	1.848013e+00	3.025042e+00	2.997470e+00
2152	Medtr1g026480	-0.550604	4.754441e+00	5.313918e+00	4.774054e-02	1.201601e-01	Not_significant	3.088745e+01	4.413142e+01	2.334795e+01	2.077282e+01	2.282546e+01	2.153118e+01	2.480801e+01
2153	Medtr1g026490	3.614832e-01	3.067535e+00	7.986367e-01	3.957121e-01	5.422957e-01	Not_significant	1.381091e+01	3.254692e+00	6.219742e+00	1.023873e+01	8.390980e+00	8.407836e+00	7.730318e+00
2154	Medtr1g026510	2.260967e-01	3.343972e+00	3.822063e-01	5.523686e-01	6.826440e-01	Not_significant	1.197399e+01	4.247649e+00	1.191320e+01	1.107555e+01	9.889369e+00	1.027624e+01	1.100387e+01
2155	Medtr1g026540	4.797311e-01	6.518233e+00	7.387535e+00	2.454830e-02	7.576103e-02	Not_significant	7.150377e+01	7.518890e+01	7.793815e+01	9.854781e+01	1.017906e+02	1.132166e+02	1.027028e+02
2156	Medtr1g026550	1.646919e-01	3.896870e+00	3.611992e-01	5.632686e-01	6.912602e-01	Not_significant	1.245023e+01	1.974881e+01	1.220026e+01	1.521043e+01	1.653223e+01	1.703810e+01	1.041226e+01
2157	Medtr1g026560	-0.0753388	5.445205e+00	1.413118e-01	7.160403e-01	8.094476e-01	Not_significant	5.163783e+01	3.806335e+01	4.669591e+01	4.479446e+01	4.515146e+01	3.892517e+01	3.904599e+01
2158	Medtr1g026590	9.672194e-01	6.532380e+00	2.059493e+01	1.562799e-03	1.287448e-02	UP	7.490547e+01	4.495888e+01	6.291508e+01	1.152842e+02	1.215194e+02	1.137505e+02	1.138644e+02
2159	Medtr1g026650	-1.11395	1.020078e+00	3.968364e+00	7.905298e-02	1.718383e-01	Not_significant	2.109055e+00	3.089199e+00	3.636157e+00	1.575190e+00	1.148765e+00	1.379063e+00	6.310463e-01
2161	Medtr1g026700	-1.19885	-1.13047	1.032936e+00	3.390508e-01	4.870385e-01	Not_significant	0.000000e+00	8.826283e-01	8.611950e-01	0.000000e+00	5.494094e-01	2.224295e-01	0.000000e+00
2163	Medtr1g026740	1.885230e+00	3.618013e+00	2.814152e+01	5.625646e-04	7.104281e-03	UP	6.463233e+00	2.923706e+00	4.784417e+00	1.678562e+01	1.982868e+01	1.494726e+01	1.940467e+01
2165	Medtr1g026760	2.686823e-01	6.569274e-01	1.157571e-01	7.415437e-01	8.285182e-01	Not_significant	2.313157e+00	0.000000e+00	1.578858e+00	2.461234e+00	9.989262e-01	1.112148e+00	1.893139e+00
2167	Medtr1g026790	-1.76783	2.678163e+00	1.726576e+01	2.700257e-03	1.808872e-02	DOWN	1.020511e+01	1.406689e+01	7.463690e+00	3.790301e+00	2.147691e+00	3.158499e+00	3.431314e+00
2168	Medtr1g026800	8.231363e-02	1.354160e+00	2.164911e-02	8.864149e-01	9.280164e-01	Not_significant	4.490246e+00	1.544600e+00	1.674546e+00	2.510459e+00	3.046725e+00	2.135324e+00	1.893139e+00
2169	Medtr1g026810	6.148090e-03	3.990935e+00	5.125188e-04	9.824524e-01	9.892055e-01	Not_significant	1.190596e+01	1.472886e+01	2.028593e+01	1.629337e+01	1.443448e+01	1.588147e+01	1.703825e+01
2170	Medtr1g026820	1.105758e+00	5.674890e+00	7.675192e+00	2.743398e-02	8.176978e-02	Not_significant	4.673938e+01	1.125351e+01	4.109814e+01	7.723353e+01	6.348176e+01	5.075842e+01	6.629931e+01
2171	Medtr1g026830	-0.338597	2.105631e-02	1.511513e-01	7.064142e-01	8.025097e-01	Not_significant	6.803403e-01	1.654928e-01	2.152988e+00	5.906962e-01	8.990335e-01	8.452322e-01	1.025450e+00
2172	Medtr1g026840	-0.0318662	6.263940e+00	3.294616e-02	8.601516e-01	9.104306e-01	Not_significant	6.599301e+01	8.793185e+01	7.779462e+01	6.379519e+01	8.440926e+01	7.842865e+01	7.888079e+01
2174	Medtr1g026860	2.456429e+00	3.372194e+00	4.359623e+01	1.206617e-04	2.917937e-03	UP	1.768885e+00	3.861499e+00	3.062027e+00	1.639182e+01	1.428464e+01	1.739399e+01	1.486903e+01
2175	Medtr1g026870	-0.0949151	5.062234e+00	1.317626e-01	7.253295e-01	8.164277e-01	Not_significant	1.891346e+01	4.959268e+01	3.593097e+01	2.859954e+01	3.206553e+01	3.171845e+01	3.632460e+01
2177	Medtr1g026890	-0.330767	6.067233e+00	3.119654e+00	1.125430e-01	2.205134e-01	Not_significant	6.973489e+01	8.594593e+01	7.324942e+01	6.285992e+01	5.718852e+01	6.143504e+01	5.829291e+01
2178	Medtr1g026910	1.878045e+00	4.663613e+00	2.278794e+01	1.325188e-03	1.164612e-02	UP	1.646424e+01	3.640842e+00	1.215242e+01	3.937975e+01	3.835876e+01	3.140705e+01	3.522027e+01
2179	Medtr1g026920	3.861506e-01	3.926776e+00	2.083036e+00	1.841927e-01	3.147139e-01	Not_significant	1.360681e+01	1.031572e+01	1.406619e+01	1.860693e+01	1.648228e+01	1.459138e+01	1.806370e+01
2180	Medtr1g026940	-0.927325	1.181307e+00	2.406772e+00	1.566464e-01	2.804575e-01	Not_significant	4.082042e+00	5.075113e+00	7.655067e-01	1.968987e+00	1.598282e+00	1.245605e+00	6.310463e-01
2184	Medtr1g026990	-0.552623	2.587993e+00	2.091792e+00	1.833830e-01	3.140027e-01	Not_significant	8.028016e+00	5.516427e+00	7.368002e+00	4.430221e+00	5.294309e+00	4.448591e+00	6.349904e+00
2185	Medtr1g027020	3.888058e-01	9.045687e+00	3.323618e+00	1.029751e-01	2.071812e-01	Not_significant	3.721462e+02	4.871557e+02	5.089184e+02	5.936004e+02	5.412681e+02	6.451346e+02	5.503513e+02
2186	Medtr1g027030	-1.93522	1.757971e+00	1.548312e+01	3.743721e-03	2.214278e-02	DOWN	3.265634e+00	5.847413e+00	7.655067e+00	1.279842e+00	1.498389e+00	1.557007e+00	1.932579e+00
2187	Medtr1g027040	-1.58026	2.045918e+00	9.604548e+00	1.342383e-02	5.062379e-02	Not_significant	8.368186e+00	4.192485e+00	7.942132e+00	1.132168e+00	2.747047e+00	2.847098e+00	1.143771e+00
2188	Medtr1g027050	-1.70396	1.288611e+00	9.937260e+00	1.237080e-02	4.779721e-02	DOWN	3.877940e+00	4.744127e+00	3.444780e+00	1.772089e+00	1.298604e+00	7.117745e-01	7.099271e-01
2189	Medtr1g027060	-0.600279	1.629228e+00	1.649464e+00	2.325040e-01	3.722263e-01	Not_significant	5.238621e+00	2.978871e+00	3.062027e+00	3.839525e+00	1.648228e+00	2.046352e+00	2.248103e+00
2190	Medtr1g027070	-1.01121	4.020417e+00	6.637766e+00	3.116595e-02	8.937226e-02	Not_significant	3.183993e+01	9.653747e+00	2.741471e+01	9.697262e+00	1.178733e+01	1.000933e+01	1.262093e+01
2191	Medtr1g027140	-1.73722	6.324780e-01	7.003216e+00	2.700764e-02	8.084972e-02	Not_significant	4.286144e+00	1.323943e+00	2.200832e+00	8.368196e-01	7.491946e-01	6.672886e-01	3.155232e-01
2192	Medtr1g027150	2.208847e-01	3.390056e+00	5.387578e-01	4.823864e-01	6.225226e-01	Not_significant	8.368186e+00	1.169483e+01	8.946859e+00	1.127245e+01	1.103813e+01	1.129942e+01	1.005730e+01
2193	Medtr1g027160	-2.7245	1.793696e+00	2.959962e+01	4.668536e-04	6.343712e-03	DOWN	4.830416e+00	9.157269e+00	6.124054e+00	6.399209e-01	1.198711e+00	1.156634e+00	6.310463e-01
2194	Medtr1g027170	-0.708386	1.116934e+00	1.119967e+00	3.187728e-01	4.661178e-01	Not_significant	1.088545e+00	4.523470e+00	2.583585e+00	2.412009e+00	9.989262e-01	1.557007e+00	1.340973e+00
2195	Medtr1g027180	-3.06061	-0.337192	7.605228e+00	1.822975e-02	6.214494e-02	Not_significant	2.449225e+00	1.103285e+00	7.655067e-01	0.000000e+00	3.496242e-01	1.334577e-01	2.760828e-01
2196	Medtr1g027200	1.711616e+00	2.713532e-01	3.044689e+00	1.106164e-01	2.179120e-01	Not_significant	5.442723e-01	5.516427e-01	0.000000e+00	1.181392e+00	1.348550e+00	8.452322e-01	3.155232e+00
2201	Medtr1g027310	-4.46253	9.894568e-01	3.006216e+01	1.883012e-04	3.719077e-03	DOWN	4.218110e+00	2.316899e+00	6.267586e+00	4.922468e-01	4.994631e-02	4.448591e-02	0.000000e+00
2202	Medtr1g027320	1.835009e-01	1.998910e+00	1.449815e-01	7.125821e-01	8.068279e-01	Not_significant	5.374689e+00	4.523470e+00	1.722390e+00	4.479446e+00	3.745973e+00	4.226161e+00	3.273553e+00
2203	Medtr1g027360	-0.29796	1.796859e+00	2.680569e-01	6.176559e-01	7.353669e-01	Not_significant	1.224613e+00	5.571591e+00	4.975793e+00	4.085649e+00	2.796993e+00	2.624669e+00	2.326983e+00
2204	Medtr1g027370	1.101294e+00	2.608280e+00	6.908223e+00	2.841237e-02	8.373764e-02	Not_significant	2.925463e+00	2.096242e+00	6.411119e+00	5.316266e+00	8.191194e+00	1.032073e+01	6.625987e+00
2208	Medtr1g027440	4.777510e-01	1.584963e+00	7.048257e-01	4.238611e-01	5.690231e-01	Not_significant	4.898451e+00	2.096242e+00	1.148260e+00	3.248829e+00	3.096671e+00	4.003732e+00	1.893139e+00
2209	Medtr1g027450	1.483257e+00	-0.936402	1.012692e+00	3.357363e-01	4.839352e-01	Not_significant	6.803403e-01	0.000000e+00	0.000000e+00	4.922468e-01	3.995705e-01	7.117745e-01	6.704867e-01
2210	Medtr1g027460	3.753453e-01	1.326243e+00	5.057012e-01	4.958313e-01	6.350368e-01	Not_significant	2.041021e+00	2.096242e+00	2.583585e+00	4.627120e+00	2.047799e+00	2.491211e+00	9.860099e-01
2215	Medtr1g027540	-0.705142	-0.481449	5.895629e-01	4.617184e-01	6.028952e-01	Not_significant	7.483744e-01	9.929569e-01	4.784417e-01	5.414715e-01	3.496242e-01	4.448591e-01	7.888079e-01
2219	Medtr1g027600	-8.65757	1.630950e-01	2.195860e+01	2.580061e-03	1.761262e-02	DOWN	2.517259e+00	1.213614e+00	3.588313e+00	0.000000e+00	0.000000e+00	0.000000e+00	0.000000e+00
2221	Medtr1g027640	-0.275528	4.449641e+00	1.255248e+00	2.927174e-01	4.388278e-01	Not_significant	2.619310e+01	2.813378e+01	1.899413e+01	1.973910e+01	1.877981e+01	2.126426e+01	1.920747e+01
2225	Medtr1g027680	6.026777e-01	3.860604e+00	4.894709e+00	5.543220e-02	1.333026e-01	Not_significant	1.367484e+01	7.392012e+00	1.258302e+01	1.826236e+01	1.458432e+01	1.726053e+01	1.719601e+01
2226	Medtr1g027690	1.284328e+00	3.354137e+00	1.644833e+01	3.114264e-03	1.974071e-02	UP	5.034519e+00	7.171355e+00	4.975793e+00	1.373369e+01	1.398497e+01	1.383512e+01	1.206876e+01
2227	Medtr1g027700	-1.09333	-0.85826	1.409060e+00	2.614374e-01	4.050666e-01	Not_significant	1.360681e+00	2.206571e-01	6.698184e-01	6.891456e-01	1.498389e-01	2.224295e-01	0.000000e+00
2228	Medtr1g027710	7.951660e-03	2.014964e+00	2.647459e-04	9.873881e-01	9.919592e-01	Not_significant	2.517259e+00	5.737084e+00	3.349092e+00	5.316266e+00	3.546188e+00	2.936070e+00	4.180682e+00
2230	Medtr1g027730	2.633618e-01	1.380402e+00	2.070423e-01	6.603686e-01	7.688296e-01	Not_significant	1.088545e+00	1.489435e+00	3.923222e+00	2.904256e+00	2.347476e+00	2.535697e+00	3.155232e+00
2233	Medtr1g027820	7.525477e-01	1.944174e+00	3.024606e+00	1.175010e-01	2.271914e-01	Not_significant	2.449225e+00	3.089199e+00	3.062027e+00	3.691851e+00	5.144470e+00	5.649710e+00	3.115791e+00
2234	Medtr1g027830	1.723016e-01	5.119099e+00	7.642459e-01	4.056380e-01	5.514385e-01	Not_significant	2.959481e+01	3.629809e+01	3.162500e+01	3.598324e+01	3.730989e+01	3.630050e+01	3.545692e+01
2235	Medtr1g027840	8.243698e-02	1.095756e+00	2.169059e-02	8.863119e-01	9.280164e-01	Not_significant	1.904953e+00	1.434271e+00	2.631429e+00	2.608908e+00	2.047799e+00	1.779436e+00	1.853699e+00
2236	Medtr1g027850	-0.530969	4.444307e+00	3.440525e+00	9.796289e-02	2.001903e-01	Not_significant	1.898150e+01	3.596710e+01	2.516603e+01	2.141274e+01	1.663212e+01	1.641530e+01	1.715657e+01
2237	Medtr1g027860	-0.38452	4.380341e+00	2.208232e+00	1.728131e-01	3.011216e-01	Not_significant	2.054628e+01	2.719599e+01	2.487897e+01	2.293870e+01	1.753115e+01	1.570353e+01	1.632832e+01
2242	Medtr1g027930	2.705039e+00	7.812733e-02	5.678458e+00	3.563492e-02	9.807234e-02	Not_significant	8.164084e-01	0.000000e+00	0.000000e+00	1.821313e+00	1.548336e+00	1.201119e+00	1.262093e+00
2244	Medtr1g027950	1.589520e+00	-0.166611	1.944041e+00	1.963267e-01	3.301336e-01	Not_significant	2.041021e-01	0.000000e+00	9.568834e-01	0.000000e+00	1.348550e+00	2.135324e+00	7.888079e-01
2245	Medtr1g027960	3.132023e+00	1.612023e-01	8.508785e+00	1.349495e-02	5.078361e-02	Not_significant	1.360681e-01	0.000000e+00	2.870650e-01	1.132168e+00	1.648228e+00	1.245605e+00	2.524185e+00
2246	Medtr1g027970	-0.609675	7.014549e-01	5.639317e-01	4.717983e-01	6.124046e-01	Not_significant	1.904953e+00	0.000000e+00	4.018910e+00	1.427516e+00	8.990335e-01	1.334577e+00	1.104331e+00
2247	Medtr1g027990	-1.89606	1.949376e-01	2.550714e+00	1.410700e-01	2.599382e-01	Not_significant	3.129566e+00	1.985914e+00	0.000000e+00	1.968987e-01	3.995705e-01	5.783168e-01	1.222652e+00
2248	Medtr1g028010	-0.11167	-0.143381	1.383105e-02	9.088963e-01	9.425449e-01	Not_significant	1.768885e+00	7.722998e-01	4.784417e-02	8.860443e-01	6.493020e-01	6.228027e-01	9.860099e-01
2249	Medtr1g028020	-1.88951	-0.975066	3.629470e+00	8.345302e-02	1.785789e-01	Not_significant	6.803403e-01	9.929569e-01	6.698184e-01	2.953481e-01	1.997852e-01	1.334577e-01	0.000000e+00
2250	Medtr1g028060	-1.85117	-0.841732	2.698887e+00	1.293094e-01	2.440297e-01	Not_significant	8.844425e-01	7.722998e-01	7.655067e-01	3.445728e-01	3.496242e-01	0.000000e+00	1.972020e-01
2252	Medtr1g028080	-0.303708	3.733003e+00	1.316764e+00	2.819457e-01	4.275503e-01	Not_significant	1.523962e+01	1.390140e+01	1.502307e+01	1.274919e+01	1.168744e+01	1.138839e+01	1.242372e+01
2253	Medtr1g028090	-3.92911	9.227614e-01	2.823039e+01	2.628359e-04	4.532831e-03	DOWN	3.945974e+00	1.985914e+00	5.836989e+00	5.414715e-01	1.498389e-01	8.897181e-02	1.972020e-01
2254	Medtr1g028100	-1.26077	2.283850e+00	6.818963e+00	2.920338e-02	8.543784e-02	Not_significant	1.000100e+01	2.647885e+00	9.903743e+00	3.248829e+00	2.846940e+00	2.758126e+00	2.129781e+00
2255	Medtr1g028130	1.366092e-01	1.706809e+00	9.057066e-02	7.705836e-01	8.495307e-01	Not_significant	4.422212e+00	3.199528e+00	2.296520e+00	3.937975e+00	4.395275e+00	2.491211e+00	1.498735e+00
2256	Medtr1g028150	2.203151e+00	-1.15185	1.416194e+00	2.605621e-01	4.040141e-01	Not_significant	4.762382e-01	0.000000e+00	0.000000e+00	0.000000e+00	7.991409e-01	1.023176e+00	1.577616e-01
2258	Medtr1g028170	-0.0977572	9.332811e-01	1.929274e-02	8.927334e-01	9.323426e-01	Not_significant	1.088545e+00	4.192485e+00	7.655067e-01	1.919763e+00	1.398497e+00	1.868408e+00	1.459295e+00
2261	Medtr1g028280	-0.389194	2.322422e+00	8.020513e-01	3.947668e-01	5.415702e-01	Not_significant	2.925463e+00	9.488255e+00	5.023638e+00	4.036424e+00	4.794846e+00	3.914760e+00	4.141242e+00
2262	Medtr1g028290	-0.467212	3.077149e+00	1.435983e+00	2.626244e-01	4.063459e-01	Not_significant	5.646825e+00	1.555632e+01	9.568834e+00	6.842231e+00	6.243288e+00	8.185407e+00	6.349904e+00
2263	Medtr1g028300	3.677306e-01	1.936742e+00	4.566170e-01	5.169490e-01	6.534901e-01	Not_significant	1.700851e+00	1.213614e+00	6.985249e+00	3.642626e+00	3.496242e+00	4.626534e+00	4.338444e+00
2264	Medtr1g028310	-0.825025	4.423965e+00	1.327796e+01	5.746376e-03	2.893214e-02	DOWN	2.966284e+01	2.509974e+01	3.100302e+01	1.757321e+01	1.523362e+01	1.557007e+01	1.550008e+01
2265	Medtr1g028320	1.354378e+00	3.536910e+00	1.411235e+01	4.849697e-03	2.602997e-02	UP	9.932969e+00	3.199528e+00	7.320158e+00	1.550577e+01	1.528357e+01	1.877305e+01	1.049115e+01
2266	Medtr1g028330	9.268194e-01	4.937970e+00	1.489278e+01	4.157704e-03	2.363452e-02	UP	2.054628e+01	1.268778e+01	2.770177e+01	4.041346e+01	3.296456e+01	3.865825e+01	4.082081e+01
2267	Medtr1g028350	-5.95316	-0.575393	1.153058e+01	1.113871e-02	4.480658e-02	DOWN	1.088545e+00	1.875585e+00	1.148260e+00	0.000000e+00	4.994631e-02	0.000000e+00	0.000000e+00
2268	Medtr1g028360	-0.931365	3.142021e+00	2.738853e+00	1.354052e-01	2.521672e-01	Not_significant	4.966485e+00	2.929223e+01	5.454235e+00	6.202310e+00	4.994631e+00	4.982422e+00	5.285013e+00
2269	Medtr1g028370	-0.373205	3.234822e+00	1.151192e+00	3.123465e-01	4.592382e-01	Not_significant	1.265433e+01	7.612669e+00	1.210457e+01	7.728275e+00	9.689584e+00	7.340175e+00	8.124722e+00
2270	Medtr1g028380	-0.359416	5.959654e+00	3.851094e+00	8.265089e-02	1.773528e-01	Not_significant	6.742173e+01	6.410088e+01	8.233981e+01	5.793745e+01	5.179432e+01	5.631916e+01	5.505879e+01
2271	Medtr1g028390	-0.202664	6.707427e+00	1.249780e+00	2.937018e-01	4.396907e-01	Not_significant	9.620013e+01	1.401724e+02	1.051136e+02	8.875210e+01	1.075344e+02	9.755759e+01	9.552464e+01
2273	Medtr1g028440	-0.558228	5.260527e+00	8.515482e+00	1.781950e-02	6.119330e-02	Not_significant	3.694248e+01	5.532976e+01	4.904027e+01	2.431699e+01	3.651075e+01	3.527732e+01	3.025078e+01
2274	Medtr1g028450	-0.142253	9.586621e-03	3.758802e-02	8.506950e-01	9.039132e-01	Not_significant	6.803403e-01	1.544600e+00	9.568834e-01	7.383702e-01	8.990335e-01	1.201119e+00	3.549636e-01
2275	Medtr1g028460	1.766941e-01	5.615395e+00	4.476242e-01	5.209325e-01	6.566707e-01	Not_significant	5.531167e+01	2.543073e+01	5.937461e+01	5.075065e+01	5.014609e+01	4.911244e+01	5.233741e+01
2277	Medtr1g028490	-6.40032	1.728618e+00	3.672967e+01	1.678776e-04	3.489439e-03	DOWN	1.483142e+01	1.544600e+00	6.315430e+00	0.000000e+00	2.497315e-01	0.000000e+00	0.000000e+00
2278	Medtr1g028510	-0.323557	4.138677e+00	1.627386e+00	2.352825e-01	3.754775e-01	Not_significant	1.578390e+01	1.809388e+01	2.516603e+01	1.309377e+01	1.768099e+01	1.605941e+01	1.672273e+01
2279	Medtr1g028560	1.337312e-01	2.258670e+00	9.820621e-02	7.614326e-01	8.430865e-01	Not_significant	2.993498e+00	3.806335e+00	6.650339e+00	4.725569e+00	4.994631e+00	4.893450e+00	4.693407e+00
2280	Medtr1g028580	7.651875e-01	4.133655e+00	7.584278e+00	2.317420e-02	7.284828e-02	Not_significant	8.300152e+00	1.401172e+01	1.349206e+01	2.106816e+01	2.187648e+01	1.766091e+01	2.567570e+01
2282	Medtr1g028610	2.908381e+00	3.055999e+00	1.274650e+01	9.069434e-03	3.877787e-02	UP	5.578791e+00	0.000000e+00	6.698184e-01	1.038641e+01	1.428464e+01	1.343474e+01	1.305477e+01
2283	Medtr1g028620	3.285030e-02	6.239096e-01	9.460894e-04	9.761546e-01	9.854475e-01	Not_significant	4.830416e+00	0.000000e+00	9.568834e-02	1.033718e+00	1.098819e+00	1.557007e+00	1.656497e+00
2287	Medtr1g028700	-0.382861	7.841246e-01	4.214139e-01	5.332252e-01	6.670438e-01	Not_significant	2.313157e+00	1.489435e+00	2.105143e+00	1.279842e+00	1.648228e+00	1.557007e+00	1.025450e+00
2288	Medtr1g028710	-2.04462	4.115782e-01	5.314499e+00	4.391753e-02	1.134114e-01	Not_significant	2.041021e-01	5.130277e+00	1.578858e+00	5.906962e-01	5.494094e-01	4.003732e-01	2.366424e-01
2289	Medtr1g028720	8.201139e-01	5.518780e+00	1.861215e+01	2.142340e-03	1.572681e-02	UP	3.231617e+01	2.868542e+01	3.468702e+01	5.070142e+01	5.234373e+01	6.641746e+01	5.501935e+01
2293	Medtr1g028890	-3.04973	4.495608e+00	1.510734e+02	9.079855e-07	2.364490e-04	DOWN	4.871237e+01	4.821357e+01	3.817965e+01	5.759288e+00	5.194416e+00	5.249337e+00	6.152702e+00
2297	Medtr1g028960	1.239765e+00	4.127586e+00	2.043894e+01	1.601395e-03	1.308624e-02	UP	1.279040e+01	1.020539e+01	6.889560e+00	2.416932e+01	2.162675e+01	2.299921e+01	2.291487e+01
2298	Medtr1g028970	1.761433e+00	5.113060e+00	7.284973e+01	1.696882e-05	1.041325e-03	UP	1.557979e+01	1.279811e+01	1.382696e+01	5.572234e+01	4.040656e+01	4.768889e+01	5.541376e+01
2300	Medtr1g029000	-0.855874	5.380794e+00	1.118519e+01	9.102861e-03	3.886705e-02	DOWN	7.701453e+01	3.844950e+01	5.258074e+01	2.761505e+01	3.236521e+01	2.953864e+01	3.352434e+01
2302	Medtr1g029070	-6.85056	9.523799e-01	3.739033e+01	3.136387e-04	5.086917e-03	DOWN	6.531267e+00	2.427228e+00	4.114598e+00	9.844936e-02	0.000000e+00	0.000000e+00	0.000000e+00
2304	Medtr1g029130	6.378913e-01	4.261912e+00	7.401980e+00	2.444586e-02	7.555799e-02	Not_significant	1.381091e+01	1.412205e+01	1.440109e+01	2.156041e+01	2.327498e+01	2.113081e+01	2.524185e+01
2305	Medtr1g029140	1.927377e+00	1.233975e+00	5.990094e+00	3.754095e-02	1.017470e-01	Not_significant	2.177089e+00	0.000000e+00	6.219742e-01	3.248829e+00	3.596134e+00	2.758126e+00	3.312993e+00
2306	Medtr1g029150	4.926531e-01	2.927590e+00	1.832942e+00	2.101383e-01	3.465492e-01	Not_significant	4.490246e+00	8.384969e+00	5.167170e+00	6.645332e+00	8.390980e+00	9.920357e+00	9.505135e+00
2307	Medtr1g029190	-1.3738	1.254184e+00	5.240537e+00	4.901948e-02	1.223953e-01	Not_significant	4.354178e+00	2.206571e+00	4.018910e+00	6.399209e-01	7.491946e-01	2.713640e+00	1.419854e+00
2315	Medtr1g029350	7.626255e-01	3.485428e+00	6.356873e+00	3.370272e-02	9.437143e-02	Not_significant	5.782893e+00	8.826283e+00	8.037820e+00	1.215850e+01	1.228679e+01	1.383512e+01	1.668329e+01
2316	Medtr1g029380	-1.53397	1.135702e+00	7.551234e+00	2.342392e-02	7.333090e-02	Not_significant	5.714859e+00	3.089199e+00	2.009455e+00	1.821313e+00	7.491946e-01	1.067662e+00	4.732848e-01
2318	Medtr1g029400	-0.48065	7.064837e+00	6.450922e+00	3.269996e-02	9.245306e-02	Not_significant	1.488585e+02	1.894893e+02	1.356382e+02	1.000246e+02	1.213196e+02	1.160192e+02	1.251838e+02
2319	Medtr1g029410	-0.724851	4.698455e+00	1.128710e+01	8.890791e-03	3.827281e-02	DOWN	3.183993e+01	3.773236e+01	3.076380e+01	2.141274e+01	1.987863e+01	1.926240e+01	2.023292e+01
2320	Medtr1g029420	-0.768097	7.766583e+00	1.332185e+01	5.693500e-03	2.874521e-02	DOWN	2.438340e+02	3.677250e+02	2.512297e+02	1.705635e+02	1.634743e+02	1.635302e+02	1.633227e+02
2321	Medtr1g029440	-0.0959314	6.140241e+00	2.574355e-01	6.245790e-01	7.414285e-01	Not_significant	6.782993e+01	7.221003e+01	7.621576e+01	7.039130e+01	7.446995e+01	5.841000e+01	7.351690e+01
2322	Medtr1g029450	1.448894e-02	5.274613e+00	5.601190e-03	9.420446e-01	9.636636e-01	Not_significant	4.463033e+01	3.828400e+01	3.358661e+01	4.056114e+01	3.885823e+01	3.750162e+01	3.687677e+01
2323	Medtr1g029460	-0.627196	-1.14515	2.094717e-01	6.591853e-01	7.679620e-01	Not_significant	5.442723e-01	0.000000e+00	6.698184e-01	7.875949e-01	0.000000e+00	8.897181e-02	3.944040e-01
2324	Medtr1g029470	7.060136e-01	3.867126e+00	5.036396e+00	5.266995e-02	1.288060e-01	Not_significant	1.251826e+01	7.557505e+00	1.176967e+01	1.397981e+01	2.032815e+01	1.730502e+01	1.794538e+01
2325	Medtr1g029490	8.899994e-01	1.173351e+00	1.835472e+00	2.099993e-01	3.464604e-01	Not_significant	5.442723e-01	1.213614e+00	2.535741e+00	3.987199e+00	2.297530e+00	2.179809e+00	2.248103e+00
2326	Medtr1g029500	-3.42355	4.933261e+00	1.106108e+02	3.237078e-06	4.248272e-04	DOWN	4.034418e+01	1.182170e+02	3.621804e+01	4.971693e+00	5.993557e+00	4.982422e+00	2.681947e+00
2327	Medtr1g029520	6.347142e-01	6.903854e+00	1.001112e+01	1.206940e-02	4.702865e-02	UP	8.783194e+01	1.113767e+02	7.889503e+01	1.346787e+02	1.386510e+02	1.547665e+02	1.312971e+02
2328	Medtr1g029540	2.870529e-01	-0.497544	7.729950e-02	7.868282e-01	8.606510e-01	Not_significant	1.088545e+00	0.000000e+00	8.611950e-01	3.937975e-01	5.993557e-01	1.245605e+00	1.183212e-01
2329	Medtr1g029550	-0.0601409	4.284474e+00	6.043400e-02	8.115494e-01	8.772577e-01	Not_significant	1.843722e+01	2.416195e+01	1.693684e+01	2.077282e+01	1.823040e+01	1.770539e+01	1.948356e+01
2333	Medtr1g029600	-0.542007	3.157075e+00	2.604997e+00	1.423849e-01	2.617372e-01	Not_significant	9.796901e+00	1.401172e+01	9.281769e+00	9.451139e+00	7.042429e+00	6.272513e+00	5.955500e+00
2334	Medtr1g029610	-0.826344	4.957398e+00	1.171883e+01	8.056059e-03	3.588175e-02	DOWN	3.456129e+01	5.505394e+01	3.334739e+01	2.697513e+01	2.227605e+01	1.908445e+01	2.555738e+01
2335	Medtr1g029620	-0.411349	4.876447e+00	1.830884e+00	2.103507e-01	3.467395e-01	Not_significant	1.952577e+01	5.389549e+01	3.253403e+01	2.377552e+01	2.222611e+01	2.851547e+01	2.445305e+01
2336	Medtr1g029630	-0.959235	3.691886e+00	1.102296e+01	9.455935e-03	3.989263e-02	DOWN	2.197499e+01	1.494952e+01	1.693684e+01	8.318971e+00	9.240067e+00	9.786900e+00	8.676887e+00
2337	Medtr1g029650	-0.717581	2.015247e+00	1.252719e+00	2.934797e-01	4.395177e-01	Not_significant	6.123063e+00	2.316899e+00	6.506807e+00	9.844936e-01	5.194416e+00	3.025042e+00	3.510195e+00
2340	Medtr1g029680	-0.237394	3.592900e+00	6.766190e-01	4.328628e-01	5.769404e-01	Not_significant	1.224613e+01	9.653747e+00	1.755881e+01	1.038641e+01	1.028894e+01	1.223362e+01	1.139827e+01
2341	Medtr1g029690	9.067075e-01	3.740445e+00	3.853605e+00	8.398965e-02	1.793698e-01	Not_significant	1.843722e+01	3.640842e+00	7.415846e+00	1.378291e+01	1.658217e+01	1.774988e+01	1.526343e+01
2342	Medtr1g029710	-0.785132	6.751408e+00	1.836808e+01	2.230709e-03	1.607969e-02	DOWN	1.179710e+02	1.595351e+02	1.462596e+02	7.526454e+01	8.141248e+01	8.785967e+01	8.523070e+01
2343	Medtr1g029720	-0.582217	4.909146e+00	7.050570e+00	2.715304e-02	8.109852e-02	Not_significant	3.102352e+01	4.661381e+01	3.411289e+01	2.653210e+01	2.662138e+01	2.099735e+01	2.378256e+01
2344	Medtr1g029730	7.085152e-01	4.325231e+00	7.389953e+00	2.453275e-02	7.573192e-02	Not_significant	1.789295e+01	1.026055e+01	1.569289e+01	2.141274e+01	2.262568e+01	2.629117e+01	2.539962e+01
2346	Medtr1g029750	1.492473e+00	5.068185e+00	3.939590e+01	1.723269e-04	3.532522e-03	UP	1.435518e+01	1.362558e+01	2.334795e+01	4.607430e+01	4.829808e+01	4.719955e+01	4.113633e+01
2347	Medtr1g029790	3.171026e-01	5.450095e+00	2.680195e+00	1.374219e-01	2.549633e-01	Not_significant	3.639821e+01	4.402109e+01	3.669648e+01	4.464679e+01	4.799840e+01	5.298272e+01	4.255619e+01
2349	Medtr1g029810	-0.344086	5.355232e+00	2.464494e+00	1.522793e-01	2.746001e-01	Not_significant	5.701252e+01	3.988377e+01	4.320328e+01	3.253751e+01	3.875833e+01	3.794648e+01	3.656125e+01
2351	Medtr1g029840	3.092869e-01	6.100442e+00	2.257217e+00	1.686148e-01	2.956944e-01	Not_significant	5.299851e+01	7.165839e+01	5.104973e+01	8.058080e+01	6.612891e+01	6.939801e+01	8.775488e+01
2352	Medtr1g029850	1.825208e-01	5.670144e+00	7.418922e-01	4.123118e-01	5.579663e-01	Not_significant	4.986895e+01	5.996356e+01	3.444780e+01	5.719908e+01	5.159454e+01	5.124776e+01	5.143028e+01
2356	Medtr1g029990	-0.375282	8.477830e-01	2.058873e-01	6.611400e-01	7.691847e-01	Not_significant	3.673838e+00	0.000000e+00	2.774962e+00	8.860443e-01	1.498389e+00	2.135324e+00	1.025450e+00
2357	Medtr1g030010	-0.198298	4.393660e+00	7.506922e-01	4.096644e-01	5.556298e-01	Not_significant	2.993498e+01	1.936266e+01	2.023808e+01	2.269258e+01	1.728142e+01	1.984071e+01	1.715657e+01
2358	Medtr1g030060	6.569109e-02	4.101966e+00	7.125102e-02	7.957834e-01	8.665765e-01	Not_significant	1.435518e+01	1.809388e+01	1.875491e+01	1.791778e+01	1.713158e+01	1.841717e+01	1.482959e+01
2359	Medtr1g030220	-0.785459	1.353395e-01	5.659432e-01	4.692294e-01	6.097739e-01	Not_significant	2.449225e+00	0.000000e+00	7.655067e-01	4.922468e-01	4.495168e-01	7.117745e-01	2.169222e+00
2363	Medtr1g030265	-1.47423	3.105666e+00	2.040678e+01	1.610688e-03	1.313856e-02	DOWN	1.455928e+01	1.208098e+01	1.387481e+01	4.430221e+00	4.844792e+00	5.249337e+00	4.653967e+00
2364	Medtr1g030268	2.782015e-01	4.633322e+00	1.331548e+00	2.794393e-01	4.250522e-01	Not_significant	1.741671e+01	2.901641e+01	1.837216e+01	2.431699e+01	2.577229e+01	2.678052e+01	3.131567e+01
2366	Medtr1g030290	-0.0924642	4.940481e+00	1.995807e-01	6.660426e-01	7.728168e-01	Not_significant	3.075138e+01	3.370537e+01	3.152931e+01	3.224217e+01	2.717079e+01	3.078425e+01	2.808156e+01
2367	Medtr1g030295	7.992135e-02	1.830403e+00	2.540542e-02	8.770315e-01	9.212406e-01	Not_significant	4.014008e+00	2.206571e+00	3.684001e+00	2.756582e+00	4.694953e+00	3.025042e+00	3.825718e+00
2368	Medtr1g030300	-0.00515021	4.734590e+00	4.680569e-04	9.832306e-01	9.894700e-01	Not_significant	2.979891e+01	2.438261e+01	2.626645e+01	2.111739e+01	2.886897e+01	3.051733e+01	2.472913e+01
2369	Medtr1g030320	1.248967e-01	4.202841e+00	2.573972e-01	6.246053e-01	7.414285e-01	Not_significant	1.694047e+01	1.610797e+01	1.865923e+01	1.550577e+01	2.152686e+01	1.961828e+01	1.983852e+01
2371	Medtr1g030410	-0.458246	3.901106e+00	1.456965e+00	2.594109e-01	4.025592e-01	Not_significant	1.231416e+01	3.166429e+01	1.124338e+01	1.068176e+01	1.113803e+01	1.481381e+01	1.206876e+01
2372	Medtr1g030420	-0.0114737	4.771684e+00	2.758426e-03	9.593076e-01	9.747749e-01	Not_significant	2.646524e+01	3.376053e+01	2.138634e+01	2.781195e+01	2.757036e+01	2.446725e+01	2.906757e+01
2373	Medtr1g030430	7.017465e-02	3.422428e+00	4.808751e-02	8.315168e-01	8.907077e-01	Not_significant	1.122562e+01	1.075703e+01	7.655067e+00	9.057342e+00	1.003921e+01	1.161082e+01	1.400134e+01
2375	Medtr1g030450	-0.474253	4.432798e+00	3.039177e+00	1.166349e-01	2.261310e-01	Not_significant	2.993498e+01	1.456337e+01	3.569175e+01	1.831158e+01	1.673201e+01	1.988520e+01	1.542119e+01
2376	Medtr1g030480	-0.947566	4.210397e+00	1.102511e+01	9.450296e-03	3.987895e-02	DOWN	1.959380e+01	4.209034e+01	1.880276e+01	1.215850e+01	1.408486e+01	1.298988e+01	9.268493e+00
2378	Medtr1g030580	4.835022e-01	9.534835e+00	5.423696e+00	4.595133e-02	1.170498e-01	Not_significant	5.960462e+02	6.621919e+02	5.369073e+02	8.053158e+02	9.411882e+02	7.640899e+02	8.859496e+02
2379	Medtr1g030600	7.304699e-01	6.989085e+00	1.188063e+01	7.767982e-03	3.515129e-02	UP	7.851128e+01	1.256090e+02	7.492397e+01	1.487078e+02	1.515371e+02	1.501399e+02	1.590631e+02
2380	Medtr1g030630	-0.747383	1.425157e+00	1.663378e+00	2.307314e-01	3.702448e-01	Not_significant	3.061532e+00	1.875585e+00	5.645612e+00	2.067437e+00	2.597208e+00	1.557007e+00	1.340973e+00
2381	Medtr1g030640	-0.774457	3.340524e+00	6.711685e+00	3.013416e-02	8.730402e-02	Not_significant	1.299450e+01	1.119835e+01	1.588426e+01	8.712769e+00	6.193342e+00	8.585780e+00	6.704867e+00
2382	Medtr1g030650	2.232577e-01	6.579030e+00	1.287597e+00	2.869781e-01	4.328467e-01	Not_significant	1.036839e+02	6.217013e+01	1.010469e+02	1.086389e+02	9.364933e+01	1.024510e+02	9.690505e+01
2385	Medtr1g030710	9.771419e-01	7.170953e-01	1.463916e+00	2.582639e-01	4.014802e-01	Not_significant	2.109055e+00	8.826283e-01	1.913767e-01	1.329066e+00	1.798067e+00	2.491211e+00	2.011460e+00
2386	Medtr1g030720	-0.650156	5.962241e+00	1.306210e+01	6.011504e-03	2.978542e-02	DOWN	8.769587e+01	8.109148e+01	6.942189e+01	5.454095e+01	4.849786e+01	4.826721e+01	4.630302e+01
2387	Medtr1g030740	7.754080e-02	3.464363e+00	1.995207e-02	8.912926e-01	9.314277e-01	Not_significant	1.721261e+01	2.923706e+00	1.377912e+01	9.254240e+00	1.363534e+01	9.519984e+00	1.029394e+01
2388	Medtr1g030750	3.834306e-01	5.635989e+00	4.310232e+00	6.896182e-02	1.559172e-01	Not_significant	4.122863e+01	4.688963e+01	4.047617e+01	5.778978e+01	5.554029e+01	5.418383e+01	5.127251e+01
2389	Medtr1g030760	1.209122e-01	5.165151e+00	3.426763e-01	5.732519e-01	6.993691e-01	Not_significant	3.068335e+01	3.563612e+01	3.463918e+01	3.987199e+01	3.935769e+01	3.118462e+01	3.908543e+01
2390	Medtr1g030770	-0.473735	4.271588e+00	3.606325e+00	9.137669e-02	1.906159e-01	Not_significant	2.768985e+01	2.587204e+01	1.492738e+01	1.614570e+01	1.788078e+01	1.396857e+01	1.810314e+01
2391	Medtr1g030810	1.401145e+00	6.788678e+00	3.182252e+01	3.676145e-04	5.538887e-03	UP	5.007305e+01	8.875931e+01	3.798827e+01	1.719418e+02	1.464925e+02	1.246495e+02	1.532259e+02
2392	Medtr1g030820	1.047050e+00	9.348191e+00	1.192442e+01	7.692301e-03	3.493663e-02	UP	2.902332e+02	6.743281e+02	3.137621e+02	9.318232e+02	7.705716e+02	7.500769e+02	8.307331e+02
2393	Medtr1g030840	1.221559e+00	1.604400e+00	5.476187e+00	4.529110e-02	1.159226e-01	Not_significant	2.721361e+00	1.434271e+00	1.052572e+00	4.085649e+00	4.395275e+00	3.202985e+00	3.667957e+00
2394	Medtr1g030850	8.994912e-01	6.192922e+00	2.031227e+01	1.632395e-03	1.323626e-02	UP	4.810006e+01	4.131804e+01	5.353762e+01	7.536299e+01	9.924331e+01	9.239723e+01	1.013618e+02
2395	Medtr1g030860	4.340095e-02	5.166502e+00	3.804956e-02	8.498516e-01	9.033073e-01	Not_significant	3.041121e+01	3.254692e+01	4.267700e+01	3.903517e+01	3.691032e+01	3.243023e+01	3.667957e+01
2397	Medtr1g030890	2.105931e-01	3.721389e+00	1.284407e-01	7.306239e-01	8.203188e-01	Not_significant	1.796099e+01	2.261735e+00	2.071652e+01	1.097710e+01	1.458432e+01	1.490278e+01	1.025450e+01
2398	Medtr1g031060	-1.48401	1.571260e-02	3.468077e+00	9.506634e-02	1.958664e-01	Not_significant	1.768885e+00	1.654928e+00	1.052572e+00	2.461234e-01	1.048872e+00	3.114013e-01	4.338444e-01
2399	Medtr1g031080	-0.104597	3.522056e+00	7.240363e-02	7.941822e-01	8.654674e-01	Not_significant	7.347676e+00	1.158450e+01	1.746312e+01	1.525965e+01	8.191194e+00	1.049867e+01	9.347374e+00
2401	Medtr1g031110	4.332409e-01	2.580055e+00	1.309317e+00	2.832399e-01	4.288293e-01	Not_significant	6.871438e+00	3.751170e+00	4.305975e+00	7.137579e+00	5.743825e+00	6.806344e+00	6.547106e+00
2402	Medtr1g031140	-0.343595	4.050101e+00	1.945649e+00	1.978623e-01	3.320162e-01	Not_significant	1.632817e+01	2.030045e+01	2.028593e+01	1.476740e+01	1.518368e+01	1.481381e+01	1.360694e+01
2403	Medtr1g031150	8.336465e-01	5.512998e+00	1.354497e+01	5.437162e-03	2.788349e-02	UP	3.456129e+01	4.269715e+01	2.152988e+01	6.207232e+01	5.539046e+01	5.293823e+01	4.973434e+01
2404	Medtr1g031180	1.262750e-01	3.099275e+00	1.468046e-01	7.108639e-01	8.055499e-01	Not_significant	5.714859e+00	8.605626e+00	9.473145e+00	7.482152e+00	1.028894e+01	8.185407e+00	9.505135e+00
2405	Medtr1g031200	-0.161079	4.516833e-01	5.229462e-02	8.244338e-01	8.862672e-01	Not_significant	1.428715e+00	8.826283e-01	1.148260e+00	1.624415e+00	8.990335e-01	6.672886e-01	2.208662e+00
2407	Medtr1g031220	8.629176e-01	-0.864084	6.364887e-01	4.430600e-01	5.863304e-01	Not_significant	6.803403e-01	0.000000e+00	3.827533e-01	5.906962e-01	2.497315e-01	9.786900e-01	2.760828e-01
2409	Medtr1g031280	-0.157948	5.010902e+00	6.255813e-01	4.501379e-01	5.926221e-01	Not_significant	3.558180e+01	3.287791e+01	3.100302e+01	2.997783e+01	3.181580e+01	2.735883e+01	3.640349e+01
2410	Medtr1g031320	-0.633768	1.241259e+00	6.577263e-01	4.390852e-01	5.825974e-01	Not_significant	3.061532e+00	0.000000e+00	5.741300e+00	1.378291e+00	1.698174e+00	2.046352e+00	1.932579e+00
2412	Medtr1g031440	-0.927522	3.191610e+00	8.339340e+00	1.870859e-02	6.329348e-02	Not_significant	1.265433e+01	1.092253e+01	1.377912e+01	5.611614e+00	7.392054e+00	6.628400e+00	6.349904e+00
2417	Medtr1g031510	-2.32742	-0.251784	4.232403e+00	6.755403e-02	1.537036e-01	Not_significant	3.537770e+00	0.000000e+00	4.784417e-01	3.937975e-01	1.498389e-01	1.779436e-01	7.099271e-01
2418	Medtr1g031520	-1.18443	2.033415e-01	2.248983e+00	1.686413e-01	2.957199e-01	Not_significant	9.524765e-01	2.978871e+00	9.568834e-01	7.875949e-01	4.495168e-01	8.007463e-01	5.127251e-01
2419	Medtr1g031530	-0.232655	3.619632e+00	6.896403e-01	4.286309e-01	5.732767e-01	Not_significant	1.381091e+01	1.368074e+01	1.162613e+01	9.795712e+00	1.223685e+01	1.116596e+01	1.305477e+01
2420	Medtr1g031535	-4.40123	-0.273521	9.014754e+00	1.521022e-02	5.498841e-02	Not_significant	3.129566e+00	6.619713e-01	8.133509e-01	0.000000e+00	1.997852e-01	0.000000e+00	5.521655e-01
2421	Medtr1g031540	-0.0830517	2.643771e+00	5.352227e-02	8.224300e-01	8.853057e-01	Not_significant	6.123063e+00	8.164312e+00	5.406391e+00	6.743781e+00	6.592913e+00	5.204851e+00	4.851169e+00
2422	Medtr1g031560	-0.855954	5.124957e+00	1.462072e+01	4.383028e-03	2.442156e-02	DOWN	3.653428e+01	6.454220e+01	3.808396e+01	2.013290e+01	2.742052e+01	2.749229e+01	2.942254e+01
2423	Medtr1g031580	-1.03423	3.133803e+00	1.704563e+00	2.349676e-01	3.750960e-01	Not_significant	6.939472e+00	3.199528e+01	2.487897e+00	4.430221e+00	3.546188e+00	6.139055e+00	5.324453e+00
2424	Medtr1g031590	1.933459e-02	3.275362e+00	3.422140e-03	9.546815e-01	9.718577e-01	Not_significant	1.047724e+01	1.108802e+01	7.607223e+00	8.122073e+00	9.789476e+00	1.134391e+01	8.676887e+00
2425	Medtr1g031620	1.167846e+00	3.234213e+00	8.655608e+00	1.716494e-02	5.968078e-02	Not_significant	3.469736e+00	8.274641e+00	4.593040e+00	1.240462e+01	9.839423e+00	1.379063e+01	1.269981e+01
2426	Medtr1g031640	-1.13765	2.886658e+00	1.017472e+01	1.159977e-02	4.583993e-02	DOWN	9.116561e+00	1.092253e+01	9.090392e+00	5.463940e+00	4.245436e+00	3.647844e+00	8.637447e+00
2427	Medtr1g031650	-1.2296	2.153860e+00	7.276360e+00	2.544315e-02	7.763172e-02	Not_significant	5.578791e+00	1.037088e+01	2.870650e+00	3.051930e+00	2.896886e+00	1.690464e+00	4.101801e+00
2428	Medtr1g031680	4.883186e-01	4.536841e+00	4.273409e+00	6.994965e-02	1.575316e-01	Not_significant	1.428715e+01	2.394129e+01	1.679330e+01	2.520304e+01	2.707090e+01	2.375547e+01	3.068463e+01
2429	Medtr1g031690	-0.124199	4.959285e+00	1.351067e-01	7.223245e-01	8.140670e-01	Not_significant	4.544674e+01	1.423238e+01	4.291622e+01	2.899334e+01	2.916864e+01	2.780369e+01	2.855485e+01
2432	Medtr1g031720	-0.321207	4.732770e+00	2.144082e+00	1.785213e-01	3.082383e-01	Not_significant	2.626114e+01	3.922180e+01	2.602723e+01	2.072359e+01	2.662138e+01	2.495659e+01	2.165278e+01
2433	Medtr1g031730	-0.914939	4.328235e+00	1.356151e+01	5.419149e-03	2.784357e-02	DOWN	2.544473e+01	2.598237e+01	3.253403e+01	1.727786e+01	1.383513e+01	1.352372e+01	1.139827e+01
2434	Medtr1g031740	8.286950e-01	1.183919e+00	2.242535e+00	1.699017e-01	2.974080e-01	Not_significant	9.524765e-01	1.213614e+00	2.392208e+00	2.116661e+00	2.846940e+00	3.158499e+00	2.445305e+00
2435	Medtr1g031750	-0.197307	5.232273e+00	9.642357e-01	3.528071e-01	5.010031e-01	Not_significant	3.898350e+01	4.374527e+01	3.942359e+01	3.809990e+01	3.176585e+01	3.683433e+01	3.360322e+01
2436	Medtr1g031780	-0.592341	5.263194e+00	9.569141e+00	1.349155e-02	5.077855e-02	Not_significant	4.435819e+01	5.080629e+01	4.774848e+01	2.825497e+01	3.266489e+01	3.394275e+01	3.040855e+01
2437	Medtr1g031790	8.376497e-01	4.159968e+00	9.283976e+00	1.452173e-02	5.336500e-02	Not_significant	9.184595e+00	1.368074e+01	1.397050e+01	2.461234e+01	2.012836e+01	2.113081e+01	2.165278e+01
2438	Medtr1g031820	-0.358083	5.714657e+00	3.519951e+00	9.473268e-02	1.954549e-01	Not_significant	5.653628e+01	6.890017e+01	5.717378e+01	4.676345e+01	4.485178e+01	5.040253e+01	4.231954e+01
2439	Medtr1g031830	1.870026e-01	3.865244e+00	4.503545e-01	5.196972e-01	6.556120e-01	Not_significant	1.204202e+01	1.070187e+01	1.822863e+01	1.481663e+01	1.553330e+01	1.557007e+01	1.439574e+01
2440	Medtr1g031840	-0.710364	5.068303e+00	1.037114e+01	1.104700e-02	4.458254e-02	DOWN	4.966485e+01	4.727578e+01	3.028536e+01	3.047008e+01	2.252578e+01	2.366650e+01	3.036910e+01
2442	Medtr1g031880	2.059914e-01	5.130289e+00	1.127542e+00	3.170676e-01	4.640833e-01	Not_significant	3.170386e+01	3.276758e+01	3.262972e+01	3.554022e+01	3.795919e+01	3.852480e+01	3.533859e+01
2443	Medtr1g031890	-0.682905	4.458452e+00	9.154632e+00	1.501920e-02	5.455293e-02	Not_significant	2.945874e+01	3.116781e+01	2.377855e+01	1.845926e+01	1.713158e+01	1.668222e+01	1.660441e+01
2444	Medtr1g031900	6.595532e-01	4.162888e+00	6.070140e+00	3.697281e-02	1.006017e-01	Not_significant	8.300152e+00	1.963848e+01	1.277439e+01	1.826236e+01	2.372450e+01	2.015212e+01	2.177110e+01
2445	Medtr1g031910	-0.262613	5.608497e+00	2.002916e+00	1.920010e-01	3.249582e-01	Not_significant	4.810006e+01	5.770183e+01	5.870479e+01	3.652471e+01	5.329271e+01	4.831169e+01	3.821774e+01
2446	Medtr1g031930	5.325447e-01	5.547542e+00	5.691206e+00	4.193527e-02	1.098165e-01	Not_significant	3.054728e+01	5.345418e+01	3.114655e+01	4.947081e+01	5.464126e+01	5.743131e+01	4.997098e+01
2447	Medtr1g032100	1.466666e+00	2.736567e+00	3.751326e+00	9.210816e-02	1.917011e-01	Not_significant	7.551778e+00	0.000000e+00	3.157715e+00	7.186804e+00	9.439852e+00	8.674752e+00	9.899539e+00
2448	Medtr1g032110	-0.462137	6.430211e+00	4.576710e+00	6.232535e-02	1.447656e-01	Not_significant	8.225315e+01	1.424893e+02	9.123883e+01	7.575679e+01	7.292161e+01	7.424698e+01	6.409064e+01
2449	Medtr1g032120	-0.422983	3.191531e+00	1.836378e+00	2.097367e-01	3.460732e-01	Not_significant	8.232118e+00	1.346008e+01	1.014296e+01	7.186804e+00	8.940389e+00	7.429146e+00	7.888079e+00
2450	Medtr1g032140	-3.22186	2.813287e+00	3.441334e+01	2.052007e-04	3.920047e-03	DOWN	1.986594e+01	1.875585e+00	2.109928e+01	1.968987e+00	8.990335e-01	1.379063e+00	1.656497e+00
2451	Medtr1g032160	2.109994e-01	3.504062e+00	4.469147e-01	5.212580e-01	6.568897e-01	Not_significant	7.075540e+00	1.202581e+01	1.186535e+01	1.255229e+01	1.228679e+01	1.081008e+01	1.206876e+01
2452	Medtr1g032190	4.600588e-01	3.220204e+00	1.840787e+00	2.092402e-01	3.455944e-01	Not_significant	1.136168e+01	6.619713e+00	5.789144e+00	1.122323e+01	8.890443e+00	1.152185e+01	9.150172e+00
2453	Medtr1g032200	-0.561021	3.059530e+00	2.106757e+00	1.819693e-01	3.122089e-01	Not_significant	1.047724e+01	7.061027e+00	1.153044e+01	5.168592e+00	8.840496e+00	5.783168e+00	8.834649e+00
2454	Medtr1g032220	5.651798e-02	5.770426e+00	9.552295e-02	7.645897e-01	8.454470e-01	Not_significant	5.000502e+01	4.573118e+01	6.411119e+01	4.932313e+01	5.299303e+01	6.316999e+01	5.604480e+01
2456	Medtr1g032250	-1.64045	1.148042e+00	4.216679e+00	7.056235e-02	1.585938e-01	Not_significant	7.211608e+00	4.357977e+00	2.392208e-01	9.844936e-01	1.048872e+00	1.156634e+00	1.577616e-01
2457	Medtr1g032260	2.054457e-01	2.555584e+00	2.907779e-01	6.033434e-01	7.236903e-01	Not_significant	6.259131e+00	3.475349e+00	5.693456e+00	7.186804e+00	5.194416e+00	5.338309e+00	7.296473e+00
2458	Medtr1g032290	6.883344e-02	8.477071e-01	9.015762e-03	9.265216e-01	9.540531e-01	Not_significant	1.224613e+00	3.751170e+00	2.392208e-01	1.673639e+00	1.798067e+00	1.423549e+00	1.814258e+00
2460	Medtr1g032430	5.172131e-02	3.390993e+00	3.140689e-02	8.634196e-01	9.123502e-01	Not_significant	1.238219e+01	9.102105e+00	9.090392e+00	1.269997e+01	8.990335e+00	9.964843e+00	1.053059e+01
2461	Medtr1g032440	-0.237818	6.442715e+00	1.646107e+00	2.328217e-01	3.725598e-01	Not_significant	8.490648e+01	1.133626e+02	8.784189e+01	7.994088e+01	8.101291e+01	7.971875e+01	8.144442e+01
2462	Medtr1g032450	4.371073e-01	8.181778e+00	3.268938e+00	1.054337e-01	2.106034e-01	Not_significant	2.939070e+02	1.432064e+02	3.296942e+02	3.440805e+02	2.958819e+02	3.412959e+02	2.838525e+02
2463	Medtr1g032460	-5.38932	9.772728e-01	3.370913e+01	1.157349e-04	2.867501e-03	DOWN	4.626314e+00	5.737084e+00	2.727118e+00	0.000000e+00	4.994631e-02	2.224295e-01	0.000000e+00
2465	Medtr1g032500	-0.47097	3.882986e+00	2.167409e+00	1.764190e-01	3.057179e-01	Not_significant	1.578390e+01	1.362558e+01	2.263029e+01	1.594880e+01	1.223685e+01	9.519984e+00	1.285757e+01
2466	Medtr1g032520	3.414876e-01	6.088407e+00	3.695773e+00	8.805594e-02	1.856499e-01	Not_significant	5.993798e+01	5.235089e+01	6.152760e+01	7.221261e+01	7.022451e+01	7.744996e+01	8.187826e+01
2469	Medtr1g032560	7.182154e+00	-0.807191	7.826808e+00	2.808725e-02	8.310084e-02	Not_significant	0.000000e+00	0.000000e+00	0.000000e+00	9.352690e-01	7.491946e-01	9.786900e-01	5.521655e-01
2470	Medtr1g032570	-0.494012	4.820316e+00	3.145054e+00	1.112919e-01	2.188594e-01	Not_significant	2.462832e+01	5.284737e+01	2.617076e+01	2.407087e+01	2.227605e+01	2.317716e+01	2.394032e+01
2471	Medtr1g032580	-0.709823	4.890478e+00	1.219767e+01	7.240775e-03	3.351975e-02	DOWN	4.204503e+01	3.376053e+01	3.698354e+01	2.682745e+01	2.072772e+01	2.157566e+01	2.508409e+01
2472	Medtr1g032590	-0.675389	6.074678e-01	1.157011e+00	3.113747e-01	4.582723e-01	Not_significant	1.768885e+00	1.434271e+00	2.392208e+00	1.427516e+00	1.148765e+00	9.786900e-01	8.676887e-01
2473	Medtr1g032600	-1.00846	3.593381e+00	1.178192e+01	7.944423e-03	3.557876e-02	DOWN	1.217809e+01	2.195538e+01	1.535798e+01	6.891456e+00	8.440926e+00	8.808210e+00	1.021506e+01
2474	Medtr1g032610	-0.135523	3.311156e+00	1.278030e-01	7.292964e-01	8.194978e-01	Not_significant	5.374689e+00	9.819240e+00	1.507091e+01	1.004184e+01	7.442000e+00	9.297555e+00	1.167436e+01
2476	Medtr1g032630	5.445249e-01	4.437655e+00	5.126488e+00	5.100090e-02	1.260199e-01	Not_significant	1.870936e+01	1.208098e+01	2.009455e+01	2.658133e+01	2.247584e+01	2.411136e+01	2.689835e+01
2479	Medtr1g032720	-6.49873	6.221387e-01	2.921735e+01	7.395381e-04	8.342651e-03	DOWN	6.463233e+00	2.096242e+00	1.818078e+00	9.844936e-02	0.000000e+00	0.000000e+00	0.000000e+00
2480	Medtr1g032730	-0.463673	6.756854e+00	4.976760e+00	5.380605e-02	1.304624e-01	Not_significant	1.068134e+02	1.519224e+02	1.364037e+02	1.025350e+02	8.485878e+01	9.724619e+01	7.659325e+01
2481	Medtr1g032740	-0.371005	2.597735e-01	3.077112e-01	5.932134e-01	7.154246e-01	Not_significant	1.428715e+00	1.268778e+00	1.387481e+00	1.033718e+00	9.989262e-01	1.112148e+00	5.127251e-01
2486	Medtr1g032860	1.814922e+00	3.329821e+00	1.772252e+01	2.494997e-03	1.729926e-02	UP	4.354178e+00	1.654928e+00	6.793872e+00	1.250307e+01	1.603276e+01	1.485829e+01	1.337029e+01
2490	Medtr1g032930	-0.257013	6.409656e+00	1.933956e+00	1.990854e-01	3.336386e-01	Not_significant	8.721963e+01	1.033778e+02	9.013841e+01	6.896378e+01	7.751667e+01	8.892733e+01	7.828919e+01
2493	Medtr1g032980	-8.99136	4.775443e-01	2.679332e+01	1.511762e-03	1.263930e-02	DOWN	4.898451e+00	1.103285e+00	3.349092e+00	0.000000e+00	0.000000e+00	0.000000e+00	0.000000e+00
2494	Medtr1g033000	8.729694e-01	2.265632e+00	2.184718e+00	1.749754e-01	3.037695e-01	Not_significant	7.075540e+00	4.413142e-01	3.062027e+00	5.365490e+00	4.844792e+00	6.583914e+00	5.600536e+00
2497	Medtr1g033050	-7.59134	-0.769069	1.103830e+01	1.373217e-02	5.138832e-02	Not_significant	8.164084e-01	1.379107e+00	1.339637e+00	0.000000e+00	0.000000e+00	0.000000e+00	0.000000e+00
2498	Medtr1g033080	1.260594e+00	1.131438e+01	1.428558e+01	4.681649e-03	2.543366e-02	UP	1.589275e+03	8.550462e+02	1.919030e+03	2.779718e+03	3.880778e+03	3.380573e+03	3.421257e+03
2499	Medtr1g033090	-1.07132	1.793807e-02	1.886701e+00	2.035122e-01	3.385348e-01	Not_significant	1.564783e+00	1.158450e+00	1.531013e+00	2.461234e-01	9.989262e-01	7.562604e-01	2.366424e-01
2500	Medtr1g033100	1.357810e+00	7.420125e+00	1.252092e+01	8.800093e-03	3.804710e-02	UP	1.024593e+02	4.661381e+01	1.407575e+02	1.885798e+02	2.878905e+02	2.208725e+02	2.109272e+02
2502	Medtr1g033130	1.210709e+00	8.037486e+00	6.233427e+00	4.538132e-02	1.160552e-01	Not_significant	1.651186e+02	6.652811e+01	2.357761e+02	2.136843e+02	4.502660e+02	3.623377e+02	3.446696e+02
2503	Medtr1g033160	-8.72943	2.476814e-01	2.170800e+01	2.659202e-03	1.789976e-02	DOWN	5.714859e+00	1.765257e+00	5.741300e-01	0.000000e+00	0.000000e+00	0.000000e+00	0.000000e+00
2506	Medtr1g033220	-7.19784	-1.11446	8.325369e+00	2.485934e-02	7.637794e-02	Not_significant	1.224613e+00	8.274641e-01	6.698184e-01	0.000000e+00	0.000000e+00	0.000000e+00	0.000000e+00
2507	Medtr1g033230	-0.299277	1.372360e+00	2.877082e-01	6.052896e-01	7.250053e-01	Not_significant	2.381191e+00	1.654928e+00	4.449508e+00	1.181392e+00	2.946832e+00	2.713640e+00	2.090341e+00
2508	Medtr1g033240	-1.27227	1.622664e+00	6.818839e+00	2.925199e-02	8.549917e-02	Not_significant	4.082042e+00	3.971828e+00	5.310703e+00	2.412009e+00	1.498389e+00	1.690464e+00	1.972020e+00
2509	Medtr1g033310	1.745409e+00	1.056202e-01	2.561082e+00	1.391174e-01	2.574717e-01	Not_significant	5.442723e-01	5.516427e-01	0.000000e+00	2.264335e+00	3.496242e-01	1.067662e+00	1.972020e+00
2510	Medtr1g033340	6.106824e-01	5.541037e+00	8.346699e+00	1.866531e-02	6.318569e-02	Not_significant	2.952677e+01	2.885091e+01	4.688728e+01	4.469601e+01	5.723847e+01	5.618570e+01	6.176366e+01
2512	Medtr1g033420	6.854753e-01	5.778099e+00	1.403844e+01	4.918512e-03	2.622794e-02	UP	4.109256e+01	4.010443e+01	4.334682e+01	6.576418e+01	7.017456e+01	6.446008e+01	5.845067e+01
2513	Medtr1g033430	-7.22787	-1.0583	8.497240e+00	2.386006e-02	7.430437e-02	Not_significant	6.803403e-01	1.654928e+00	4.784417e-01	0.000000e+00	0.000000e+00	0.000000e+00	0.000000e+00
2514	Medtr1g033440	-0.792833	4.228497e+00	1.029163e+01	1.126424e-02	4.506242e-02	DOWN	1.660030e+01	3.613260e+01	2.363502e+01	1.043563e+01	1.678196e+01	1.579250e+01	1.120107e+01
2515	Medtr1g033450	4.846055e-01	3.366846e+00	2.213272e+00	1.723815e-01	3.006377e-01	Not_significant	1.394698e+01	7.833327e+00	5.358547e+00	1.348756e+01	1.258647e+01	9.920357e+00	8.440245e+00
2516	Medtr1g033480	5.542019e-01	4.533157e+00	5.074036e+00	5.196245e-02	1.275948e-01	Not_significant	2.279140e+01	1.456337e+01	1.832432e+01	2.564606e+01	2.886897e+01	2.620220e+01	2.496577e+01
2517	Medtr1g033500	5.054855e-01	5.194314e+00	4.751386e+00	5.841107e-02	1.383202e-01	Not_significant	2.660131e+01	2.576171e+01	3.865809e+01	4.617275e+01	4.350323e+01	3.830237e+01	3.656125e+01
2520	Medtr1g033550	1.069784e-01	3.268967e+00	1.021267e-01	7.568835e-01	8.397457e-01	Not_significant	4.422212e+00	1.252229e+01	1.205673e+01	7.629826e+00	1.278625e+01	9.875871e+00	7.454235e+00
2523	Medtr1g033600	1.250019e-01	2.958046e+00	1.370405e-01	7.201524e-01	8.125699e-01	Not_significant	6.871438e+00	6.123234e+00	9.138236e+00	9.352690e+00	6.493020e+00	8.407836e+00	7.296473e+00
2525	Medtr1g033620	-0.636939	5.145268e+00	7.431707e+00	2.423094e-02	7.514932e-02	Not_significant	4.864433e+01	3.420185e+01	5.401607e+01	2.357862e+01	3.136628e+01	3.234125e+01	2.295431e+01
2532	Medtr1g033750	3.450100e+00	8.445591e-01	1.598233e+01	1.924452e-03	1.473184e-02	UP	2.721361e-01	4.413142e-01	0.000000e+00	2.805807e+00	2.597208e+00	2.179809e+00	3.431314e+00
2533	Medtr1g033810	7.373116e-01	2.658842e+00	2.434478e+00	1.545477e-01	2.778198e-01	Not_significant	6.939472e+00	3.309856e+00	2.774962e+00	5.070142e+00	7.641785e+00	7.918491e+00	9.820659e+00
2534	Medtr1g033830	-0.394387	7.066173e+00	4.579947e+00	6.224965e-02	1.446411e-01	Not_significant	1.404903e+02	1.949505e+02	1.301361e+02	1.077036e+02	1.318083e+02	1.106365e+02	1.216736e+02
2535	Medtr1g033840	1.411815e+00	3.492870e+00	1.885591e+01	2.060318e-03	1.532891e-02	UP	7.211608e+00	4.192485e+00	6.411119e+00	1.550577e+01	1.683191e+01	1.459138e+01	1.329141e+01
2536	Medtr1g033850	-7.21976	-1.10188	8.390752e+00	2.447283e-02	7.560357e-02	Not_significant	1.428715e+00	7.722998e-01	5.741300e-01	0.000000e+00	0.000000e+00	0.000000e+00	0.000000e+00
2537	Medtr1g033900	-2.15472	6.831962e-01	7.275718e+00	2.489163e-02	7.645382e-02	Not_significant	4.354178e+00	2.868542e+00	1.722390e+00	9.844936e-02	5.993557e-01	1.156634e+00	0.000000e+00
2541	Medtr1g033950	2.245556e-01	2.292686e+00	2.388655e-01	6.372108e-01	7.508792e-01	Not_significant	1.836919e+00	7.061027e+00	4.114598e+00	4.085649e+00	4.744899e+00	5.738682e+00	5.955500e+00
2542	Medtr1g033960	2.385694e-01	8.764510e-01	1.107448e-01	7.472582e-01	8.324217e-01	Not_significant	4.082042e-01	2.758214e+00	1.626702e+00	2.067437e+00	9.989262e-01	2.580183e+00	1.656497e+00
2544	Medtr1g034000	4.210218e-01	4.702398e+00	2.789012e+00	1.306451e-01	2.458003e-01	Not_significant	1.694047e+01	2.780279e+01	2.152988e+01	3.066698e+01	2.562246e+01	3.149602e+01	2.745052e+01
2546	Medtr1g034030	-0.846873	6.243260e+00	2.160628e+01	1.341993e-03	1.171888e-02	DOWN	9.592799e+01	1.046466e+02	1.109028e+02	6.089093e+01	5.474115e+01	5.747579e+01	4.508037e+01
2548	Medtr1g034050	7.287705e-01	2.571640e+00	3.862137e+00	8.232114e-02	1.768493e-01	Not_significant	3.877940e+00	5.075113e+00	4.066754e+00	6.300759e+00	9.090228e+00	6.316999e+00	6.152702e+00
2549	Medtr1g034060	1.712025e+00	8.390182e+00	3.202334e+01	3.767198e-04	5.610879e-03	UP	1.899510e+02	7.689899e+01	2.010412e+02	4.867337e+02	4.759384e+02	4.577155e+02	4.594412e+02
2550	Medtr1g034120	-0.258422	7.156217e+00	1.964417e+00	1.959129e-01	3.295722e-01	Not_significant	1.800181e+02	1.456337e+02	1.486040e+02	1.341373e+02	1.355043e+02	1.252278e+02	1.286940e+02
2551	Medtr1g034140	-0.263721	-0.657005	6.558430e-02	8.045610e-01	8.723336e-01	Not_significant	1.088545e+00	0.000000e+00	8.611950e-01	4.922468e-01	0.000000e+00	1.067662e+00	2.760828e-01
2553	Medtr1g034170	-0.480681	6.581130e+00	5.356893e+00	4.702915e-02	1.189869e-01	Not_significant	8.361383e+01	1.537980e+02	1.099459e+02	7.167114e+01	8.071323e+01	9.017293e+01	7.963016e+01
2557	Medtr1g034210	2.383520e-02	2.885502e+00	4.548763e-03	9.477627e-01	9.669371e-01	Not_significant	8.300152e+00	6.950698e+00	6.506807e+00	7.334478e+00	5.743825e+00	9.030639e+00	7.178152e+00
2558	Medtr1g034240	1.248613e-01	6.931011e+00	4.435413e-01	5.227926e-01	6.583541e-01	Not_significant	1.151136e+02	9.339311e+01	1.387481e+02	1.273443e+02	1.176735e+02	1.293650e+02	1.318098e+02
2560	Medtr1g034260	1.426304e+00	6.567419e+00	1.439221e+01	6.309633e-03	3.057684e-02	UP	7.490547e+01	1.781806e+01	6.592926e+01	1.418655e+02	1.178733e+02	1.139284e+02	1.307844e+02
2562	Medtr1g034290	-0.607589	5.233695e+00	7.648856e+00	2.274109e-02	7.188098e-02	Not_significant	4.422212e+01	6.465253e+01	2.650567e+01	2.603986e+01	3.531204e+01	2.362202e+01	4.239843e+01
2563	Medtr1g034300	3.069426e-01	2.742033e+00	6.616696e-01	4.378153e-01	5.814114e-01	Not_significant	7.483744e+00	6.343891e+00	4.162443e+00	6.054636e+00	9.739530e+00	6.228027e+00	6.152702e+00
2564	Medtr1g034320	-0.400712	6.485875e+00	3.378074e+00	1.005994e-01	2.037938e-01	Not_significant	1.008945e+02	1.463508e+02	7.157488e+01	7.728275e+01	8.041356e+01	7.420249e+01	7.604108e+01
2566	Medtr1g034340	8.890299e-01	3.712415e+00	4.889336e+00	5.554344e-02	1.334197e-01	Not_significant	9.660833e+00	3.696006e+00	1.377912e+01	1.284764e+01	1.778089e+01	1.681567e+01	1.640720e+01
2567	Medtr1g034350	-0.519671	3.087178e+00	2.555717e+00	1.457605e-01	2.660564e-01	Not_significant	1.013707e+01	8.881448e+00	1.167398e+01	7.236028e+00	7.491946e+00	6.672886e+00	6.744308e+00
2568	Medtr1g034360	1.720341e+00	5.821520e+00	7.630376e+01	1.415019e-05	9.461124e-04	UP	2.496849e+01	2.013496e+01	3.033320e+01	7.546144e+01	8.016382e+01	9.075125e+01	7.324082e+01
2569	Medtr1g034390	-0.521396	2.697255e+00	2.140548e+00	1.788569e-01	3.087100e-01	Not_significant	8.504254e+00	6.950698e+00	9.329613e+00	6.743781e+00	5.544040e+00	5.071393e+00	2.642507e+00
2572	Medtr1g034450	-0.76878	9.872900e-01	1.087666e+00	3.252006e-01	4.725207e-01	Not_significant	4.082042e+00	3.254692e+00	2.870650e-01	8.860443e-01	1.848013e+00	1.245605e+00	1.735377e+00
2573	Medtr1g034480	2.338909e+00	1.545091e+00	1.513368e+01	3.721087e-03	2.208186e-02	UP	1.428715e+00	7.722998e-01	2.870650e-01	6.349984e+00	2.697101e+00	3.158499e+00	4.930049e+00
2574	Medtr1g034490	1.207121e+00	3.751041e+00	1.449631e+01	4.493162e-03	2.482340e-02	UP	8.368186e+00	5.185442e+00	9.473145e+00	1.850848e+01	1.882976e+01	1.543661e+01	1.766930e+01
2575	Medtr1g034500	-1.18933	1.171581e+00	3.425185e+00	9.873890e-02	2.012607e-01	Not_significant	6.599301e+00	1.710092e+00	1.913767e+00	1.230617e+00	1.897960e+00	9.786900e-01	9.860099e-01
2577	Medtr1g034785	-0.714229	3.878199e+00	7.737388e+00	2.216807e-02	7.069037e-02	Not_significant	1.959380e+01	2.063144e+01	1.822863e+01	1.127245e+01	1.168744e+01	1.258951e+01	8.321924e+00
2578	Medtr1g034960	1.696993e-01	2.541451e+00	1.908460e-01	6.729304e-01	7.779265e-01	Not_significant	6.055029e+00	5.516427e+00	4.736573e+00	5.119367e+00	5.593986e+00	7.518118e+00	5.521655e+00
2579	Medtr1g035010	-0.374599	7.041696e+00	3.346071e+00	1.019869e-01	2.057452e-01	Not_significant	1.595398e+02	1.989224e+02	1.084627e+02	1.143982e+02	1.252653e+02	1.105030e+02	1.045565e+02
2581	Medtr1g035040	6.315156e-01	6.812512e+00	1.201475e+01	7.539155e-03	3.450550e-02	UP	7.980392e+01	7.827810e+01	9.535343e+01	1.275412e+02	1.318583e+02	1.319007e+02	1.413149e+02
2582	Medtr1g035090	2.247475e+00	2.895483e+00	3.423948e+01	2.885155e-04	4.806382e-03	UP	3.061532e+00	2.758214e+00	1.722390e+00	1.274919e+01	1.158754e+01	1.085456e+01	8.558566e+00
2583	Medtr1g035130	-0.03005	5.847327e+00	2.459157e-02	8.789907e-01	9.225860e-01	Not_significant	5.299851e+01	5.190958e+01	6.808225e+01	5.483630e+01	5.868691e+01	5.489561e+01	6.089597e+01
2584	Medtr1g035140	1.366243e+00	2.921417e+00	1.380295e+01	5.171902e-03	2.709608e-02	UP	3.265634e+00	3.089199e+00	6.028365e+00	8.614319e+00	1.098819e+01	1.196671e+01	8.282483e+00
2585	Medtr1g035190	5.266079e-01	4.964825e+00	6.729259e+00	2.996525e-02	8.699805e-02	Not_significant	2.768985e+01	2.327932e+01	2.277382e+01	3.701696e+01	3.646080e+01	3.251920e+01	3.813886e+01
2588	Medtr1g035230	1.340599e+00	6.718494e+00	2.301553e+01	1.137269e-03	1.065313e-02	UP	6.170687e+01	3.216077e+01	8.554537e+01	1.418655e+02	1.443448e+02	1.390629e+02	1.316915e+02
2590	Medtr1g035250	1.165270e-01	5.049020e-01	2.709082e-02	8.729209e-01	9.186069e-01	Not_significant	9.524765e-01	2.206571e+00	7.655067e-01	2.953481e-01	2.147691e+00	1.690464e+00	1.183212e+00
2591	Medtr1g035260	-0.128455	2.961965e+00	1.514929e-01	7.065310e-01	8.025193e-01	Not_significant	7.619812e+00	7.722998e+00	9.042548e+00	6.448433e+00	8.141248e+00	7.740548e+00	7.138712e+00
2592	Medtr1g035300	2.531522e-01	-0.164042	6.918631e-02	7.979342e-01	8.681168e-01	Not_significant	5.442723e-01	8.826283e-01	3.827533e-01	9.844936e-02	8.490872e-01	1.112148e+00	1.617056e+00
2594	Medtr1g035330	-0.322545	4.903000e+00	1.988913e+00	1.934124e-01	3.267210e-01	Not_significant	2.694148e+01	3.977344e+01	3.841887e+01	2.963326e+01	2.791999e+01	2.584631e+01	2.023292e+01
2596	Medtr1g035360	5.030161e-01	1.693552e+00	8.979794e-01	3.691635e-01	5.170546e-01	Not_significant	3.401702e+00	8.826283e-01	3.636157e+00	3.445728e+00	3.496242e+00	3.870274e+00	3.194672e+00
2600	Medtr1g035420	9.695055e-01	3.183769e+00	9.007168e+00	1.562244e-02	5.601489e-02	Not_significant	7.075540e+00	3.971828e+00	6.937404e+00	1.196160e+01	9.240067e+00	1.356820e+01	1.009674e+01
2604	Medtr1g035620	-7.128	4.828958e-01	2.430927e+01	1.668006e-03	1.341073e-02	DOWN	6.531267e+00	1.103285e+00	1.818078e+00	0.000000e+00	4.994631e-02	0.000000e+00	0.000000e+00
2608	Medtr1g035690	6.611682e-02	4.113579e+00	5.804064e-02	8.152376e-01	8.799664e-01	Not_significant	2.245123e+01	1.003990e+01	1.794156e+01	1.747476e+01	1.523362e+01	1.810576e+01	1.924691e+01
2609	Medtr1g035700	-0.0603798	4.893979e+00	6.083725e-02	8.109355e-01	8.768129e-01	Not_significant	1.966184e+01	3.420185e+01	3.698354e+01	2.820574e+01	2.916864e+01	2.762575e+01	3.155232e+01
2611	Medtr1g035720	1.676968e+00	1.230644e+00	8.944541e+00	1.584651e-02	5.650429e-02	Not_significant	1.088545e+00	1.213614e+00	8.611950e-01	4.036424e+00	3.646080e+00	2.580183e+00	2.248103e+00
2612	Medtr1g035730	2.655069e+00	4.013844e+00	3.616874e+01	2.487668e-04	4.386691e-03	UP	8.164084e+00	1.103285e+00	3.157715e+00	2.495691e+01	2.262568e+01	2.166464e+01	3.056631e+01
2613	Medtr1g035750	1.068298e+00	-0.862849	6.149552e-01	4.500857e-01	5.926221e-01	Not_significant	1.088545e+00	0.000000e+00	0.000000e+00	5.906962e-01	6.493020e-01	6.672886e-01	2.366424e-01
2615	Medtr1g035770	6.678292e-01	2.729881e+00	1.601811e+00	2.387348e-01	3.797133e-01	Not_significant	5.578791e+00	1.048121e+00	7.559379e+00	7.925174e+00	7.092376e+00	6.050083e+00	1.041226e+01
2623	Medtr1g036120	-5.16496	-0.11603	1.445227e+01	4.600847e-03	2.516844e-02	DOWN	3.333668e+00	9.929569e-01	1.578858e+00	0.000000e+00	1.498389e-01	0.000000e+00	0.000000e+00
2625	Medtr1g036280	4.640128e-01	2.603304e+00	1.522495e+00	2.497638e-01	3.918495e-01	Not_significant	4.966485e+00	4.578635e+00	5.502079e+00	6.005411e+00	8.440926e+00	6.450457e+00	5.876619e+00
2627	Medtr1g036390	-0.136661	3.680544e+00	2.064307e-01	6.607749e-01	7.689852e-01	Not_significant	1.755278e+01	1.015023e+01	1.353990e+01	1.102633e+01	1.258647e+01	1.316783e+01	1.108275e+01
2629	Medtr1g036420	-0.317915	3.276783e+00	6.877710e-01	4.292365e-01	5.737229e-01	Not_significant	5.578791e+00	1.301877e+01	1.397050e+01	9.303465e+00	6.692805e+00	9.519984e+00	9.031851e+00
2630	Medtr1g036430	-0.657106	4.417799e+00	7.778094e+00	2.190897e-02	7.018984e-02	Not_significant	2.537669e+01	2.565139e+01	3.200775e+01	1.954220e+01	1.643234e+01	1.668222e+01	1.329141e+01
2632	Medtr1g036460	-3.44131	1.469176e+00	3.494902e+01	1.384045e-04	3.149112e-03	DOWN	6.123063e+00	1.434271e+00	9.186080e+00	6.399209e-01	2.497315e-01	6.228027e-01	5.916059e-01
2633	Medtr1g036490	-2.4932	5.284367e+00	4.115171e+01	2.412488e-04	4.302995e-03	DOWN	1.053167e+02	2.813378e+01	9.377457e+01	1.028796e+01	1.193717e+01	1.352372e+01	9.386814e+00
2634	Medtr1g036510	-0.95512	4.645210e+00	1.166054e+01	8.163157e-03	3.619146e-02	DOWN	3.401702e+01	2.250702e+01	4.545196e+01	2.288948e+01	1.488400e+01	1.419100e+01	2.058789e+01
2635	Medtr1g036520	8.840059e-01	4.810235e+00	1.493181e+01	4.126551e-03	2.354083e-02	UP	2.115858e+01	1.693543e+01	1.865923e+01	3.125767e+01	4.005694e+01	3.349789e+01	3.407650e+01
2637	Medtr1g036580	-2.26849	1.522593e+00	1.405354e+01	4.733023e-03	2.562711e-02	DOWN	3.129566e+00	5.626756e+00	6.506807e+00	4.922468e-02	1.198711e+00	2.001866e+00	9.860099e-01
2638	Medtr1g036590	2.015855e+00	2.394911e-02	3.829355e+00	7.656137e-02	1.680912e-01	Not_significant	0.000000e+00	0.000000e+00	9.568834e-01	1.181392e+00	1.098819e+00	1.868408e+00	1.183212e+00
2639	Medtr1g036630	-10.8048	2.248938e+00	7.155490e+01	8.556933e-05	2.444457e-03	DOWN	2.129465e+01	1.103285e+00	1.062141e+01	0.000000e+00	0.000000e+00	0.000000e+00	0.000000e+00
2642	Medtr1g036710	-0.213903	2.407120e+00	1.719845e-01	6.884651e-01	7.895035e-01	Not_significant	7.483744e+00	2.647885e+00	6.746028e+00	3.445728e+00	6.642859e+00	4.181675e+00	5.324453e+00
2644	Medtr1g036750	7.214669e-01	5.075064e+00	1.304882e+01	6.028603e-03	2.984462e-02	UP	2.313157e+01	2.609270e+01	2.363502e+01	3.622937e+01	4.165522e+01	4.226161e+01	4.220122e+01
2645	Medtr1g036800	-2.14553	7.244060e-01	5.976842e+00	3.455695e-02	9.589658e-02	Not_significant	3.809906e+00	3.309856e-01	3.444780e+00	4.922468e-02	4.495168e-01	1.112148e+00	1.774818e+00
2646	Medtr1g036820	-1.02085	2.703085e+00	6.392313e+00	3.333408e-02	9.367850e-02	Not_significant	8.572288e+00	6.399055e+00	1.129122e+01	3.298054e+00	5.444148e+00	4.137189e+00	5.797738e+00
2648	Medtr1g036850	-0.422462	2.213091e+00	8.771451e-01	3.744398e-01	5.223049e-01	Not_significant	4.286144e+00	4.688963e+00	6.411119e+00	5.562389e+00	3.346403e+00	2.936070e+00	4.535646e+00
2652	Medtr1g037010	1.034541e+00	4.798968e+00	2.415049e+01	9.356779e-04	9.470263e-03	UP	1.714458e+01	1.627346e+01	1.956826e+01	3.293131e+01	3.411333e+01	4.163881e+01	3.242001e+01
2653	Medtr1g037020	1.726307e+00	2.622851e+00	1.776279e+01	2.486667e-03	1.726084e-02	UP	2.177089e+00	3.530513e+00	2.631429e+00	9.894161e+00	7.891517e+00	1.000933e+01	6.192142e+00
2654	Medtr1g037030	-0.23381	3.537132e+00	4.769382e-01	5.079344e-01	6.459896e-01	Not_significant	1.088545e+01	1.980397e+01	8.659794e+00	1.486585e+01	1.068851e+01	7.473632e+00	8.243043e+00
2656	Medtr1g037130	-1.04331	2.699923e+00	8.645500e+00	1.721268e-02	5.979000e-02	Not_significant	7.143574e+00	1.180515e+01	8.946859e+00	3.937975e+00	5.344255e+00	4.181675e+00	3.510195e+00
2657	Medtr1g037150	3.088591e-01	-0.25048	1.266777e-01	7.298856e-01	8.197640e-01	Not_significant	8.164084e-01	7.722998e-01	6.698184e-01	1.968987e-01	1.098819e+00	1.423549e+00	2.366424e-01
2659	Medtr1g037250	-0.978057	1.099570e+00	2.893067e+00	1.247359e-01	2.377749e-01	Not_significant	4.626314e+00	3.199528e+00	1.531013e+00	2.756582e+00	7.491946e-01	1.245605e+00	3.944040e-01
2660	Medtr1g037260	-0.131317	2.180839e+00	1.080176e-01	7.502440e-01	8.347704e-01	Not_significant	3.741872e+00	4.744127e+00	6.315430e+00	4.134873e+00	4.145544e+00	5.204851e+00	2.760828e+00
2661	Medtr1g037280	-0.172053	5.026619e+00	6.835266e-01	4.306063e-01	5.751104e-01	Not_significant	3.170386e+01	3.949762e+01	3.487840e+01	2.318483e+01	3.671054e+01	3.541078e+01	2.610954e+01
2663	Medtr1g037310	-0.489403	6.102466e+00	6.847745e+00	2.888704e-02	8.475289e-02	Not_significant	7.769487e+01	8.964194e+01	7.310589e+01	4.700957e+01	6.458058e+01	6.036738e+01	6.791636e+01
2666	Medtr1g037450	2.258068e-01	3.375604e+00	3.591816e-01	5.643405e-01	6.921432e-01	Not_significant	5.850927e+00	1.114318e+01	1.119554e+01	1.397981e+01	8.440926e+00	1.081008e+01	1.049115e+01
2667	Medtr1g037460	5.606075e-01	3.034551e+00	1.942433e+00	1.982114e-01	3.324877e-01	Not_significant	9.864935e+00	4.137320e+00	5.932677e+00	7.482152e+00	8.141248e+00	1.285643e+01	8.243043e+00
2668	Medtr1g037470	-4.71255	8.898780e-01	2.010219e+01	8.255458e-04	8.875783e-03	DOWN	6.667335e+00	2.647885e+00	2.822806e+00	0.000000e+00	4.495168e-01	0.000000e+00	3.944040e-02
2671	Medtr1g037520	-1.04285	4.479281e+00	2.078367e+01	1.518603e-03	1.265366e-02	DOWN	2.646524e+01	3.365021e+01	3.310816e+01	1.511198e+01	1.453438e+01	1.543661e+01	1.719601e+01
2672	Medtr1g037550	7.767401e+00	1.109163e-02	1.160742e+01	1.227970e-02	4.760779e-02	UP	0.000000e+00	0.000000e+00	0.000000e+00	1.427516e+00	4.495168e-01	2.046352e+00	2.248103e+00
2674	Medtr1g037570	5.546489e-01	3.039623e+00	2.633747e+00	1.404682e-01	2.591768e-01	Not_significant	6.123063e+00	8.936612e+00	5.071482e+00	1.112478e+01	9.689584e+00	8.452322e+00	7.454235e+00
2675	Medtr1g037580	-1.16149	6.979418e-02	2.057368e+00	1.857867e-01	3.167593e-01	Not_significant	1.836919e+00	8.826283e-01	1.626702e+00	1.968987e-01	7.991409e-01	8.897181e-01	5.127251e-01
2676	Medtr1g037590	5.764458e-01	9.886651e-01	1.016594e+00	3.408914e-01	4.888026e-01	Not_significant	1.632817e+00	1.544600e+00	1.531013e+00	3.298054e+00	2.597208e+00	1.423549e+00	1.183212e+00
2678	Medtr1g037630	2.625320e+00	7.409968e+00	3.377651e+01	7.733318e-04	8.544963e-03	UP	5.401902e+01	1.654928e+01	7.688558e+01	2.396258e+02	2.866419e+02	2.690508e+02	2.468574e+02
2679	Medtr1g037650	3.251813e+00	1.645822e+00	2.012906e+01	1.303945e-03	1.156288e-02	UP	8.164084e-01	0.000000e+00	6.698184e-01	4.627120e+00	4.495168e+00	4.759992e+00	5.679417e+00
2681	Medtr1g037680	1.023122e+00	1.767201e+00	3.629978e+00	9.064330e-02	1.895592e-01	Not_significant	4.082042e+00	1.268778e+00	1.387481e+00	4.134873e+00	4.145544e+00	4.404105e+00	3.707397e+00
2682	Medtr1g037690	5.514243e-01	3.695344e+00	2.859297e+00	1.265029e-01	2.402729e-01	Not_significant	1.571586e+01	4.799292e+00	1.148260e+01	1.663794e+01	1.248658e+01	1.485829e+01	1.400134e+01
2686	Medtr1g037750	1.837808e+00	-0.374395	2.916274e+00	1.172945e-01	2.269474e-01	Not_significant	8.164084e-01	1.103285e-01	1.435325e-01	5.906962e-01	1.848013e+00	1.067662e+00	1.577616e-01
2688	Medtr1g038260	3.044003e+00	9.290731e-01	1.370168e+01	3.970038e-03	2.298222e-02	UP	7.483744e-01	0.000000e+00	3.827533e-01	3.051930e+00	3.096671e+00	2.802612e+00	2.445305e+00
2691	Medtr1g038300	-1.67146	3.535894e+00	3.336648e+01	3.118618e-04	5.072245e-03	DOWN	1.483142e+01	2.509974e+01	1.918551e+01	5.020918e+00	7.192268e+00	6.183541e+00	3.115791e+00
2692	Medtr1g038340	4.558551e-01	4.651024e+00	4.493310e+00	6.431337e-02	1.481285e-01	Not_significant	1.938970e+01	2.118308e+01	2.119497e+01	2.751660e+01	2.642160e+01	3.087322e+01	2.855485e+01
2696	Medtr1g038430	8.056396e-01	3.119510e+00	1.713890e+00	2.282310e-01	3.673046e-01	Not_significant	8.504254e+00	4.413142e-01	1.181751e+01	1.230617e+01	9.140174e+00	9.653442e+00	8.243043e+00
2700	Medtr1g038560	-2.48793	1.288798e+00	1.501418e+01	3.996029e-03	2.307065e-02	DOWN	5.782893e+00	2.978871e+00	4.688728e+00	4.922468e-01	1.348550e+00	5.338309e-01	7.888079e-01
2701	Medtr1g038570	-0.652946	5.131393e+00	1.038126e+01	1.101979e-02	4.450916e-02	DOWN	4.156880e+01	5.455746e+01	3.559606e+01	2.480924e+01	3.141623e+01	2.664706e+01	3.013246e+01
2703	Medtr1g038650	9.024566e-01	5.164007e+00	1.652486e+01	3.068552e-03	1.958658e-02	UP	2.075038e+01	3.182978e+01	2.148203e+01	4.804329e+01	4.470195e+01	4.372965e+01	3.967704e+01
2705	Medtr1g038680	6.757592e-01	4.170539e+00	7.392126e+00	2.451737e-02	7.569389e-02	Not_significant	1.068134e+01	1.588731e+01	1.416187e+01	2.062514e+01	2.142697e+01	2.259884e+01	1.991740e+01
2708	Medtr1g038760	-0.458038	4.131243e+00	2.360326e+00	1.602160e-01	2.851997e-01	Not_significant	1.571586e+01	2.868542e+01	1.803725e+01	1.688407e+01	1.293609e+01	1.463586e+01	1.510567e+01
2710	Medtr1g038793	6.051915e-01	4.528477e+00	7.464805e+00	2.399696e-02	7.465311e-02	Not_significant	1.959380e+01	1.616313e+01	1.784587e+01	2.731970e+01	2.707090e+01	2.691397e+01	2.591234e+01
2712	Medtr1g038803	-2.92516	-0.357458	8.886868e+00	1.225550e-02	4.755020e-02	DOWN	2.381191e+00	8.826283e-01	1.148260e+00	4.430221e-01	1.498389e-01	0.000000e+00	0.000000e+00
2713	Medtr1g038810	-0.978963	5.210849e+00	2.428708e+01	9.183880e-04	9.380846e-03	DOWN	5.109356e+01	4.848939e+01	5.148032e+01	2.382475e+01	2.811977e+01	2.482314e+01	3.080295e+01
2714	Medtr1g038815	-0.232047	5.506106e+00	1.197937e+00	3.032953e-01	4.496179e-01	Not_significant	5.347475e+01	5.201991e+01	4.282053e+01	3.627859e+01	4.150538e+01	4.853412e+01	4.283227e+01
2715	Medtr1g038820	-0.941136	1.420506e+00	3.321759e+00	1.032258e-01	2.074495e-01	Not_significant	3.469736e+00	2.537556e+00	5.262858e+00	1.427516e+00	2.297530e+00	2.090838e+00	1.025450e+00
2716	Medtr1g038840	1.044964e-01	7.898125e+00	2.969995e-01	5.995464e-01	7.205967e-01	Not_significant	2.243762e+02	2.614235e+02	2.094618e+02	2.679792e+02	2.473341e+02	2.304370e+02	2.281233e+02
2717	Medtr1g038850	-0.308031	4.915822e+00	2.209110e+00	1.727359e-01	3.010224e-01	Not_significant	2.762182e+01	4.148353e+01	3.186422e+01	2.210188e+01	2.976800e+01	2.922724e+01	2.855485e+01
2718	Medtr1g038860	-0.133176	9.115881e-02	1.617962e-02	9.016762e-01	9.380635e-01	Not_significant	1.224613e+00	0.000000e+00	1.913767e+00	5.906962e-01	1.897960e+00	4.448591e-01	7.099271e-01
2719	Medtr1g038920	5.298770e-01	6.244879e+00	7.121841e+00	2.657401e-02	8.000306e-02	Not_significant	7.095950e+01	4.402109e+01	6.741243e+01	8.747226e+01	8.261119e+01	8.826004e+01	8.941138e+01
2721	Medtr1g039010	-0.291414	3.577997e+00	1.034035e+00	3.368346e-01	4.850097e-01	Not_significant	9.456731e+00	1.483919e+01	1.368343e+01	9.549588e+00	1.068851e+01	1.054316e+01	1.411966e+01
2722	Medtr1g039030	-1.49173	3.980226e-01	2.515764e+00	1.438664e-01	2.636183e-01	Not_significant	3.877940e+00	0.000000e+00	2.105143e+00	5.906962e-01	4.994631e-01	8.452322e-01	7.888079e-01
2723	Medtr1g039040	-6.79674	-1.42948	6.316111e+00	4.196389e-02	1.098682e-01	Not_significant	8.164084e-01	5.516427e-01	6.698184e-01	0.000000e+00	0.000000e+00	0.000000e+00	0.000000e+00
2728	Medtr1g039270	2.123214e-01	3.738571e+00	5.445155e-01	4.801235e-01	6.202170e-01	Not_significant	1.204202e+01	1.026055e+01	1.172182e+01	1.053408e+01	1.193717e+01	1.730502e+01	1.889195e+01
2731	Medtr1g039380	-0.22376	6.561612e+00	1.475183e+00	2.566671e-01	3.996028e-01	Not_significant	9.347876e+01	1.049224e+02	1.094675e+02	9.229628e+01	8.950378e+01	8.176510e+01	8.909585e+01
2732	Medtr1g039400	-7.9169	-0.505512	1.361410e+01	8.515047e-03	3.718513e-02	DOWN	1.496749e+00	8.826283e-01	2.009455e+00	0.000000e+00	0.000000e+00	0.000000e+00	0.000000e+00
2733	Medtr1g039410	-0.139836	5.544353e+00	5.170002e-01	4.911047e-01	6.306539e-01	Not_significant	4.667135e+01	5.417131e+01	4.774848e+01	3.682006e+01	4.684964e+01	5.200403e+01	4.172794e+01
2736	Medtr1g039490	5.151144e-01	2.978544e+00	1.724114e+00	2.229701e-01	3.617472e-01	Not_significant	5.374689e+00	4.302813e+00	9.473145e+00	7.039130e+00	1.113803e+01	8.852695e+00	8.243043e+00
2738	Medtr1g039790	-0.102587	3.909653e+00	1.022320e-01	7.567608e-01	8.397177e-01	Not_significant	1.714458e+01	1.130868e+01	1.660193e+01	1.107555e+01	1.838024e+01	1.276746e+01	1.723545e+01
2739	Medtr1g039990	6.559741e-02	3.208083e+00	3.298773e-02	8.600658e-01	9.104306e-01	Not_significant	6.327165e+00	1.406689e+01	6.315430e+00	7.875949e+00	9.090228e+00	9.608956e+00	1.068835e+01
2740	Medtr1g040000	8.739495e-01	3.298667e+00	7.637308e+00	2.282423e-02	7.203989e-02	Not_significant	5.646825e+00	7.171355e+00	7.942132e+00	1.368446e+01	1.158754e+01	1.294540e+01	9.150172e+00
2741	Medtr1g040020	-0.0156226	5.276755e+00	5.679890e-03	9.416397e-01	9.633689e-01	Not_significant	4.184093e+01	3.061617e+01	4.530843e+01	4.046269e+01	3.785930e+01	3.696779e+01	3.762614e+01
2744	Medtr1g040100	4.261897e-01	2.012647e+00	9.732185e-01	3.507391e-01	4.988464e-01	Not_significant	3.945974e+00	2.592721e+00	3.396936e+00	5.759288e+00	4.145544e+00	3.603358e+00	4.101801e+00
2745	Medtr1g040105	1.607910e+00	7.756648e+00	4.379868e+01	1.170891e-04	2.887012e-03	UP	9.681243e+01	6.812788e+01	1.477428e+02	3.014027e+02	2.971805e+02	3.107341e+02	2.910307e+02
2748	Medtr1g040145	4.000533e-01	5.069779e+00	2.550040e+00	1.461468e-01	2.665531e-01	Not_significant	3.149976e+01	1.836970e+01	3.454349e+01	3.160225e+01	3.790925e+01	3.914760e+01	4.129409e+01
2749	Medtr1g040155	1.868592e+00	4.262369e+00	5.199275e+01	6.196122e-05	2.071431e-03	UP	6.191097e+00	7.612669e+00	9.281769e+00	2.869799e+01	2.697101e+01	2.864892e+01	2.610954e+01
2751	Medtr1g040195	1.091996e+00	6.553060e+00	1.183095e+01	8.640916e-03	3.756240e-02	UP	7.497351e+01	2.570655e+01	8.152646e+01	1.244892e+02	1.144769e+02	1.135725e+02	1.217919e+02
2752	Medtr1g040215	-1.45099	1.198097e+00	7.147047e+00	2.647793e-02	7.984228e-02	Not_significant	3.605804e+00	2.592721e+00	4.210287e+00	1.624415e+00	1.098819e+00	1.112148e+00	1.222652e+00
2753	Medtr1g040315	1.962721e+00	3.124880e+00	2.145614e+01	1.380630e-03	1.192577e-02	UP	2.313157e+00	2.096242e+00	5.262858e+00	1.250307e+01	1.398497e+01	1.121045e+01	1.285757e+01
2755	Medtr1g040355	-0.326034	5.641680e+00	2.740331e+00	1.336208e-01	2.498581e-01	Not_significant	5.293048e+01	7.314782e+01	4.588256e+01	4.120106e+01	4.884749e+01	4.488628e+01	4.192514e+01
2756	Medtr1g040360	8.386284e-01	5.338224e+00	1.603728e+01	3.352398e-03	2.069236e-02	UP	3.633017e+01	2.085209e+01	2.995045e+01	5.439327e+01	4.784856e+01	5.040253e+01	4.267451e+01
2759	Medtr1g040430	1.403961e-01	7.343799e+00	5.337710e-01	4.843568e-01	6.241651e-01	Not_significant	1.491986e+02	1.485022e+02	1.628615e+02	1.936007e+02	1.637739e+02	1.525422e+02	1.659257e+02
2760	Medtr1g040435	1.911560e-01	1.273144e-01	5.477798e-02	8.202619e-01	8.836639e-01	Not_significant	4.762382e-01	2.096242e+00	2.870650e-01	9.844936e-01	1.098819e+00	9.786900e-01	1.025450e+00
2762	Medtr1g040455	-0.622119	7.916293e-01	1.027036e+00	3.385672e-01	4.866547e-01	Not_significant	1.700851e+00	3.365021e+00	1.387481e+00	1.279842e+00	1.298604e+00	1.468035e+00	9.860099e-01
2763	Medtr1g040460	-0.0296805	4.549874e+00	1.774695e-02	8.970711e-01	9.353072e-01	Not_significant	2.170286e+01	2.625819e+01	2.430484e+01	2.436622e+01	2.212621e+01	2.424482e+01	2.027236e+01
2764	Medtr1g040475	-2.26605	1.767487e+00	2.106727e+01	1.454841e-03	1.229211e-02	DOWN	9.116561e+00	5.957741e+00	3.444780e+00	2.165886e+00	8.990335e-01	8.007463e-01	1.025450e+00
2767	Medtr1g040525	1.628747e+00	1.229581e+00	4.808397e+00	5.684372e-02	1.357129e-01	Not_significant	1.088545e+00	0.000000e+00	2.009455e+00	4.134873e+00	2.747047e+00	2.802612e+00	2.839709e+00
2768	Medtr1g040545	1.274267e+00	3.105315e+00	5.792567e+00	4.102576e-02	1.079719e-01	Not_significant	5.306655e+00	8.826283e-01	1.023865e+01	1.206005e+01	1.123792e+01	1.201119e+01	7.730318e+00
2769	Medtr1g040555	-0.579258	-0.785029	1.673140e-01	6.908378e-01	7.913064e-01	Not_significant	1.224613e+00	5.516427e-01	0.000000e+00	0.000000e+00	6.992483e-01	3.558873e-01	6.310463e-01
2770	Medtr1g040560	2.179230e-01	3.457024e+00	5.621574e-01	4.733089e-01	6.139062e-01	Not_significant	8.300152e+00	1.053638e+01	1.028650e+01	1.097710e+01	1.138776e+01	1.147736e+01	1.317309e+01
2772	Medtr1g040610	-0.384031	5.109979e+00	3.559269e+00	9.318523e-02	1.932363e-01	Not_significant	3.714658e+01	3.602227e+01	4.530843e+01	2.564606e+01	3.276478e+01	3.243023e+01	3.174952e+01
2773	Medtr1g040615	-0.564453	-0.291681	2.863432e-01	6.047303e-01	7.246621e-01	Not_significant	7.483744e-01	0.000000e+00	1.818078e+00	6.399209e-01	5.993557e-01	4.893450e-01	7.099271e-01
2775	Medtr1g040635	-1.2307	-0.292886	1.811268e+00	2.102016e-01	3.465861e-01	Not_significant	2.313157e+00	6.619713e-01	5.741300e-01	2.953481e-01	5.993557e-01	4.893450e-01	2.760828e-01
2776	Medtr1g040675	7.962564e-01	6.583874e+00	8.087192e+00	2.033686e-02	6.689452e-02	Not_significant	7.415710e+01	3.662908e+01	1.065011e+02	1.257198e+02	1.103813e+02	1.122824e+02	1.050692e+02
2777	Medtr1g040690	-0.57862	-0.704351	1.226557e-01	7.329606e-01	8.221411e-01	Not_significant	1.768885e+00	0.000000e+00	0.000000e+00	0.000000e+00	5.494094e-01	4.003732e-01	9.860099e-01
2778	Medtr1g040705	-0.810488	2.407896e+00	4.427284e+00	6.598270e-02	1.509754e-01	Not_significant	5.170587e+00	7.722998e+00	8.229197e+00	2.362785e+00	5.144470e+00	4.671020e+00	3.194672e+00
2779	Medtr1g040725	-0.760268	4.939438e+00	9.288212e+00	1.450428e-02	5.330876e-02	Not_significant	3.102352e+01	5.406099e+01	3.660079e+01	2.525226e+01	2.152686e+01	2.344407e+01	2.224438e+01
2782	Medtr1g040765	2.201570e-01	8.294818e-01	7.959762e-02	7.845269e-01	8.589569e-01	Not_significant	7.483744e-01	3.530513e+00	7.655067e-01	2.904256e+00	9.489798e-01	1.868408e+00	9.860099e-01
2783	Medtr1g040810	5.492201e-01	3.100462e+00	3.026959e+00	1.172852e-01	2.269474e-01	Not_significant	5.646825e+00	8.495298e+00	7.511534e+00	8.269747e+00	1.223685e+01	1.116596e+01	5.994940e+00
2784	Medtr1g040875	-0.0174174	6.792254e+00	8.124444e-03	9.302334e-01	9.562065e-01	Not_significant	1.214408e+02	9.697879e+01	1.200889e+02	1.216342e+02	1.157256e+02	9.702376e+01	1.022689e+02
2785	Medtr1g040905	1.832199e-01	5.048952e+00	4.846555e-01	5.046091e-01	6.431597e-01	Not_significant	2.830216e+01	2.289317e+01	3.688785e+01	3.357123e+01	3.915791e+01	2.695846e+01	4.322667e+01
2790	Medtr1g041020	1.280738e+00	-0.302046	1.004348e+00	3.399136e-01	4.877398e-01	Not_significant	9.524765e-01	4.413142e-01	0.000000e+00	9.844936e-02	1.398497e+00	1.512521e+00	5.916059e-01
2792	Medtr1g041085	1.686131e+00	3.476605e+00	2.133500e+01	1.400499e-03	1.204645e-02	UP	5.986995e+00	3.309856e+00	4.975793e+00	1.117400e+01	1.703169e+01	1.739399e+01	1.723545e+01
2793	Medtr1g041115	-0.375428	5.090718e+00	3.679477e+00	8.864958e-02	1.865835e-01	Not_significant	4.197700e+01	3.855983e+01	3.770120e+01	3.047008e+01	3.056714e+01	2.998350e+01	2.863373e+01
2795	Medtr1g041150	4.271943e-01	6.364150e+00	5.293557e+00	4.808039e-02	1.206962e-01	Not_significant	6.864634e+01	6.068070e+01	7.966054e+01	9.072109e+01	9.554729e+01	9.328695e+01	8.736048e+01
2796	Medtr1g041155	-0.458792	7.726962e+00	2.819253e+00	1.288371e-01	2.433984e-01	Not_significant	1.892707e+02	3.736828e+02	2.113277e+02	2.013782e+02	1.561322e+02	1.820363e+02	1.685288e+02
2798	Medtr1g041240	-0.372119	6.313043e+00	4.391329e+00	6.685095e-02	1.525951e-01	Not_significant	8.048426e+01	9.703395e+01	9.492283e+01	6.748704e+01	7.237220e+01	7.010979e+01	7.347746e+01
2799	Medtr1g041245	-1.44138	5.915656e-01	4.456134e+00	6.473497e-02	1.487948e-01	Not_significant	1.632817e+00	1.654928e+00	2.296520e+00	5.906962e-01	8.490872e-01	6.228027e-01	2.208662e+00
2801	Medtr1g041275	-0.154435	2.513061e+00	1.512305e-01	7.067777e-01	8.026177e-01	Not_significant	7.891948e+00	2.978871e+00	7.320158e+00	7.925174e+00	3.795919e+00	4.582048e+00	4.811728e+00
2802	Medtr1g041285	3.598280e-02	4.145530e+00	1.899222e-02	8.935459e-01	9.329154e-01	Not_significant	2.122662e+01	1.130868e+01	2.057299e+01	1.816391e+01	1.608271e+01	1.877305e+01	1.707769e+01
2804	Medtr1g041300	1.870895e+00	4.247619e+00	3.766391e+01	2.027780e-04	3.892251e-03	UP	1.183792e+01	5.737084e+00	6.124054e+00	2.648288e+01	2.866918e+01	2.789266e+01	2.543906e+01
2805	Medtr1g041310	-0.413102	1.281591e+00	4.552457e-01	5.175971e-01	6.539584e-01	Not_significant	5.442723e+00	1.103285e+00	1.913767e+00	2.559683e+00	2.497315e+00	9.786900e-01	1.972020e+00
2807	Medtr1g041320	6.573382e-01	5.742539e+00	1.023785e+01	1.141252e-02	4.542790e-02	UP	4.592297e+01	3.050584e+01	4.411232e+01	6.930835e+01	6.268262e+01	5.627467e+01	6.523441e+01
2810	Medtr1g041345	-0.830754	6.040748e+00	2.098763e+01	1.472107e-03	1.241256e-02	DOWN	8.259332e+01	9.427574e+01	8.822465e+01	4.149641e+01	5.554029e+01	5.280477e+01	4.527757e+01
2811	Medtr1g041380	3.854451e-02	6.956937e+00	4.532100e-02	8.363507e-01	8.940276e-01	Not_significant	1.277679e+02	1.247264e+02	1.155437e+02	1.396504e+02	1.152761e+02	1.238933e+02	1.221075e+02
2813	Medtr1g041390	3.982519e-01	1.808605e+00	4.139139e-01	5.367550e-01	6.700158e-01	Not_significant	2.177089e+00	6.288727e+00	4.784417e-01	4.479446e+00	3.446295e+00	2.491211e+00	4.456765e+00
2814	Medtr1g041395	5.422874e-02	5.388978e+00	6.756057e-02	8.010075e-01	8.701970e-01	Not_significant	4.775989e+01	3.111265e+01	4.492567e+01	4.056114e+01	4.180506e+01	4.430796e+01	4.216178e+01
2816	Medtr1g041405	2.660859e-01	5.220915e+00	1.504439e+00	2.523525e-01	3.947485e-01	Not_significant	3.633017e+01	3.370537e+01	2.760608e+01	3.253751e+01	4.645007e+01	3.856928e+01	4.515925e+01
2817	Medtr1g041410	-0.596961	3.993713e+00	5.040736e+00	5.258637e-02	1.286652e-01	Not_significant	1.714458e+01	2.736148e+01	1.459247e+01	1.348756e+01	1.383513e+01	1.081008e+01	1.364638e+01
2818	Medtr1g041430	-1.27802	-0.306078	1.738620e+00	2.181705e-01	3.561646e-01	Not_significant	1.768885e+00	0.000000e+00	1.722390e+00	7.875949e-01	1.997852e-01	4.448591e-01	1.577616e-01
2819	Medtr1g041435	1.041563e-02	4.819814e+00	2.494676e-03	9.613000e-01	9.757361e-01	Not_significant	2.864233e+01	3.199528e+01	2.420915e+01	2.663055e+01	3.091676e+01	2.749229e+01	2.713499e+01
2823	Medtr1g041465	3.132880e-01	4.312785e+00	1.476647e+00	2.564514e-01	3.993403e-01	Not_significant	1.605603e+01	1.346008e+01	2.315658e+01	1.875460e+01	2.322503e+01	2.250987e+01	2.121893e+01
2824	Medtr1g041475	-1.64447	1.142032e+00	3.214005e+00	1.092557e-01	2.161586e-01	Not_significant	4.898451e+00	6.619713e-01	5.023638e+00	5.414715e-01	2.397423e+00	3.558873e-01	1.025450e+00
2825	Medtr1g041495	-0.216305	5.441410e+00	1.161658e+00	3.102813e-01	4.571254e-01	Not_significant	3.932367e+01	5.179925e+01	4.420801e+01	4.223478e+01	3.920785e+01	3.487695e+01	5.182468e+01
2831	Medtr1g041550	-0.527835	3.431199e+00	2.958110e+00	1.209561e-01	2.321438e-01	Not_significant	1.258630e+01	9.929569e+00	1.846785e+01	1.033718e+01	8.141248e+00	9.519984e+00	5.876619e+00
2833	Medtr1g041575	3.098271e-01	2.436321e+00	5.498349e-01	4.780695e-01	6.184355e-01	Not_significant	4.354178e+00	3.144363e+00	6.315430e+00	4.479446e+00	6.542966e+00	5.961112e+00	6.349904e+00
2834	Medtr1g041585	1.278078e+00	1.409424e+00	5.494428e+00	4.485698e-02	1.150442e-01	Not_significant	1.088545e+00	1.048121e+00	1.626702e+00	2.953481e+00	2.547262e+00	3.692330e+00	4.811728e+00
2836	Medtr1g041605	-1.74215	8.443149e-01	6.374082e+00	3.345169e-02	9.391301e-02	Not_significant	1.768885e+00	3.254692e+00	3.349092e+00	1.378291e+00	8.490872e-01	3.558873e-01	9.860099e-01
2839	Medtr1g041635	-1.01151	1.860943e+00	4.142551e+00	7.367752e-02	1.636113e-01	Not_significant	3.469736e+00	7.226520e+00	4.927949e+00	3.593402e+00	2.347476e+00	1.868408e+00	1.380414e+00
2840	Medtr1g041685	7.036199e-01	4.415077e+00	3.436289e+00	9.929340e-02	2.020623e-01	Not_significant	2.646524e+01	6.068070e+00	1.880276e+01	2.293870e+01	2.397423e+01	2.802612e+01	2.236270e+01
2842	Medtr1g041695	-0.0588154	6.356866e+00	3.700116e-02	8.521595e-01	9.048662e-01	Not_significant	5.755679e+01	1.486677e+02	6.014012e+01	8.540482e+01	7.272182e+01	7.353520e+01	7.501563e+01
2843	Medtr1g041735	-0.361281	4.998647e+00	2.160806e+00	1.770087e-01	3.063749e-01	Not_significant	3.633017e+01	4.622766e+01	2.712764e+01	3.238984e+01	2.397423e+01	2.767023e+01	2.942254e+01
2844	Medtr1g041745	1.273732e-01	5.565563e+00	3.884353e-01	5.492128e-01	6.803352e-01	Not_significant	4.163683e+01	3.701523e+01	5.631259e+01	4.730492e+01	4.979647e+01	4.840067e+01	5.032595e+01
2845	Medtr1g041795	3.089847e-01	5.289616e+00	2.240367e+00	1.700434e-01	2.975478e-01	Not_significant	3.558180e+01	2.807861e+01	3.942359e+01	3.839525e+01	4.400270e+01	4.448591e+01	4.310835e+01
2847	Medtr1g041805	-2.97651	-0.747647	7.202212e+00	2.092339e-02	6.805464e-02	Not_significant	8.164084e-01	1.213614e+00	1.100416e+00	0.000000e+00	9.989262e-02	2.669154e-01	7.888079e-02
2852	Medtr1g041890	-0.10594	3.262812e+00	8.881358e-02	7.727314e-01	8.506514e-01	Not_significant	7.279642e+00	1.180515e+01	1.033434e+01	1.181392e+01	7.991409e+00	7.874006e+00	9.386814e+00
2855	Medtr1g042160	-1.34572	1.677793e+00	8.035414e+00	2.044620e-02	6.712921e-02	Not_significant	6.599301e+00	4.026992e+00	4.114598e+00	2.412009e+00	1.198711e+00	2.135324e+00	1.380414e+00
2857	Medtr1g042260	-2.07735	5.634082e-01	7.826191e+00	1.901647e-02	6.389358e-02	Not_significant	5.578791e+00	1.434271e+00	6.698184e-01	5.906962e-01	7.991409e-01	2.669154e-01	6.310463e-01
2858	Medtr1g042280	-0.00554783	6.416016e+00	8.740146e-04	9.770863e-01	9.859740e-01	Not_significant	8.980493e+01	9.521353e+01	7.482828e+01	7.935019e+01	8.825513e+01	9.021742e+01	7.939352e+01
2859	Medtr1g042300	1.135110e+00	7.664735e+00	2.734879e+01	6.181535e-04	7.496323e-03	UP	1.272917e+02	8.362904e+01	1.598474e+02	2.857985e+02	2.388432e+02	2.654474e+02	2.587684e+02
2864	Medtr1g042700	-4.36534	2.065139e+00	4.684376e+01	4.930626e-05	1.848163e-03	DOWN	1.687244e+01	1.765257e+00	8.611950e+00	1.329066e+00	4.994631e-02	4.448591e-02	3.155232e-01
2865	Medtr1g042730	1.424394e+00	2.639456e+00	9.620526e+00	1.335388e-02	5.048315e-02	Not_significant	1.632817e+00	2.096242e+00	5.358547e+00	4.036424e+00	1.123792e+01	9.030639e+00	9.386814e+00
2866	Medtr1g042735	-0.728156	2.565343e+00	3.153962e+00	1.108805e-01	2.183085e-01	Not_significant	9.184595e+00	4.578635e+00	9.233924e+00	4.971693e+00	4.844792e+00	3.825788e+00	4.180682e+00
2867	Medtr1g042745	6.161357e-01	9.387753e-01	4.850201e-01	5.047594e-01	6.432412e-01	Not_significant	4.490246e+00	8.274641e-01	0.000000e+00	2.116661e+00	1.648228e+00	2.758126e+00	1.025450e+00
2868	Medtr1g042770	-5.92009	-0.617841	1.111709e+01	1.215063e-02	4.724843e-02	DOWN	2.041021e+00	1.213614e+00	8.133509e-01	0.000000e+00	0.000000e+00	4.448591e-02	0.000000e+00
2870	Medtr1g042800	-0.175657	-0.289116	4.675240e-02	8.333230e-01	8.919087e-01	Not_significant	8.164084e-01	2.206571e-01	1.243948e+00	8.368196e-01	3.496242e-01	8.452322e-01	7.099271e-01
2871	Medtr1g042820	1.783106e-01	4.608046e+00	6.217649e-02	8.120802e-01	8.777661e-01	Not_significant	4.782793e+01	5.295770e+00	2.143419e+01	1.939452e+01	3.111655e+01	1.877305e+01	2.626730e+01
2878	Medtr1g043000	-0.0953975	5.131290e+00	1.600957e-01	6.987764e-01	7.973656e-01	Not_significant	2.843823e+01	5.064080e+01	3.052458e+01	2.948558e+01	3.256499e+01	3.776854e+01	3.522027e+01
2880	Medtr1g043040	1.352600e+00	8.293856e+00	2.165256e+01	1.332810e-03	1.167577e-02	UP	2.275058e+02	8.594593e+01	2.324748e+02	4.557713e+02	4.033164e+02	4.217709e+02	3.692804e+02
2881	Medtr1g043050	-2.61185	-1.3611	3.000724e+00	1.114127e-01	2.190794e-01	Not_significant	6.803403e-01	6.619713e-01	5.262858e-01	0.000000e+00	0.000000e+00	2.669154e-01	0.000000e+00
2883	Medtr1g043080	-0.794299	3.901872e+00	7.389069e+00	2.453956e-02	7.574349e-02	Not_significant	1.762081e+01	1.864552e+01	2.239107e+01	1.471818e+01	1.053867e+01	9.119611e+00	1.096443e+01
2887	Medtr1g043190	-0.296919	6.465920e+00	2.192044e+00	1.742284e-01	3.028098e-01	Not_significant	8.762784e+01	8.969711e+01	1.205673e+02	8.520792e+01	8.046350e+01	7.478081e+01	7.974848e+01
2889	Medtr1g043220	-0.689455	3.951303e+00	7.011014e-01	4.354561e-01	5.793670e-01	Not_significant	6.939472e+00	5.869478e+01	3.540468e+00	8.269747e+00	7.941463e+00	8.229893e+00	1.404078e+01
2890	Medtr1g043240	-0.0253286	2.798505e+00	4.774263e-03	9.464861e-01	9.660899e-01	Not_significant	6.327165e+00	6.233563e+00	6.506807e+00	4.331772e+00	6.992483e+00	7.518118e+00	1.005730e+01
2891	Medtr1g043290	1.856500e+00	3.760600e+00	2.469099e+01	8.713913e-04	9.122626e-03	UP	3.945974e+00	9.819240e+00	3.157715e+00	2.092049e+01	1.912944e+01	1.752745e+01	1.956244e+01
2892	Medtr1g043320	-1.63032	8.849315e+00	6.491019e+01	2.654882e-05	1.309320e-03	DOWN	7.186435e+02	8.092599e+02	7.372308e+02	2.298300e+02	2.725071e+02	2.307039e+02	2.298192e+02
2894	Medtr1g043350	-2.48256	2.088597e+00	7.702782e+00	2.078381e-02	6.775211e-02	Not_significant	1.360681e+01	0.000000e+00	1.057356e+01	1.919763e+00	1.048872e+00	8.897181e-01	1.301533e+00
2898	Medtr1g043430	-0.17098	4.984290e+00	7.113004e-01	4.217388e-01	5.669969e-01	Not_significant	3.388095e+01	3.475349e+01	3.310816e+01	3.312821e+01	3.151612e+01	2.620220e+01	2.831820e+01
2899	Medtr1g043450	9.198238e-01	1.796159e+00	3.135246e+00	1.119133e-01	2.197320e-01	Not_significant	1.020511e+00	2.096242e+00	3.684001e+00	4.331772e+00	4.595060e+00	4.048218e+00	3.746838e+00
2900	Medtr1g043520	-5.79083	7.671938e-01	3.287885e+01	2.839483e-04	4.758482e-03	DOWN	3.197600e+00	1.820421e+00	6.171898e+00	0.000000e+00	0.000000e+00	1.779436e-01	0.000000e+00
2902	Medtr1g043690	-0.0375607	3.097220e+00	1.445833e-02	9.070400e-01	9.412442e-01	Not_significant	9.388697e+00	9.819240e+00	8.037820e+00	9.648038e+00	9.090228e+00	7.829520e+00	5.442775e+00
2903	Medtr1g043700	-3.0737	1.035252e+00	1.964900e+01	1.223673e-03	1.112958e-02	DOWN	3.265634e+00	1.323943e+00	7.368002e+00	7.875949e-01	2.996778e-01	3.114013e-01	3.944040e-01
2904	Medtr1g043760	2.033458e+00	4.878779e+00	6.372203e+01	2.853376e-05	1.344565e-03	UP	1.190596e+01	7.502341e+00	1.253517e+01	4.070881e+01	4.575082e+01	4.266198e+01	4.405492e+01
2905	Medtr1g043770	5.701796e-02	4.364463e+00	6.240471e-02	8.085706e-01	8.753382e-01	Not_significant	2.081841e+01	2.261735e+01	1.789372e+01	2.175731e+01	2.112729e+01	2.064146e+01	1.865531e+01
2906	Medtr1g043775	2.002376e-01	4.805618e+00	7.074435e-01	4.229523e-01	5.681082e-01	Not_significant	2.102252e+01	3.552579e+01	2.196047e+01	2.431699e+01	3.041730e+01	3.376480e+01	2.804212e+01
2907	Medtr1g043810	7.147011e-01	5.531869e+00	1.114285e+01	9.193018e-03	3.916412e-02	UP	3.068335e+01	4.644832e+01	2.636214e+01	5.198126e+01	5.783782e+01	5.565187e+01	5.415166e+01
2909	Medtr1g043840	-2.12999	-0.75826	3.624312e+00	8.494378e-02	1.807787e-01	Not_significant	9.524765e-01	2.206571e-01	1.148260e+00	2.953481e-01	1.498389e-01	8.897181e-02	6.310463e-01
2910	Medtr1g044020	5.247516e-01	5.699130e+00	8.263538e+00	1.910021e-02	6.403579e-02	Not_significant	3.612607e+01	4.512437e+01	4.559549e+01	5.582079e+01	6.133407e+01	6.481597e+01	5.411222e+01
2913	Medtr1g044105	8.201453e-01	2.010128e+00	3.637068e+00	9.030990e-02	1.890646e-01	Not_significant	3.265634e+00	2.647885e+00	2.487897e+00	5.513164e+00	4.894738e+00	4.404105e+00	4.259563e+00
2914	Medtr1g044120	1.311645e+00	2.962363e+00	1.162385e+01	8.243708e-03	3.642699e-02	UP	7.687846e+00	3.199528e+00	2.870650e+00	1.274919e+01	8.191194e+00	1.121045e+01	7.927520e+00
2915	Medtr1g044125	-0.354624	4.933739e+00	2.449901e+00	1.533599e-01	2.760858e-01	Not_significant	2.660131e+01	4.722062e+01	3.205559e+01	2.530149e+01	2.757036e+01	2.793715e+01	2.658283e+01
2916	Medtr1g044130	-0.794871	3.044248e+00	4.443819e+00	6.554185e-02	1.502446e-01	Not_significant	1.782492e+01	6.895534e+00	7.702911e+00	6.497658e+00	6.393127e+00	4.671020e+00	7.217592e+00
2917	Medtr1g044135	9.587358e-01	4.168197e+00	1.362290e+01	5.351841e-03	2.768699e-02	UP	1.455928e+01	1.026055e+01	1.076494e+01	2.141274e+01	2.392428e+01	2.304370e+01	2.114005e+01
2918	Medtr1g044145	-0.0247693	2.785688e+00	4.564578e-03	9.476723e-01	9.669371e-01	Not_significant	6.191097e+00	9.377926e+00	4.880105e+00	6.399209e+00	6.792698e+00	6.405971e+00	7.533116e+00
2919	Medtr1g044155	2.823662e-01	6.875266e+00	1.739850e+00	2.210306e-01	3.595541e-01	Not_significant	9.184595e+01	1.228508e+02	9.812839e+01	1.418163e+02	1.072347e+02	1.309665e+02	1.282207e+02
2922	Medtr1g044210	1.699289e+00	2.462131e+00	1.462706e+01	4.412093e-03	2.452275e-02	UP	4.082042e+00	1.765257e+00	1.435325e+00	8.565095e+00	8.041356e+00	5.872140e+00	8.045841e+00
2923	Medtr1g044225	-0.078085	1.522345e+00	1.550014e-02	9.037781e-01	9.393660e-01	Not_significant	5.170587e+00	2.372064e+00	1.291793e+00	1.525965e+00	3.646080e+00	2.580183e+00	2.918589e+00
2924	Medtr1g044315	-1.70124	3.739204e+00	1.232878e+01	7.698163e-03	3.495684e-02	DOWN	3.673838e+01	7.998819e+00	2.497466e+01	5.168592e+00	7.541892e+00	6.228027e+00	4.377884e+00
2926	Medtr1g044450	-0.290473	6.434322e+00	2.559230e+00	1.455061e-01	2.656991e-01	Not_significant	9.388697e+01	9.284147e+01	1.005206e+02	6.876688e+01	8.600754e+01	8.087538e+01	8.179938e+01
2927	Medtr1g044470	-4.49202	7.204298e-01	1.383834e+01	3.530549e-03	2.140369e-02	DOWN	6.259131e+00	9.929569e-01	3.349092e+00	0.000000e+00	4.495168e-01	0.000000e+00	1.183212e-01
2929	Medtr1g044490	-8.25063	-0.207906	1.696032e+01	5.002548e-03	2.648364e-02	DOWN	2.585293e+00	1.103285e+00	1.913767e+00	0.000000e+00	0.000000e+00	0.000000e+00	0.000000e+00
2930	Medtr1g044500	-8.03636	-0.407952	1.455421e+01	7.268007e-03	3.360808e-02	DOWN	1.904953e+00	5.516427e-01	2.296520e+00	0.000000e+00	0.000000e+00	0.000000e+00	0.000000e+00
2932	Medtr1g044560	-0.642558	-1.00871	3.433621e-01	5.722005e-01	6.984762e-01	Not_significant	1.360681e-01	4.964784e-01	9.090392e-01	0.000000e+00	4.495168e-01	5.338309e-01	2.366424e-01
2933	Medtr1g044580	8.876721e-01	3.956522e+00	6.440037e+00	3.281728e-02	9.265768e-02	Not_significant	1.238219e+01	5.295770e+00	1.516660e+01	1.860693e+01	2.062783e+01	1.872857e+01	1.711713e+01
2935	Medtr1g044605	-5.57435	1.833626e+00	5.653304e+01	8.060597e-06	6.715274e-04	DOWN	1.081741e+01	8.495298e+00	4.832261e+00	1.968987e-01	0.000000e+00	2.669154e-01	0.000000e+00
2937	Medtr1g044660	3.858334e-01	8.565803e+00	2.362987e+00	1.600038e-01	2.849204e-01	Not_significant	3.927605e+02	1.972123e+02	4.090198e+02	4.914100e+02	3.892316e+02	3.713239e+02	4.008722e+02
2938	Medtr1g044670	-0.545323	9.020334e-01	6.677801e-01	4.357540e-01	5.795977e-01	Not_significant	1.088545e+00	8.274641e-01	3.636157e+00	9.352690e-01	1.348550e+00	1.423549e+00	3.036910e+00
2941	Medtr1g044720	-0.12054	5.836261e+00	3.887041e-01	5.490776e-01	6.802358e-01	Not_significant	5.143373e+01	7.132740e+01	6.186251e+01	5.710063e+01	5.429164e+01	5.720888e+01	4.602694e+01
2943	Medtr1g045060	-0.223601	2.140033e+00	2.287235e-01	6.443623e-01	7.561001e-01	Not_significant	5.714859e+00	1.654928e+00	7.272314e+00	5.070142e+00	3.046725e+00	3.914760e+00	3.510195e+00
2944	Medtr1g045065	1.554435e+00	1.264490e+00	7.234747e+00	2.561630e-02	7.801570e-02	Not_significant	1.904953e+00	8.274641e-01	6.698184e-01	4.085649e+00	3.546188e+00	2.090838e+00	2.958030e+00
2945	Medtr1g045120	4.526133e+00	2.732392e+00	3.697483e+01	1.458172e-04	3.215126e-03	UP	1.632817e+00	0.000000e+00	9.568834e-02	1.112478e+01	1.113803e+01	1.165531e+01	1.001786e+01
2946	Medtr1g045130	1.669069e-01	7.096362e+00	8.070374e-01	3.933341e-01	5.401739e-01	Not_significant	1.460010e+02	1.056947e+02	1.396093e+02	1.588480e+02	1.368029e+02	1.404865e+02	1.297589e+02
2947	Medtr1g045140	3.768665e-01	3.717541e+00	1.741013e+00	2.208941e-01	3.594725e-01	Not_significant	1.415108e+01	9.488255e+00	1.186535e+01	1.614570e+01	1.683191e+01	1.298988e+01	9.938980e+00
2949	Medtr1g045370	2.587689e-01	3.210389e+00	5.892311e-01	4.631750e-01	6.042230e-01	Not_significant	6.803403e+00	9.212433e+00	7.607223e+00	1.142013e+01	7.891517e+00	9.208583e+00	1.191100e+01
2950	Medtr1g045410	8.540196e-01	6.340337e+00	1.143897e+01	8.584974e-03	3.742965e-02	UP	6.320362e+01	3.420185e+01	7.722049e+01	1.143982e+02	9.694578e+01	9.070676e+01	8.976634e+01
2955	Medtr1g045490	6.933298e-01	5.308465e+00	1.251946e+01	6.749783e-03	3.200298e-02	UP	2.490046e+01	3.376053e+01	3.109871e+01	4.636965e+01	5.079540e+01	4.728852e+01	4.243787e+01
2956	Medtr1g045505	1.648271e-01	5.070997e+00	4.297948e-01	5.291509e-01	6.635913e-01	Not_significant	4.102452e+01	1.952815e+01	3.454349e+01	3.898595e+01	3.461279e+01	2.971659e+01	3.620628e+01
2957	Medtr1g045510	4.979978e-01	5.526234e+00	6.656093e+00	3.065536e-02	8.830071e-02	Not_significant	4.435819e+01	3.403636e+01	3.373014e+01	5.473785e+01	5.608970e+01	4.675469e+01	5.217964e+01
2958	Medtr1g045520	9.631876e-02	4.895058e+00	2.242975e-01	6.475179e-01	7.586208e-01	Not_significant	3.163583e+01	2.471359e+01	2.928063e+01	3.563867e+01	2.702095e+01	2.909378e+01	3.021134e+01
2959	Medtr1g045550	2.132300e-01	5.909000e+00	6.244895e-01	4.506279e-01	5.930433e-01	Not_significant	6.687746e+01	2.978871e+01	7.123997e+01	5.838047e+01	6.228305e+01	6.294756e+01	6.838965e+01
2961	Medtr1g045610	-2.02515	3.056259e+00	2.782230e+01	5.852994e-04	7.258006e-03	DOWN	1.530766e+01	1.798355e+01	1.071709e+01	2.264335e+00	4.195490e+00	4.181675e+00	3.076351e+00
2962	Medtr1g045660	8.469439e-02	4.919602e+00	1.417800e-01	7.155945e-01	8.090681e-01	Not_significant	2.809806e+01	3.320889e+01	2.707980e+01	3.549100e+01	2.637165e+01	3.216331e+01	2.875205e+01
2963	Medtr1g045663	-0.75325	1.284584e+00	1.714624e+00	2.243036e-01	3.631813e-01	Not_significant	2.041021e+00	2.151407e+00	4.927949e+00	2.313560e+00	1.598282e+00	1.512521e+00	1.814258e+00
2964	Medtr1g045670	-0.182194	3.396261e+00	3.818613e-01	5.525437e-01	6.827862e-01	Not_significant	8.844425e+00	1.141900e+01	1.081278e+01	8.122073e+00	9.389906e+00	9.831385e+00	1.455351e+01
2965	Medtr1g045750	3.272142e-02	6.708369e+00	2.668002e-02	8.740056e-01	9.193820e-01	Not_significant	1.253187e+02	7.535439e+01	1.166919e+02	1.174993e+02	1.010414e+02	9.987086e+01	9.556408e+01
2969	Medtr1g045800	2.312495e-01	4.961932e+00	1.104369e+00	3.218024e-01	4.690708e-01	Not_significant	3.177189e+01	2.002463e+01	3.157715e+01	2.968248e+01	2.956821e+01	3.723470e+01	3.758670e+01
2970	Medtr1g045850	-0.414667	-0.454064	2.439023e-01	6.332836e-01	7.477275e-01	Not_significant	1.020511e+00	8.826283e-01	6.698184e-01	5.414715e-01	1.048872e+00	3.558873e-01	0.000000e+00
2971	Medtr1g045870	-0.388282	3.529351e+00	1.355982e+00	2.753725e-01	4.204172e-01	Not_significant	1.122562e+01	1.688027e+01	1.186535e+01	8.663544e+00	8.141248e+00	1.379063e+01	9.584016e+00
2972	Medtr1g045880	1.307281e-01	1.655756e+00	7.039878e-02	7.970022e-01	8.673311e-01	Not_significant	2.245123e+00	1.765257e+00	4.305975e+00	3.396503e+00	2.347476e+00	3.336443e+00	3.904599e+00
2973	Medtr1g045890	-0.122946	4.706879e+00	3.249352e-01	5.831676e-01	7.067547e-01	Not_significant	3.170386e+01	2.162439e+01	2.497466e+01	2.825497e+01	2.287541e+01	2.059697e+01	3.210448e+01
2974	Medtr1g045900	1.325908e-01	6.399125e+00	5.407766e-01	4.815870e-01	6.218146e-01	Not_significant	7.987196e+01	8.296706e+01	7.722049e+01	7.792267e+01	9.300003e+01	9.284209e+01	8.625615e+01
2975	Medtr1g045930	-0.77285	4.366070e+00	7.978127e+00	2.069381e-02	6.759230e-02	Not_significant	2.163482e+01	4.242132e+01	1.822863e+01	1.530888e+01	1.633244e+01	1.379063e+01	1.601280e+01
2976	Medtr1g045960	-0.466893	6.042407e-01	4.664629e-01	5.123123e-01	6.498536e-01	Not_significant	4.082042e-01	1.323943e+00	3.253403e+00	9.844936e-01	1.098819e+00	1.468035e+00	1.340973e+00
2980	Medtr1g046070	4.185155e-01	-0.565264	1.528900e-01	7.046063e-01	8.012528e-01	Not_significant	9.524765e-01	7.722998e-01	9.568834e-02	1.968987e-01	9.489798e-01	1.067662e+00	7.888079e-02
2985	Medtr1g046200	-3.59147	1.135628e+00	2.874835e+01	3.370515e-04	5.323968e-03	DOWN	4.354178e+00	4.744127e+00	3.827533e+00	9.844936e-02	4.994631e-01	4.448591e-01	9.071291e-01
2986	Medtr1g046210	3.780748e-02	4.528273e+00	2.921963e-02	8.682075e-01	9.156395e-01	Not_significant	2.279140e+01	2.228637e+01	2.330011e+01	2.367707e+01	2.547262e+01	2.126426e+01	2.204718e+01
2987	Medtr1g046230	9.144439e-01	5.766262e-01	1.407397e+00	2.651339e-01	4.088734e-01	Not_significant	1.156579e+00	0.000000e+00	1.722390e+00	2.264335e+00	9.489798e-01	2.135324e+00	1.459295e+00
2989	Medtr1g046250	7.888679e-01	3.420952e+00	3.601742e+00	9.156022e-02	1.908874e-01	Not_significant	9.660833e+00	2.703049e+00	1.148260e+01	1.299532e+01	1.268636e+01	1.263400e+01	1.206876e+01
2990	Medtr1g046260	-7.31307	6.679208e-01	2.826575e+01	1.055859e-03	1.020747e-02	DOWN	6.259131e+00	2.978871e+00	1.531013e+00	0.000000e+00	4.994631e-02	0.000000e+00	0.000000e+00
2994	Medtr1g046350	-0.18046	5.328745e+00	9.196204e-01	3.636290e-01	5.113585e-01	Not_significant	4.490246e+01	4.247649e+01	4.315544e+01	3.869060e+01	3.925780e+01	3.723470e+01	3.494419e+01
2995	Medtr1g046360	-1.0725	7.600468e+00	1.869930e+01	2.111646e-03	1.558938e-02	DOWN	1.916519e+02	4.247097e+02	2.304654e+02	1.115924e+02	1.272132e+02	1.416431e+02	1.306266e+02
2996	Medtr1g046380	1.023038e+00	6.551265e+00	2.196201e+01	1.273586e-03	1.141567e-02	UP	6.095850e+01	3.878048e+01	8.559322e+01	1.332512e+02	1.035387e+02	1.246940e+02	1.088949e+02
3000	Medtr1g046450	1.091465e+00	-0.00163868	8.929460e-01	3.691056e-01	5.170546e-01	Not_significant	0.000000e+00	0.000000e+00	1.674546e+00	1.673639e+00	1.698174e+00	6.228027e-01	5.521655e-01
3001	Medtr1g046460	2.335391e-01	4.934471e+00	1.076407e+00	3.276555e-01	4.751388e-01	Not_significant	2.197499e+01	2.912674e+01	3.200775e+01	3.485107e+01	2.986789e+01	3.251920e+01	3.297217e+01
3002	Medtr1g046480	1.857285e+00	3.062090e+00	2.065957e+01	1.554609e-03	1.283620e-02	UP	5.374689e+00	1.599764e+00	3.540468e+00	1.437361e+01	1.253652e+01	1.000933e+01	1.025450e+01
3003	Medtr1g046490	1.958803e+00	5.300115e+00	9.115006e+01	7.009549e-06	6.084535e-04	UP	1.462732e+01	1.434271e+01	1.473600e+01	6.468123e+01	5.369228e+01	5.262683e+01	6.026493e+01
3004	Medtr1g046500	1.999640e+00	4.414121e+00	6.678539e+01	2.381604e-05	1.246322e-03	UP	7.687846e+00	8.384969e+00	7.415846e+00	3.544177e+01	2.976800e+01	2.927173e+01	3.044799e+01
3005	Medtr1g046510	6.373741e-01	1.876432e+00	2.002054e+00	1.921870e-01	3.252284e-01	Not_significant	2.993498e+00	2.261735e+00	3.062027e+00	5.906962e+00	3.546188e+00	3.781302e+00	3.431314e+00
3006	Medtr1g046580	-0.216659	5.422143e+00	1.310715e+00	2.829765e-01	4.285879e-01	Not_significant	3.837120e+01	5.213024e+01	5.071482e+01	3.686929e+01	4.185501e+01	4.208367e+01	3.742894e+01
3007	Medtr1g046590	-0.0209771	4.412266e+00	5.582442e-03	9.421415e-01	9.636831e-01	Not_significant	2.871036e+01	1.610797e+01	1.952042e+01	1.772089e+01	2.262568e+01	2.157566e+01	2.212606e+01
3008	Medtr1g046600	-7.87481	1.177939e+00	3.967956e+01	3.820246e-04	5.669410e-03	DOWN	8.368186e+00	1.710092e+00	5.358547e+00	4.922468e-02	0.000000e+00	0.000000e+00	0.000000e+00
3009	Medtr1g046620	3.730086e-01	5.374769e+00	3.778497e+00	8.512324e-02	1.809257e-01	Not_significant	3.462932e+01	3.127814e+01	3.971066e+01	4.627120e+01	4.415254e+01	4.590946e+01	4.776232e+01
3011	Medtr1g046650	-0.149281	3.268378e+00	2.145787e-01	6.546477e-01	7.645437e-01	Not_significant	5.170587e+00	1.346008e+01	1.229595e+01	6.645332e+00	9.889369e+00	1.054316e+01	8.716328e+00
3012	Medtr1g046660	1.292629e+00	2.707612e+00	9.275641e+00	1.457501e-02	5.350516e-02	Not_significant	6.123063e+00	3.309856e+00	2.105143e+00	8.761993e+00	8.990335e+00	8.852695e+00	6.862629e+00
3013	Medtr1g046680	-0.184006	4.486270e+00	7.043157e-01	4.239409e-01	5.690385e-01	Not_significant	2.136269e+01	2.355514e+01	2.717549e+01	1.983755e+01	2.002847e+01	2.353304e+01	2.070621e+01
3016	Medtr1g046730	7.122758e-01	4.467672e+00	6.018103e+00	3.760819e-02	1.018711e-01	Not_significant	1.496749e+01	1.003990e+01	2.200832e+01	2.884566e+01	2.402417e+01	2.215398e+01	3.206504e+01
3017	Medtr1g046740	4.071814e-01	4.001541e+00	2.312033e+00	1.640820e-01	2.899861e-01	Not_significant	8.844425e+00	1.483919e+01	1.784587e+01	1.457051e+01	2.162675e+01	1.810576e+01	1.553952e+01
3019	Medtr1g046800	3.056373e+00	2.837853e+00	4.670385e+01	9.448945e-05	2.554726e-03	UP	1.496749e+00	2.206571e+00	6.698184e-01	1.210927e+01	1.278625e+01	1.036522e+01	9.584016e+00
3025	Medtr1g047010	4.260576e-01	1.464056e+00	5.653037e-01	4.721829e-01	6.127429e-01	Not_significant	1.496749e+00	3.861499e+00	1.913767e+00	4.676345e+00	2.447369e+00	2.802612e+00	1.419854e+00
3027	Medtr1g047130	4.767825e-03	4.891078e+00	4.260839e-04	9.840000e-01	9.900800e-01	Not_significant	3.551377e+01	2.327932e+01	3.129009e+01	2.791039e+01	3.181580e+01	2.958313e+01	2.764772e+01
3029	Medtr1g047180	-0.0427354	4.082946e+00	2.364129e-02	8.813312e-01	9.242709e-01	Not_significant	2.102252e+01	1.550116e+01	1.492738e+01	1.378291e+01	1.673201e+01	1.899548e+01	1.699881e+01
3031	Medtr1g047200	-0.433414	5.909387e+00	5.319206e+00	4.765145e-02	1.199724e-01	Not_significant	6.163884e+01	8.423584e+01	6.492454e+01	5.050452e+01	5.234373e+01	5.187057e+01	5.454607e+01
3032	Medtr1g047210	-0.0975833	7.811579e+00	2.577743e-01	6.243542e-01	7.412469e-01	Not_significant	2.135588e+02	2.519352e+02	2.397950e+02	2.304207e+02	2.105736e+02	2.172247e+02	2.084031e+02
3033	Medtr1g047250	6.004623e-01	6.135946e+00	6.283711e+00	3.449465e-02	9.578722e-02	Not_significant	6.055029e+01	3.420185e+01	7.272314e+01	7.994088e+01	8.196189e+01	8.180958e+01	8.034009e+01
3035	Medtr1g047370	2.355861e+00	6.805947e+00	1.492531e+01	9.731630e-03	4.076377e-02	UP	5.871337e+01	9.819240e+00	4.449508e+01	1.288210e+02	1.935419e+02	1.758083e+02	1.712108e+02
3036	Medtr1g047390	6.187721e-01	3.577214e+00	3.713969e+00	8.740792e-02	1.846456e-01	Not_significant	9.320663e+00	5.185442e+00	1.296577e+01	1.378291e+01	1.248658e+01	1.445792e+01	1.459295e+01
3043	Medtr1g047640	-0.443476	3.106181e+00	1.666307e+00	2.302193e-01	3.697290e-01	Not_significant	9.660833e+00	1.003990e+01	8.851171e+00	1.009106e+01	5.494094e+00	6.005597e+00	9.465695e+00
3045	Medtr1g047670	-0.395713	5.685627e+00	3.178577e+00	1.096655e-01	2.166935e-01	Not_significant	4.469836e+01	8.059500e+01	5.511648e+01	4.189020e+01	4.255425e+01	4.915693e+01	4.559310e+01
3049	Medtr1g047740	-0.903474	5.277738e+00	1.842517e+01	2.209745e-03	1.603605e-02	DOWN	4.265734e+01	6.746590e+01	5.076266e+01	2.736892e+01	2.826961e+01	2.900481e+01	2.539962e+01
3050	Medtr1g047790	-0.503967	2.416786e+00	1.166349e+00	3.093930e-01	4.560067e-01	Not_significant	8.300152e+00	2.758214e+00	7.942132e+00	5.316266e+00	4.495168e+00	3.202985e+00	4.732848e+00
3051	Medtr1g047800	-0.383427	2.994084e+00	1.251378e+00	2.934244e-01	4.395147e-01	Not_significant	6.395199e+00	1.119835e+01	9.855899e+00	6.103861e+00	9.589691e+00	5.560738e+00	6.389344e+00
3057	Medtr1g047970	-0.727677	2.480840e+00	3.742059e+00	8.642378e-02	1.830355e-01	Not_significant	8.232118e+00	6.730041e+00	6.602495e+00	5.562389e+00	4.395275e+00	3.247471e+00	3.707397e+00
3058	Medtr1g047990	9.602704e-01	3.655392e+00	8.612962e+00	1.735657e-02	6.009942e-02	Not_significant	1.231416e+01	6.950698e+00	6.267586e+00	1.466896e+01	1.723148e+01	1.597044e+01	1.408022e+01
3059	Medtr1g048000	-0.0261977	1.050703e+01	1.312203e-02	9.114173e-01	9.442815e-01	Not_significant	1.342584e+03	1.408234e+03	1.695502e+03	1.512921e+03	1.354594e+03	1.481603e+03	1.390471e+03
3060	Medtr1g048030	2.247148e-01	6.234613e+00	1.363997e+00	2.740506e-01	4.190196e-01	Not_significant	7.027916e+01	5.742601e+01	8.195706e+01	9.367457e+01	7.377070e+01	7.664922e+01	7.264921e+01
3061	Medtr1g048060	2.299337e-01	2.876023e+00	4.160026e-01	5.356865e-01	6.691754e-01	Not_significant	9.456731e+00	5.295770e+00	6.124054e+00	7.925174e+00	8.191194e+00	7.785034e+00	5.955500e+00
3063	Medtr1g048080	-0.63699	4.697892e+00	6.219875e+00	3.521299e-02	9.724651e-02	Not_significant	2.353978e+01	4.622766e+01	3.090733e+01	1.826236e+01	1.977874e+01	2.495659e+01	1.735377e+01
3067	Medtr1g048130	9.780047e-01	8.016588e-01	2.341674e+00	1.606223e-01	2.856880e-01	Not_significant	2.721361e-01	8.274641e-01	2.296520e+00	1.378291e+00	2.447369e+00	2.847098e+00	1.340973e+00
3070	Medtr1g048350	-7.16058	-1.1364	8.164076e+00	2.584768e-02	7.857528e-02	Not_significant	6.803403e-01	6.619713e-01	1.243948e+00	0.000000e+00	0.000000e+00	0.000000e+00	0.000000e+00
3071	Medtr1g048360	-1.07202	-0.791339	4.326943e-01	5.255709e-01	6.605750e-01	Not_significant	2.109055e+00	0.000000e+00	0.000000e+00	4.922468e-02	1.498389e-01	5.783168e-01	6.310463e-01
3072	Medtr1g048370	5.227745e-01	6.408063e+00	7.985178e+00	2.065113e-02	6.753314e-02	Not_significant	6.871438e+01	6.426638e+01	7.248391e+01	9.736642e+01	1.071848e+02	9.106265e+01	9.264549e+01
3075	Medtr1g048470	-0.558764	8.810917e-02	4.927362e-01	5.010112e-01	6.396839e-01	Not_significant	8.164084e-01	6.619713e-01	2.200832e+00	1.082943e+00	8.990335e-01	5.783168e-01	5.127251e-01
3077	Medtr1g048610	4.482745e-01	6.167686e+00	2.879157e+00	1.253551e-01	2.385410e-01	Not_significant	4.231717e+01	1.084530e+02	3.990204e+01	7.437849e+01	8.580776e+01	7.398006e+01	7.765814e+01
3078	Medtr1g048630	1.248064e+00	3.209975e+00	5.279335e+00	4.950033e-02	1.232588e-01	Not_significant	5.646825e+00	9.929569e-01	1.014296e+01	1.142013e+01	1.288615e+01	1.165531e+01	1.124051e+01
3080	Medtr1g048710	1.677668e+00	1.741884e+00	1.039695e+01	1.103481e-02	4.455529e-02	UP	9.524765e-01	1.544600e+00	1.435325e+00	4.725569e+00	4.345329e+00	3.825788e+00	5.758298e+00
3081	Medtr1g048720	1.089173e+00	2.950945e+00	6.403491e+00	3.322072e-02	9.349454e-02	Not_significant	4.422212e+00	7.888491e+00	2.152988e+00	9.303465e+00	9.639637e+00	9.786900e+00	1.017562e+01
3082	Medtr1g048750	2.708153e+00	2.065005e-01	6.657496e+00	2.505406e-02	7.677596e-02	Not_significant	0.000000e+00	4.413142e-01	1.913767e-01	2.805807e+00	8.490872e-01	1.156634e+00	1.814258e+00
3083	Medtr1g048770	-7.89874	-0.509364	1.356041e+01	8.594439e-03	3.743931e-02	DOWN	1.632817e+00	1.544600e+00	1.243948e+00	0.000000e+00	0.000000e+00	0.000000e+00	0.000000e+00
3087	Medtr1g048960	8.836535e-01	6.494285e+00	9.553721e+00	1.382386e-02	5.159994e-02	Not_significant	6.694549e+01	2.978871e+01	9.009057e+01	1.114447e+02	1.007916e+02	1.045419e+02	1.266826e+02
3088	Medtr1g048970	1.644385e+00	4.280111e+00	1.636042e+01	3.385751e-03	2.083066e-02	UP	7.211608e+00	3.861499e+00	1.703252e+01	2.515381e+01	2.876907e+01	2.589080e+01	2.725331e+01
3089	Medtr1g048990	-0.652058	4.476115e+00	8.412767e+00	1.832904e-02	6.237168e-02	Not_significant	2.809806e+01	3.028518e+01	2.310873e+01	1.565345e+01	2.027820e+01	1.588147e+01	2.184998e+01
3094	Medtr1g049120	-0.674858	5.872286e+00	1.410340e+01	4.854857e-03	2.604170e-02	DOWN	7.347676e+01	7.303750e+01	7.693342e+01	4.799407e+01	4.275404e+01	4.942384e+01	4.579030e+01
3095	Medtr1g049140	-0.01447	4.454688e+00	3.860820e-03	9.518680e-01	9.698226e-01	Not_significant	1.972987e+01	2.658918e+01	1.645839e+01	1.713019e+01	2.447369e+01	1.992969e+01	2.847597e+01
3096	Medtr1g049170	-0.267479	3.692505e+00	7.759194e-01	4.022238e-01	5.481526e-01	Not_significant	1.108955e+01	1.610797e+01	1.531013e+01	1.388136e+01	1.223685e+01	9.475498e+00	1.171380e+01
3097	Medtr1g049180	1.199909e-01	4.554027e+00	3.072651e-01	5.934133e-01	7.155262e-01	Not_significant	2.476439e+01	2.212087e+01	2.052515e+01	2.530149e+01	2.512299e+01	2.268781e+01	2.323039e+01
3098	Medtr1g049200	-1.0319	2.209903e+00	6.181242e+00	3.570388e-02	9.815293e-02	Not_significant	6.463233e+00	5.957741e+00	4.927949e+00	2.707358e+00	3.196564e+00	2.535697e+00	5.955500e+00
3100	Medtr1g049240	-0.562501	8.015426e-01	8.552735e-01	3.801376e-01	5.277934e-01	Not_significant	2.449225e+00	3.309856e+00	6.698184e-01	1.279842e+00	1.997852e+00	8.897181e-01	1.025450e+00
3102	Medtr1g049370	5.964532e-01	5.242021e+00	4.904026e+00	5.524111e-02	1.329646e-01	Not_significant	3.360881e+01	1.963848e+01	3.583528e+01	4.558206e+01	5.009615e+01	3.678985e+01	4.263507e+01
3107	Medtr1g050270	-4.12711	1.211874e-02	1.605375e+01	2.207843e-03	1.603358e-02	DOWN	1.020511e+00	3.144363e+00	2.009455e+00	0.000000e+00	4.994631e-02	2.669154e-01	0.000000e+00
3108	Medtr1g050322	1.624298e-01	4.207976e+00	4.496183e-01	5.200295e-01	6.559095e-01	Not_significant	1.449125e+01	1.886618e+01	1.655408e+01	1.845926e+01	1.788078e+01	1.935137e+01	2.303319e+01
3109	Medtr1g050325	1.927541e+00	1.083016e+00	6.014155e+00	3.676893e-02	1.002233e-01	Not_significant	1.088545e+00	0.000000e+00	1.052572e+00	2.608908e+00	2.946832e+00	2.491211e+00	3.825718e+00
3110	Medtr1g050328	1.271068e+00	1.065012e+00	3.187465e+00	1.089283e-01	2.157547e-01	Not_significant	1.360681e+00	3.309856e-01	1.052572e+00	1.772089e+00	3.046725e+00	1.779436e+00	4.496205e+00
3111	Medtr1g050340	-0.277116	6.362450e+00	2.394962e+00	1.575158e-01	2.816613e-01	Not_significant	9.096150e+01	9.543419e+01	8.932506e+01	6.817618e+01	7.911495e+01	8.065295e+01	7.162376e+01
3113	Medtr1g050360	1.224184e+00	3.830389e+00	1.781420e+01	2.450294e-03	1.706310e-02	UP	8.368186e+00	8.715955e+00	6.889560e+00	1.850848e+01	1.583298e+01	2.166464e+01	1.881307e+01
3114	Medtr1g050370	-7.64343	-0.70271	1.127676e+01	1.309762e-02	4.970426e-02	DOWN	6.123063e-01	2.316899e+00	8.133509e-01	0.000000e+00	0.000000e+00	0.000000e+00	0.000000e+00
3116	Medtr1g050385	2.055028e+00	5.372568e-01	5.319847e+00	4.446266e-02	1.143768e-01	Not_significant	5.442723e-01	9.929569e-01	0.000000e+00	1.230617e+00	1.997852e+00	2.713640e+00	1.893139e+00
3121	Medtr1g050425	7.514066e-02	4.371394e+00	9.153321e-02	7.693912e-01	8.486699e-01	Not_significant	1.809705e+01	2.565139e+01	1.712821e+01	1.988677e+01	2.047799e+01	2.291024e+01	2.003572e+01
3122	Medtr1g050428	-0.116127	4.183998e+00	2.157497e-01	6.537756e-01	7.639940e-01	Not_significant	1.796099e+01	1.875585e+01	1.894629e+01	2.111739e+01	1.463427e+01	1.623736e+01	1.889195e+01
3124	Medtr1g050432	8.172799e-01	4.542704e+00	1.361916e+01	5.355475e-03	2.770000e-02	UP	1.694047e+01	1.511501e+01	1.641055e+01	2.731970e+01	2.816972e+01	2.980556e+01	2.863373e+01
3125	Medtr1g050445	1.039141e+00	3.808726e+00	3.883773e+00	8.622447e-02	1.827073e-01	Not_significant	9.592799e+00	2.427228e+00	1.559720e+01	1.885305e+01	1.942911e+01	1.343474e+01	1.798482e+01
3126	Medtr1g050448	1.359359e+00	5.007748e+00	8.640962e+00	2.241965e-02	7.125383e-02	Not_significant	2.381191e+01	3.971828e+00	3.066811e+01	4.361307e+01	3.611118e+01	4.582048e+01	4.042641e+01
3127	Medtr1g050458	-0.0502285	5.905448e+00	7.658832e-02	7.884789e-01	8.615978e-01	Not_significant	5.211407e+01	6.967247e+01	6.104916e+01	5.616536e+01	6.228305e+01	5.725336e+01	6.034381e+01
3128	Medtr1g050462	4.129504e-01	5.025504e+00	3.840245e+00	8.301511e-02	1.778721e-01	Not_significant	2.932267e+01	2.863026e+01	2.301304e+01	3.258674e+01	3.810903e+01	3.656742e+01	3.904599e+01
3129	Medtr1g050465	-0.84102	4.836623e+00	1.680153e+01	2.920660e-03	1.900426e-02	DOWN	3.517360e+01	4.109738e+01	3.875378e+01	2.047747e+01	2.212621e+01	2.153118e+01	2.023292e+01
3130	Medtr1g050472	1.083064e+00	4.476355e+00	8.106657e+00	2.062705e-02	6.749009e-02	Not_significant	1.313057e+01	5.847413e+00	2.487897e+01	2.638443e+01	2.941838e+01	2.811509e+01	2.725331e+01
3132	Medtr1g050478	1.938919e+00	3.709452e-01	5.397046e+00	4.264046e-02	1.112393e-01	Not_significant	6.803403e-01	5.516427e-01	2.870650e-01	6.891456e-01	2.097745e+00	2.758126e+00	1.222652e+00
3135	Medtr1g050492	3.577266e-01	4.449425e+00	2.309289e+00	1.643027e-01	2.902130e-01	Not_significant	1.748475e+01	1.776290e+01	2.215185e+01	2.525226e+01	2.562246e+01	2.264333e+01	2.129781e+01
3136	Medtr1g050495	5.936505e-01	1.335203e+00	1.287410e+00	2.871805e-01	4.329409e-01	Not_significant	2.585293e+00	2.206571e+00	1.052572e+00	3.494952e+00	2.846940e+00	2.268781e+00	2.524185e+00
3137	Medtr1g050500	-8.94665	4.586171e-01	2.698912e+01	1.481935e-03	1.246993e-02	DOWN	3.265634e+00	3.420185e+00	2.487897e+00	0.000000e+00	0.000000e+00	0.000000e+00	0.000000e+00
3138	Medtr1g050502	-0.150146	5.188127e+00	6.154982e-01	4.536890e-01	5.955225e-01	Not_significant	4.116059e+01	3.960795e+01	3.861024e+01	3.790301e+01	3.521215e+01	3.452106e+01	2.752940e+01
3139	Medtr1g050505	5.902798e-01	3.903137e+00	4.417377e+00	6.619537e-02	1.513640e-01	Not_significant	1.088545e+01	9.267598e+00	1.301361e+01	1.368446e+01	1.937917e+01	1.694913e+01	2.078509e+01
3140	Medtr1g050510	-0.615594	5.694941e+00	9.760642e+00	1.285117e-02	4.911558e-02	DOWN	5.211407e+01	8.324289e+01	6.205389e+01	3.873982e+01	4.345329e+01	4.461936e+01	3.774446e+01
3141	Medtr1g050512	-0.670174	5.417984e+00	1.010384e+01	1.179546e-02	4.630400e-02	DOWN	4.020811e+01	6.536966e+01	5.822635e+01	3.288209e+01	3.286467e+01	3.549975e+01	3.356378e+01
3142	Medtr1g050518	-0.641012	3.875135e-01	9.843338e-01	3.476720e-01	4.955669e-01	Not_significant	2.313157e+00	9.377926e-01	1.961611e+00	1.181392e+00	3.995705e-01	1.734950e+00	3.944040e-02
3143	Medtr1g050520	3.010285e-01	4.074436e+00	1.290913e+00	2.864018e-01	4.322147e-01	Not_significant	1.952577e+01	1.550116e+01	9.855899e+00	1.816391e+01	2.002847e+01	1.552558e+01	1.865531e+01
3144	Medtr1g050525	-0.102065	6.086575e-01	1.995254e-02	8.909298e-01	9.312453e-01	Not_significant	2.041021e+00	1.985914e+00	8.611950e-01	1.673639e+00	5.494094e-01	2.224295e+00	7.099271e-01
3145	Medtr1g050528	-0.253869	2.303215e+00	2.526592e-01	6.277754e-01	7.436927e-01	Not_significant	3.809906e+00	9.598583e+00	3.827533e+00	5.414715e+00	3.246510e+00	5.115879e+00	2.879149e+00
3146	Medtr1g050530	6.185028e-01	3.452709e+00	3.827900e+00	8.343852e-02	1.785782e-01	Not_significant	1.149775e+01	8.826283e+00	5.310703e+00	1.466896e+01	1.153760e+01	1.187774e+01	1.222652e+01
3148	Medtr1g050535	-0.348669	4.564759e+00	2.255493e+00	1.687619e-01	2.958475e-01	Not_significant	1.823312e+01	3.502931e+01	2.617076e+01	1.752399e+01	2.212621e+01	2.130875e+01	2.457137e+01
3149	Medtr1g050538	-0.229977	3.124988e+00	4.155543e-01	5.358995e-01	6.693340e-01	Not_significant	6.259131e+00	1.081220e+01	1.157829e+01	9.008117e+00	8.041356e+00	7.251203e+00	7.414794e+00
3150	Medtr1g050542	3.127091e-01	3.393765e+00	1.149479e+00	3.126852e-01	4.595712e-01	Not_significant	9.048527e+00	8.826283e+00	9.760210e+00	1.122323e+01	1.078840e+01	1.232260e+01	1.088555e+01
3151	Medtr1g050545	5.292771e-01	6.057179e+00	6.641775e+00	3.079246e-02	8.856815e-02	Not_significant	6.544874e+01	3.712555e+01	6.176682e+01	8.451878e+01	7.232225e+01	7.460287e+01	6.961230e+01
3152	Medtr1g050550	1.894079e+00	-1.08415	1.192558e+00	2.979917e-01	4.439963e-01	Not_significant	5.442723e-01	0.000000e+00	0.000000e+00	9.844936e-02	9.489798e-01	6.672886e-01	3.549636e-01
3155	Medtr1g050640	-0.0194233	6.265647e+00	9.487501e-03	9.246268e-01	9.528479e-01	Not_significant	7.674239e+01	7.016895e+01	7.946916e+01	6.226922e+01	8.985341e+01	7.331277e+01	8.605894e+01
3156	Medtr1g050670	-1.32923	5.428447e+00	4.789108e+01	8.416042e-05	2.420982e-03	DOWN	5.014108e+01	8.296706e+01	6.473316e+01	2.067437e+01	2.991784e+01	2.749229e+01	2.492633e+01
3157	Medtr1g050690	-0.223708	5.520528e+00	1.391331e+00	2.696268e-01	4.141917e-01	Not_significant	4.027615e+01	5.422648e+01	5.420744e+01	3.923207e+01	4.145544e+01	4.590946e+01	4.531701e+01
3159	Medtr1g050700	1.098033e-01	1.313869e+00	3.605250e-02	8.538150e-01	9.058745e-01	Not_significant	2.721361e+00	7.722998e-01	3.157715e+00	2.658133e+00	2.247584e+00	2.135324e+00	2.997470e+00
3160	Medtr1g050720	5.002105e-01	4.880337e+00	1.835986e+00	2.124088e-01	3.492219e-01	Not_significant	3.095549e+01	8.109148e+00	3.861024e+01	3.366968e+01	2.886897e+01	3.372032e+01	3.151288e+01
3161	Medtr1g050730	1.627139e-01	4.360985e+00	4.485366e-01	5.205193e-01	6.563266e-01	Not_significant	2.190696e+01	1.439787e+01	1.985533e+01	2.092049e+01	2.087756e+01	2.033006e+01	2.484745e+01
3163	Medtr1g050750	1.980734e-01	4.012308e+00	4.344487e-01	5.269835e-01	6.618125e-01	Not_significant	1.925363e+01	7.612669e+00	1.865923e+01	1.929608e+01	1.473416e+01	1.579250e+01	1.691993e+01
3164	Medtr1g050760	-0.621175	4.500184e+00	5.820178e+00	4.015737e-02	1.065064e-01	Not_significant	2.197499e+01	3.878048e+01	2.454406e+01	1.919763e+01	1.758110e+01	1.730502e+01	1.837922e+01
3165	Medtr1g050765	-0.455528	-0.840382	1.435962e-01	7.124320e-01	8.067773e-01	Not_significant	0.000000e+00	7.722998e-01	5.262858e-01	1.968987e-01	1.997852e-01	5.338309e-01	9.071291e-01
3167	Medtr1g050845	-2.58869	1.557720e+00	2.500414e+01	7.621461e-04	8.496951e-03	DOWN	8.096050e+00	2.758214e+00	6.028365e+00	1.378291e+00	3.995705e-01	1.023176e+00	4.732848e-01
3168	Medtr1g050855	-1.68154	3.290279e+00	2.617267e+01	7.179958e-04	8.208477e-03	DOWN	1.142972e+01	2.250702e+01	1.406619e+01	3.298054e+00	5.643933e+00	5.783168e+00	5.166692e+00
3171	Medtr1g051025	6.020655e-02	1.831418e+00	1.108661e-02	9.185523e-01	9.489713e-01	Not_significant	7.007506e+00	2.758214e+00	1.243948e+00	3.051930e+00	3.696027e+00	3.380929e+00	3.194672e+00
3172	Medtr1g051055	1.673406e-01	4.685280e+00	3.584626e-01	5.647203e-01	6.925035e-01	Not_significant	3.639821e+01	1.715609e+01	2.028593e+01	2.446467e+01	2.667133e+01	2.780369e+01	2.666171e+01
3176	Medtr1g051105	9.387503e-01	4.176904e+00	1.354687e+01	5.435933e-03	2.788297e-02	UP	1.503552e+01	9.433090e+00	1.186535e+01	2.343095e+01	2.277552e+01	2.246538e+01	2.086397e+01
3177	Medtr1g051110	-0.215304	2.906270e-01	7.812050e-02	7.863588e-01	8.603461e-01	Not_significant	1.360681e-01	1.599764e+00	2.248676e+00	1.181392e+00	7.991409e-01	1.468035e+00	3.944040e-01
3178	Medtr1g051115	-0.348316	2.123188e+00	6.270066e-01	4.496856e-01	5.922156e-01	Not_significant	5.986995e+00	6.840370e+00	1.865923e+00	4.331772e+00	4.195490e+00	2.446725e+00	4.220122e+00
3179	Medtr1g051120	2.384754e+00	2.323386e+00	1.622427e+01	3.268645e-03	2.036409e-02	UP	1.156579e+00	2.978871e+00	2.870650e-01	8.269747e+00	6.742752e+00	6.806344e+00	7.966960e+00
3180	Medtr1g051125	-0.188005	2.956544e+00	3.153534e-01	5.886804e-01	7.114852e-01	Not_significant	6.463233e+00	8.440134e+00	1.014296e+01	6.546883e+00	8.041356e+00	7.340175e+00	6.665427e+00
3182	Medtr1g051155	-0.415913	3.559589e+00	1.736554e+00	2.214369e-01	3.600011e-01	Not_significant	1.401501e+01	1.108802e+01	1.406619e+01	8.072848e+00	1.258647e+01	8.941667e+00	1.309421e+01
3183	Medtr1g051165	6.632703e-01	3.603364e+00	4.359801e+00	6.766838e-02	1.538647e-01	Not_significant	9.660833e+00	6.288727e+00	1.191320e+01	1.299532e+01	1.578303e+01	1.468035e+01	1.301533e+01
3188	Medtr1g051205	4.436919e-01	1.223130e+00	7.527005e-01	4.091823e-01	5.552194e-01	Not_significant	2.177089e+00	1.985914e+00	2.009455e+00	3.642626e+00	2.647154e+00	2.268781e+00	9.465695e-01
3189	Medtr1g051210	1.857407e-01	1.376693e+00	1.118488e-01	7.460545e-01	8.315676e-01	Not_significant	1.224613e+00	2.151407e+00	3.396936e+00	2.067437e+00	3.696027e+00	2.090838e+00	2.800268e+00
3190	Medtr1g051215	-0.275956	3.323469e+00	7.644381e-01	4.055853e-01	5.514200e-01	Not_significant	1.081741e+01	1.323943e+01	9.903743e+00	1.186315e+01	8.241141e+00	8.185407e+00	7.178152e+00
3191	Medtr1g051230	1.536814e+00	2.704597e+00	8.512884e+00	1.788220e-02	6.133202e-02	Not_significant	3.401702e+00	8.826283e-01	5.119326e+00	7.186804e+00	1.073846e+01	8.585780e+00	8.913529e+00
3192	Medtr1g051245	-0.257834	4.585940e+00	1.212330e+00	3.005880e-01	4.466159e-01	Not_significant	2.156679e+01	3.089199e+01	2.851512e+01	2.190498e+01	1.982868e+01	2.571285e+01	1.901027e+01
3195	Medtr1g051315	8.765888e-01	1.928063e+00	1.844243e+00	2.089237e-01	3.452109e-01	Not_significant	4.082042e+00	0.000000e+00	3.636157e+00	4.184098e+00	3.096671e+00	5.560738e+00	5.324453e+00
3197	Medtr1g051360	-5.18161	-1.23699	6.417746e+00	3.825322e-02	1.030317e-01	Not_significant	9.524765e-01	5.516427e-01	8.611950e-01	4.922468e-02	0.000000e+00	0.000000e+00	0.000000e+00
3198	Medtr1g051365	-2.00951	-0.247321	4.685513e+00	5.499149e-02	1.324668e-01	Not_significant	1.904953e+00	1.765257e+00	4.784417e-01	6.891456e-01	4.994631e-02	2.669154e-01	2.366424e-01
3199	Medtr1g051380	-0.0859688	3.011459e+00	5.135928e-02	8.259847e-01	8.873324e-01	Not_significant	7.551778e+00	6.674877e+00	1.153044e+01	9.598813e+00	8.540819e+00	6.228027e+00	5.639977e+00
3200	Medtr1g051385	-0.0629223	2.883875e+00	3.403787e-02	8.578841e-01	9.087995e-01	Not_significant	6.395199e+00	8.053984e+00	6.028365e+00	6.005411e+00	7.442000e+00	6.094569e+00	1.092499e+01
3204	Medtr1g051585	-0.0904785	2.262003e+00	4.479936e-02	8.372841e-01	8.946835e-01	Not_significant	5.238621e+00	6.068070e+00	4.210287e+00	3.888750e+00	4.145544e+00	6.450457e+00	2.918589e+00
3206	Medtr1g051625	-0.111268	5.482027e+00	2.463714e-01	6.320187e-01	7.471097e-01	Not_significant	4.007205e+01	6.404572e+01	3.918437e+01	4.105338e+01	4.175511e+01	4.671020e+01	3.936152e+01
3208	Medtr1g051670	-3.84324	-1.2092	6.155605e+00	3.577790e-02	9.827998e-02	Not_significant	6.803403e-01	5.516427e-01	1.052572e+00	0.000000e+00	9.989262e-02	4.448591e-02	0.000000e+00
3211	Medtr1g051760	1.112588e+00	7.937293e-01	2.108072e+00	1.812688e-01	3.115038e-01	Not_significant	1.360681e+00	1.544600e+00	4.784417e-02	2.805807e+00	1.648228e+00	1.557007e+00	2.445305e+00
3212	Medtr1g051810	5.258662e-01	2.881734e+00	1.886680e+00	2.041671e-01	3.393275e-01	Not_significant	4.014008e+00	8.550462e+00	5.167170e+00	8.614319e+00	7.741678e+00	8.674752e+00	8.085281e+00
3213	Medtr1g051820	-0.179974	6.526808e+00	6.782574e-01	4.323228e-01	5.764382e-01	Not_significant	1.157259e+02	7.215487e+01	1.073145e+02	7.275408e+01	8.605749e+01	9.840283e+01	9.236941e+01
3214	Medtr1g051825	-0.985117	6.802708e+00	2.109831e+01	1.447690e-03	1.225681e-02	DOWN	1.436879e+02	2.057076e+02	1.232944e+02	6.856998e+01	8.021377e+01	8.545743e+01	7.395074e+01
3217	Medtr1g051895	1.555452e-01	7.934995e+00	6.844279e-01	4.303131e-01	5.748429e-01	Not_significant	2.238320e+02	2.181195e+02	2.477371e+02	2.472064e+02	2.606198e+02	2.594863e+02	2.553371e+02
3218	Medtr1g051945	-5.66336	-0.0875877	1.620546e+01	4.013223e-03	2.312675e-02	DOWN	2.925463e+00	2.427228e+00	5.741300e-01	0.000000e+00	9.989262e-02	0.000000e+00	1.577616e-01
3221	Medtr1g052100	2.847791e-01	1.251211e+00	1.288081e-01	7.282906e-01	8.186171e-01	Not_significant	1.632817e+00	0.000000e+00	4.066754e+00	2.904256e+00	1.947906e+00	1.779436e+00	3.549636e+00
3222	Medtr1g052110	-0.220236	4.230310e+00	6.289454e-01	4.489643e-01	5.915493e-01	Not_significant	1.789295e+01	1.665961e+01	2.593154e+01	2.101894e+01	1.603276e+01	1.481381e+01	1.833978e+01
3223	Medtr1g052115	4.641029e-01	6.124893e+00	6.721699e+00	3.003491e-02	8.710017e-02	Not_significant	5.524364e+01	6.040488e+01	5.659965e+01	7.989166e+01	7.616812e+01	8.149818e+01	7.797366e+01
3224	Medtr1g052120	1.681162e+00	9.233947e-02	3.000866e+00	1.137306e-01	2.222361e-01	Not_significant	6.803403e-01	5.516427e-01	0.000000e+00	1.181392e+00	1.498389e+00	9.786900e-01	1.814258e+00
3225	Medtr1g052125	8.225189e-01	2.792262e+00	4.112719e+00	7.449971e-02	1.649260e-01	Not_significant	4.082042e+00	2.868542e+00	6.698184e+00	8.072848e+00	8.291087e+00	7.473632e+00	1.021506e+01
3226	Medtr1g052135	-3.23536	2.521084e+00	1.717269e+01	2.161653e-03	1.581228e-02	DOWN	2.245123e+00	3.072650e+01	2.200832e+00	7.383702e-01	8.990335e-01	1.023176e+00	1.814258e+00
3229	Medtr1g052170	-0.334319	2.554145e+00	5.882843e-01	4.635296e-01	6.045582e-01	Not_significant	4.762382e+00	1.092253e+01	5.358547e+00	5.168592e+00	4.445221e+00	6.405971e+00	3.391874e+00
3230	Medtr1g052175	7.196698e-02	6.933636e+00	1.610651e-01	6.979182e-01	7.966501e-01	Not_significant	1.216449e+02	1.160105e+02	1.192277e+02	1.263598e+02	1.314587e+02	1.176652e+02	1.226596e+02
3234	Medtr1g052270	-1.59484	2.387253e+00	1.616508e+01	3.288550e-03	2.043405e-02	DOWN	9.592799e+00	7.722998e+00	7.368002e+00	3.396503e+00	2.796993e+00	2.046352e+00	3.155232e+00
3238	Medtr1g052380	-7.68689	-0.710461	1.162113e+01	1.224724e-02	4.753442e-02	DOWN	1.564783e+00	6.619713e-01	1.531013e+00	0.000000e+00	0.000000e+00	0.000000e+00	0.000000e+00
3239	Medtr1g052405	6.948743e-01	3.148052e+00	4.285894e+00	6.962702e-02	1.569908e-01	Not_significant	4.558280e+00	6.730041e+00	7.224469e+00	9.943386e+00	1.068851e+01	9.386526e+00	1.273925e+01
3242	Medtr1g052425	-0.18736	3.924276e+00	5.427833e-01	4.808008e-01	6.209622e-01	Not_significant	1.741671e+01	1.770773e+01	1.263086e+01	1.378291e+01	1.558325e+01	1.227811e+01	1.621000e+01
3244	Medtr1g052470	-1.36482	4.706461e+00	2.427908e+01	9.194660e-04	9.380846e-03	DOWN	2.952677e+01	5.919126e+01	3.353876e+01	1.713019e+01	1.458432e+01	1.392409e+01	1.427742e+01
3245	Medtr1g052475	-0.649253	4.667510e+00	7.990589e+00	2.062032e-02	6.747701e-02	Not_significant	3.496949e+01	4.026992e+01	2.215185e+01	2.013290e+01	2.207627e+01	1.832819e+01	1.936523e+01
3247	Medtr1g052500	9.171532e-02	1.682839e+00	3.145427e-02	8.633341e-01	9.123502e-01	Not_significant	3.129566e+00	1.103285e+00	4.449508e+00	4.528671e+00	1.947906e+00	2.802612e+00	3.786278e+00
3250	Medtr1g052515	-1.25293	2.971856e+00	8.801523e+00	1.650385e-02	5.817736e-02	Not_significant	1.796099e+01	5.516427e+00	1.301361e+01	6.300759e+00	5.094523e+00	3.291957e+00	3.234112e+00
3251	Medtr1g052525	1.080663e+00	-0.419813	8.891986e-01	3.684555e-01	5.164723e-01	Not_significant	8.164084e-01	5.516427e-01	0.000000e+00	3.445728e-01	9.989262e-01	1.245605e+00	5.916059e-01
3252	Medtr1g052530	-0.377377	7.313216e+00	4.253258e+00	7.049459e-02	1.584703e-01	Not_significant	1.764803e+02	1.926336e+02	1.903241e+02	1.486585e+02	1.425967e+02	1.393299e+02	1.225808e+02
3253	Medtr1g052535	5.411572e-01	7.950028e+00	8.256178e+00	1.913892e-02	6.414616e-02	Not_significant	1.879100e+02	2.100104e+02	1.926685e+02	2.881121e+02	2.867418e+02	2.836421e+02	2.811706e+02
3254	Medtr1g052560	2.840394e-01	5.143111e+00	1.991627e+00	1.931377e-01	3.263907e-01	Not_significant	3.585394e+01	2.642369e+01	3.033320e+01	4.001967e+01	3.760957e+01	3.456555e+01	4.184626e+01
3258	Medtr1g052640	-1.35659	5.536730e+00	5.052245e+01	6.891767e-05	2.197106e-03	DOWN	6.102653e+01	8.125697e+01	7.042662e+01	2.535071e+01	2.816972e+01	2.913827e+01	2.898869e+01
3260	Medtr1g052685	9.552311e-02	4.813060e+00	2.111003e-01	6.572432e-01	7.666339e-01	Not_significant	2.932267e+01	2.758214e+01	2.368286e+01	3.096233e+01	2.707090e+01	2.784818e+01	2.961974e+01
3261	Medtr1g052700	-0.982423	2.176176e+00	5.598359e+00	4.332197e-02	1.123891e-01	Not_significant	7.551778e+00	4.854456e+00	5.932677e+00	2.953481e+00	2.996778e+00	3.202985e+00	3.549636e+00
3263	Medtr1g052730	1.080084e+00	5.347064e+00	2.702224e+01	6.438000e-04	7.664567e-03	UP	1.945773e+01	2.294834e+01	3.090733e+01	4.745259e+01	5.324276e+01	5.244888e+01	5.766186e+01
3264	Medtr1g052770	1.018582e-01	3.866711e+00	1.448061e-01	7.127330e-01	8.068849e-01	Not_significant	1.115758e+01	1.346008e+01	1.473600e+01	1.309377e+01	1.643234e+01	1.285643e+01	1.964132e+01
3266	Medtr1g052840	-1.05844	-0.140434	9.624834e-01	3.494642e-01	4.974335e-01	Not_significant	2.517259e+00	8.826283e-01	0.000000e+00	5.906962e-01	3.995705e-01	4.448591e-01	9.860099e-01
3269	Medtr1g052855	-0.3028	-0.273314	9.842948e-02	7.608605e-01	8.426416e-01	Not_significant	1.496749e+00	2.206571e-01	6.698184e-01	3.937975e-01	7.991409e-01	6.228027e-01	9.465695e-01
3271	Medtr1g052880	-0.988288	2.783599e+00	5.425712e+00	4.593732e-02	1.170385e-01	Not_significant	9.116561e+00	7.722998e+00	1.181751e+01	8.614319e+00	3.296456e+00	3.469901e+00	3.549636e+00
3272	Medtr1g052885	2.498976e-01	2.784515e+00	3.219880e-01	5.848599e-01	7.080772e-01	Not_significant	1.020511e+01	1.985914e+00	7.080937e+00	8.761993e+00	6.293235e+00	6.183541e+00	7.059831e+00
3274	Medtr1g052970	-0.71497	9.125233e-01	1.245888e+00	2.944530e-01	4.403356e-01	Not_significant	1.156579e+00	4.357977e+00	1.196104e+00	1.673639e+00	1.648228e+00	6.672886e-01	1.814258e+00
3278	Medtr1g053130	1.870309e+00	5.302473e+00	4.303045e+01	1.249830e-04	2.958808e-03	UP	1.510356e+01	2.438261e+01	9.855899e+00	6.266302e+01	5.279325e+01	5.609673e+01	5.454607e+01
3279	Medtr1g053160	8.235268e-01	5.209628e+00	1.377542e+01	5.187080e-03	2.713537e-02	UP	3.115959e+01	2.074177e+01	2.588369e+01	4.159486e+01	4.724921e+01	4.728852e+01	4.437045e+01
3282	Medtr1g053255	-0.434625	4.805192e+00	4.237617e+00	7.092435e-02	1.591905e-01	Not_significant	3.524163e+01	3.370537e+01	3.176853e+01	2.264335e+01	2.532278e+01	2.651360e+01	1.987796e+01
3285	Medtr1g053270	3.242685e-02	6.314817e+00	3.416211e-02	8.576262e-01	9.087209e-01	Not_significant	8.191298e+01	7.154806e+01	8.387083e+01	8.570017e+01	7.387059e+01	8.309967e+01	7.655381e+01
3289	Medtr1g053360	6.978600e-01	4.245538e+00	7.061307e+00	2.706644e-02	8.091858e-02	Not_significant	1.476339e+01	1.075703e+01	1.621917e+01	2.215111e+01	2.437380e+01	2.077492e+01	2.299375e+01
3291	Medtr1g053435	-5.87867	9.229086e-01	2.965728e+01	3.623853e-04	5.506787e-03	DOWN	3.265634e+00	7.061027e+00	2.296520e+00	1.968987e-01	0.000000e+00	0.000000e+00	0.000000e+00
3292	Medtr1g053470	-0.766354	6.259122e+00	1.489585e+01	4.154892e-03	2.363373e-02	DOWN	8.803604e+01	1.132522e+02	1.019559e+02	6.473046e+01	5.294309e+01	6.032289e+01	5.426998e+01
3293	Medtr1g053480	1.193600e+00	6.127659e-01	2.363095e+00	1.595178e-01	2.843163e-01	Not_significant	8.164084e-01	1.379107e+00	2.870650e-01	2.658133e+00	9.989262e-01	2.001866e+00	1.814258e+00
3294	Medtr1g053485	-0.949272	-0.0380436	1.346962e+00	2.757787e-01	4.209334e-01	Not_significant	1.360681e+00	1.103285e+00	7.655067e-01	3.937975e-01	7.491946e-01	4.893450e-01	1.301533e+00
3296	Medtr1g053520	-0.274288	5.567411e+00	1.694447e+00	2.266369e-01	3.654762e-01	Not_significant	4.286144e+01	6.051521e+01	5.674318e+01	4.809251e+01	4.210474e+01	4.146087e+01	3.947984e+01
3299	Medtr1g053570	6.553461e-01	2.264734e+00	1.750258e+00	2.198426e-01	3.581853e-01	Not_significant	3.537770e+00	1.379107e+00	6.076209e+00	4.971693e+00	5.893664e+00	5.738682e+00	5.285013e+00
3301	Medtr1g053590	8.793505e-01	2.614687e+00	1.366349e+00	2.760515e-01	4.212199e-01	Not_significant	4.354178e+00	7.722998e-01	2.583585e+00	2.264335e+00	1.008915e+01	2.980556e+00	1.897083e+01
3307	Medtr1g053705	-1.78127	2.601538e+00	1.929986e+01	1.925422e-03	1.473184e-02	DOWN	8.572288e+00	1.274295e+01	7.272314e+00	1.772089e+00	3.346403e+00	3.069528e+00	5.127251e+00
3309	Medtr1g053780	-0.73399	3.483817e+00	5.300818e+00	4.796374e-02	1.205257e-01	Not_significant	1.183792e+01	1.881102e+01	1.263086e+01	9.795712e+00	7.691731e+00	8.229893e+00	8.676887e+00
3311	Medtr1g053790	-0.0975911	1.289446e+00	3.228226e-02	8.615764e-01	9.114230e-01	Not_significant	2.925463e+00	2.372064e+00	1.339637e+00	2.264335e+00	1.947906e+00	1.823922e+00	3.746838e+00
3313	Medtr1g053835	4.494699e-01	4.242727e+00	3.397456e+00	9.977384e-02	2.027522e-01	Not_significant	1.319860e+01	1.699060e+01	1.674546e+01	2.229878e+01	2.187648e+01	1.992969e+01	2.074565e+01
3314	Medtr1g053900	-0.987921	3.707987e+00	6.489165e+00	3.231008e-02	9.162301e-02	Not_significant	2.013807e+01	1.103285e+01	2.382640e+01	1.058331e+01	1.093824e+01	5.916626e+00	8.440245e+00
3315	Medtr1g053905	-0.108592	5.312068e+00	3.086306e-01	5.926073e-01	7.150423e-01	Not_significant	4.054828e+01	5.119244e+01	3.521331e+01	3.883827e+01	4.110581e+01	3.661190e+01	3.391874e+01
3316	Medtr1g053910	6.778186e-01	4.807394e+00	6.627266e+00	3.093362e-02	8.888242e-02	Not_significant	1.564783e+01	2.383097e+01	2.033377e+01	4.026579e+01	3.056714e+01	2.597977e+01	3.861215e+01
3318	Medtr1g053955	-0.440701	5.636267e+00	5.440823e+00	4.568057e-02	1.165982e-01	Not_significant	5.211407e+01	6.371473e+01	5.918324e+01	4.321927e+01	4.060635e+01	4.484179e+01	4.381828e+01
3319	Medtr1g053960	1.133597e-01	5.848723e+00	3.534205e-01	5.674162e-01	6.945918e-01	Not_significant	5.048125e+01	5.246122e+01	6.133622e+01	6.413976e+01	5.788777e+01	5.560738e+01	6.077765e+01
3320	Medtr1g053965	1.301822e+00	-0.690125	8.505279e-01	3.760162e-01	5.237761e-01	Not_significant	0.000000e+00	6.619713e-01	0.000000e+00	5.906962e-01	4.495168e-01	5.783168e-01	1.262093e+00
3324	Medtr1g054055	-1.15072	2.783748e+00	8.404672e+00	1.838197e-02	6.252598e-02	Not_significant	6.395199e+00	1.103285e+01	1.157829e+01	5.070142e+00	3.546188e+00	4.359619e+00	5.561096e+00
3325	Medtr1g054070	1.067687e-01	3.848266e+00	1.414580e-01	7.159019e-01	8.093358e-01	Not_significant	1.932167e+01	1.147417e+01	1.062141e+01	1.511198e+01	1.318583e+01	1.490278e+01	1.553952e+01
3326	Medtr1g054100	-0.291189	2.503041e+00	5.275972e-01	4.868416e-01	6.264420e-01	Not_significant	3.129566e+00	6.950698e+00	9.233924e+00	4.233323e+00	4.095597e+00	7.206717e+00	4.101801e+00
3328	Medtr1g054150	-0.0134994	6.121143e+00	4.557479e-03	9.477122e-01	9.669371e-01	Not_significant	6.510857e+01	8.903513e+01	5.822635e+01	7.664283e+01	6.747746e+01	6.361485e+01	6.645707e+01
3330	Medtr1g054175	-1.07891	3.439305e+00	1.197809e+01	7.603572e-03	3.471168e-02	DOWN	1.673637e+01	1.930749e+01	1.109985e+01	6.349984e+00	8.191194e+00	7.295689e+00	6.389344e+00
3332	Medtr1g054205	2.450465e+00	1.652233e+00	1.959037e+01	1.743936e-03	1.382444e-02	UP	8.164084e-01	5.516427e-01	1.148260e+00	4.824019e+00	4.195490e+00	4.937936e+00	4.693407e+00
3333	Medtr1g054220	-8.29965	-0.173633	1.717220e+01	4.850112e-03	2.602997e-02	DOWN	2.857429e+00	4.964784e-01	2.392208e+00	0.000000e+00	0.000000e+00	0.000000e+00	0.000000e+00
3337	Medtr1g054265	-1.08516	-0.830168	1.213232e+00	2.952731e-01	4.412154e-01	Not_significant	4.082042e-01	6.619713e-01	7.655067e-01	9.844936e-02	3.995705e-01	3.558873e-01	5.521655e-01
3338	Medtr1g054270	-0.291705	2.382326e+00	4.723252e-01	5.099493e-01	6.479785e-01	Not_significant	5.850927e+00	5.075113e+00	6.841716e+00	7.285253e+00	4.595060e+00	3.247471e+00	2.958030e+00
3340	Medtr1g054285	3.134568e-01	3.585113e+00	9.632734e-01	3.530402e-01	5.011971e-01	Not_significant	1.047724e+01	6.288727e+00	1.440109e+01	1.112478e+01	1.253652e+01	1.392409e+01	1.451407e+01
3341	Medtr1g054300	-0.608983	4.979697e+00	8.981234e+00	1.572103e-02	5.621719e-02	Not_significant	4.150076e+01	3.420185e+01	4.219856e+01	2.963326e+01	2.312514e+01	2.468968e+01	2.488689e+01
3342	Medtr1g054305	6.427727e-01	4.451504e+00	6.445096e+00	3.276249e-02	9.252798e-02	Not_significant	1.932167e+01	1.346008e+01	1.540582e+01	2.146196e+01	2.582224e+01	2.735883e+01	2.958030e+01
3343	Medtr1g054310	5.603903e-01	7.952382e+00	6.632230e+00	3.088423e-02	8.877017e-02	Not_significant	2.322002e+02	1.419377e+02	2.281688e+02	3.030271e+02	2.867418e+02	2.787042e+02	2.623181e+02
3344	Medtr1g054315	-0.119877	4.040630e+00	2.148783e-01	6.544221e-01	7.643885e-01	Not_significant	2.102252e+01	1.472886e+01	1.775019e+01	1.570267e+01	1.733137e+01	1.579250e+01	1.222652e+01
3345	Medtr1g054335	-0.0276184	3.628932e+00	7.764935e-03	9.317902e-01	9.571389e-01	Not_significant	1.687244e+01	8.274641e+00	1.186535e+01	1.294609e+01	1.278625e+01	9.786900e+00	1.340973e+01
3346	Medtr1g054340	-0.359417	1.153515e-01	1.580304e-01	7.002129e-01	7.982172e-01	Not_significant	2.177089e+00	0.000000e+00	1.531013e+00	9.352690e-01	8.490872e-01	9.342040e-01	5.521655e-01
3347	Medtr1g054355	4.891401e-01	5.988497e+00	6.545378e+00	3.173814e-02	9.040528e-02	Not_significant	5.034519e+01	5.957741e+01	4.660022e+01	6.797929e+01	7.162301e+01	7.931837e+01	6.827133e+01
3349	Medtr1g054365	-1.00587	2.793527e+00	7.184542e+00	2.609449e-02	7.904062e-02	Not_significant	6.463233e+00	1.428755e+01	8.516262e+00	3.445728e+00	4.944684e+00	5.783168e+00	4.456765e+00
3350	Medtr1g054370	-1.82767	-0.403782	3.748971e+00	8.048474e-02	1.739114e-01	Not_significant	5.442723e-01	8.826283e-01	1.435325e+00	3.937975e-01	1.997852e-01	2.224295e-01	9.071291e-01
3353	Medtr1g054455	-0.180782	4.112510e+00	3.982066e-01	5.443410e-01	6.764342e-01	Not_significant	2.394798e+01	1.202581e+01	2.009455e+01	1.737631e+01	1.693180e+01	1.396857e+01	1.609168e+01
3356	Medtr1g054525	1.828873e+00	3.255789e+00	1.589546e+01	3.454796e-03	2.106867e-02	UP	2.585293e+00	1.765257e+00	7.224469e+00	1.107555e+01	1.548336e+01	1.285643e+01	1.502679e+01
3358	Medtr1g054535	-0.358956	6.080453e+00	3.863900e+00	8.222437e-02	1.766828e-01	Not_significant	6.953078e+01	8.241542e+01	8.109586e+01	6.207232e+01	5.808756e+01	6.121261e+01	5.860843e+01
3359	Medtr1g054540	5.990798e-02	3.707787e+00	2.899187e-02	8.687170e-01	9.160217e-01	Not_significant	7.211608e+00	1.980397e+01	1.200889e+01	1.309377e+01	1.158754e+01	1.405755e+01	1.297589e+01
3360	Medtr1g054545	-0.217698	2.778982e+00	3.290940e-01	5.808168e-01	7.049017e-01	Not_significant	9.796901e+00	5.626756e+00	6.841716e+00	5.267041e+00	6.093450e+00	7.384661e+00	6.389344e+00
3361	Medtr1g054550	6.384297e-01	2.129696e+00	8.858177e-01	3.727808e-01	5.206178e-01	Not_significant	1.632817e+00	8.715955e+00	1.243948e+00	5.513164e+00	3.745973e+00	6.272513e+00	2.800268e+00
3363	Medtr1g054575	2.282437e-01	3.559453e+00	6.314633e-01	4.480908e-01	5.906815e-01	Not_significant	1.081741e+01	1.015023e+01	1.186535e+01	1.078021e+01	1.463427e+01	1.316783e+01	1.041226e+01
3364	Medtr1g054580	-7.36655	-0.944286	9.422230e+00	1.929765e-02	6.448896e-02	Not_significant	5.442723e-01	1.654928e+00	8.611950e-01	0.000000e+00	0.000000e+00	0.000000e+00	0.000000e+00
3366	Medtr1g054600	-0.677625	2.858684e-01	7.256316e-01	4.171572e-01	5.628608e-01	Not_significant	1.836919e+00	1.544600e+00	1.196104e+00	1.476740e-01	1.897960e+00	8.452322e-01	4.732848e-01
3367	Medtr1g054605	4.602233e-02	2.511373e+00	1.462588e-02	9.065070e-01	9.410136e-01	Not_significant	4.286144e+00	5.185442e+00	7.942132e+00	6.054636e+00	5.244362e+00	6.583914e+00	3.904599e+00
3368	Medtr1g054620	-0.374007	5.388363e+00	2.580718e+00	1.440259e-01	2.637620e-01	Not_significant	4.388195e+01	6.796238e+01	3.770120e+01	3.913362e+01	3.551182e+01	3.732368e+01	3.103959e+01
3369	Medtr1g054625	-0.176332	3.352580e+00	3.388069e-01	5.753868e-01	7.008614e-01	Not_significant	1.231416e+01	1.279811e+01	7.894288e+00	9.894161e+00	1.008915e+01	8.719238e+00	9.150172e+00
3370	Medtr1g054630	-0.0902097	6.174572e+00	2.591585e-01	6.234388e-01	7.403635e-01	Not_significant	7.932768e+01	7.127224e+01	7.171841e+01	7.250796e+01	6.403117e+01	7.233408e+01	7.375354e+01
3372	Medtr1g054665	5.714182e-01	2.373877e-01	3.619037e-01	5.621568e-01	6.903594e-01	Not_significant	9.524765e-01	0.000000e+00	1.148260e+00	6.891456e-01	1.148765e+00	1.201119e+00	2.326983e+00
3373	Medtr1g054670	2.568013e+00	2.339587e+00	1.261289e+01	6.776625e-03	3.206782e-02	UP	3.129566e+00	0.000000e+00	9.568834e-01	5.562389e+00	7.541892e+00	8.541294e+00	8.874089e+00
3374	Medtr1g054675	-0.831878	4.874134e+00	8.677781e+00	1.705108e-02	5.937875e-02	Not_significant	2.898250e+01	6.211497e+01	2.947201e+01	2.392320e+01	2.057788e+01	1.944034e+01	2.015404e+01
3376	Medtr1g054710	-0.6923	5.831516e+00	1.340456e+01	5.596812e-03	2.844864e-02	DOWN	7.095950e+01	5.737084e+01	9.717151e+01	4.361307e+01	4.160527e+01	5.195954e+01	3.529915e+01
3377	Medtr1g054715	2.163108e-01	3.553773e+00	5.892668e-01	4.631596e-01	6.042230e-01	Not_significant	9.932969e+00	1.169483e+01	1.028650e+01	1.048486e+01	1.328572e+01	1.330129e+01	1.250261e+01
3383	Medtr1g054750	-7.88246	1.204756e+00	4.142722e+01	3.278218e-04	5.229017e-03	DOWN	7.415710e+00	4.633799e+00	3.684001e+00	4.922468e-02	0.000000e+00	0.000000e+00	0.000000e+00
3387	Medtr1g054835	-0.628672	5.279826e+00	9.821366e+00	1.265623e-02	4.857314e-02	DOWN	3.762282e+01	5.957741e+01	4.411232e+01	2.603986e+01	3.226531e+01	3.194088e+01	3.971648e+01
3390	Medtr1g054880	3.723228e+00	5.385377e+00	1.996262e+02	2.876070e-07	1.767793e-04	UP	7.347676e+00	4.964784e+00	3.588313e+00	6.768394e+01	6.952526e+01	6.615054e+01	7.245201e+01
3391	Medtr1g054885	-0.424492	2.232724e+00	8.227751e-01	3.889826e-01	5.360129e-01	Not_significant	7.551778e+00	5.406099e+00	3.349092e+00	3.199604e+00	3.596134e+00	4.848964e+00	4.338444e+00
3394	Medtr1g054935	7.933926e-01	3.354350e+00	5.037899e+00	5.264699e-02	1.287626e-01	Not_significant	1.074938e+01	3.971828e+00	7.702911e+00	1.206005e+01	1.163749e+01	1.339026e+01	1.135883e+01
3397	Medtr1g054965	4.131343e-01	3.994182e+00	2.005325e+00	1.917644e-01	3.246688e-01	Not_significant	6.667335e+00	1.517017e+01	1.794156e+01	1.447206e+01	1.713158e+01	1.930688e+01	2.007516e+01
3398	Medtr1g054980	2.588678e-01	5.386703e+00	1.871571e+00	2.058029e-01	3.413124e-01	Not_significant	3.619411e+01	3.629809e+01	3.937575e+01	4.740337e+01	4.135554e+01	4.528665e+01	4.622414e+01
3399	Medtr1g054990	5.139870e-01	5.921072e+00	8.292518e+00	1.894707e-02	6.374697e-02	Not_significant	5.129766e+01	4.793775e+01	4.650453e+01	7.600291e+01	6.857628e+01	6.392625e+01	6.917845e+01
3403	Medtr1g055080	2.486141e-01	4.547686e+00	1.073089e+00	3.283608e-01	4.757991e-01	Not_significant	2.442422e+01	1.836970e+01	2.014239e+01	2.151119e+01	2.467348e+01	2.829304e+01	2.559682e+01
3404	Medtr1g055085	1.800394e+00	4.596863e+00	5.776176e+01	4.157698e-05	1.647960e-03	UP	8.708356e+00	9.102105e+00	1.205673e+01	3.209449e+01	3.656070e+01	3.509938e+01	3.494419e+01
3407	Medtr1g055135	8.609389e-01	2.596695e-01	1.482391e+00	2.550296e-01	3.977793e-01	Not_significant	1.224613e+00	5.516427e-01	6.698184e-01	1.673639e+00	1.148765e+00	1.512521e+00	9.071291e-01
3408	Medtr1g055145	-0.109166	7.263745e-01	2.894831e-02	8.687377e-01	9.160217e-01	Not_significant	4.762382e-01	2.427228e+00	1.483169e+00	7.875949e-01	1.548336e+00	1.645979e+00	2.445305e+00
3409	Medtr1g055160	2.002938e-01	6.392589e+00	1.277570e+00	2.887391e-01	4.346018e-01	Not_significant	8.164084e+01	7.254102e+01	7.942132e+01	9.185326e+01	8.980346e+01	8.652509e+01	8.562510e+01
3416	Medtr1g055255	2.278163e+00	3.071811e+00	2.685659e+01	6.653111e-04	7.813253e-03	UP	3.877940e+00	2.758214e+00	1.052572e+00	1.206005e+01	1.103813e+01	1.205568e+01	1.518455e+01
3418	Medtr1g055295	-0.454566	8.989849e-01	6.173861e-01	4.531334e-01	5.949326e-01	Not_significant	2.925463e+00	1.544600e+00	1.722390e+00	2.264335e+00	8.490872e-01	1.423549e+00	1.695937e+00
3419	Medtr1g055300	-0.311459	2.459270e+00	5.252987e-01	4.877665e-01	6.274496e-01	Not_significant	6.463233e+00	9.708912e+00	2.392208e+00	3.691851e+00	6.592913e+00	3.736816e+00	5.285013e+00
3420	Medtr1g055315	-0.208206	6.277601e+00	8.710569e-01	3.759987e-01	5.237761e-01	Not_significant	6.163884e+01	1.049224e+02	8.741130e+01	7.807035e+01	6.847639e+01	6.930904e+01	7.253089e+01
3422	Medtr1g055365	-0.615297	4.621334e+00	7.874814e+00	2.131032e-02	6.886951e-02	Not_significant	3.122762e+01	3.679457e+01	2.502250e+01	1.885305e+01	2.227605e+01	1.903997e+01	1.845811e+01
3424	Medtr1g055405	4.999753e-01	2.632365e+00	1.578731e+00	2.418623e-01	3.832830e-01	Not_significant	6.327165e+00	3.420185e+00	4.880105e+00	6.989905e+00	7.891517e+00	5.649710e+00	7.533116e+00
3426	Medtr1g055425	-0.182978	4.290646e+00	5.610594e-01	4.737253e-01	6.142934e-01	Not_significant	1.789295e+01	2.509974e+01	1.789372e+01	1.678562e+01	1.758110e+01	1.868408e+01	2.236270e+01
3427	Medtr1g055435	-0.82666	2.994250e+00	5.579629e+00	4.356488e-02	1.128417e-01	Not_significant	1.231416e+01	8.826283e+00	9.712366e+00	5.070142e+00	6.842644e+00	5.382795e+00	7.020390e+00
3429	Medtr1g056160	1.824343e-01	3.495234e+00	3.343847e-01	5.778440e-01	7.026780e-01	Not_significant	1.272236e+01	1.026055e+01	7.655067e+00	1.058331e+01	1.103813e+01	1.245605e+01	1.352806e+01
3430	Medtr1g056180	2.457746e-01	6.437240e+00	1.816841e+00	2.119505e-01	3.487027e-01	Not_significant	7.041523e+01	9.444123e+01	7.286667e+01	8.899823e+01	9.714557e+01	9.355386e+01	8.846481e+01
3435	Medtr1g056350	6.169736e-01	1.418428e+00	1.398451e+00	2.686500e-01	4.129891e-01	Not_significant	2.449225e+00	2.537556e+00	1.196104e+00	2.707358e+00	3.546188e+00	2.936070e+00	2.642507e+00
3437	Medtr1g056390	3.065089e-01	6.220281e+00	2.167954e+00	1.763666e-01	3.056914e-01	Not_significant	7.422513e+01	5.168892e+01	7.229254e+01	7.437849e+01	8.750593e+01	8.091986e+01	8.018233e+01
3439	Medtr1g056460	-0.781236	5.464286e+00	1.665732e+01	2.996499e-03	1.929254e-02	DOWN	5.490347e+01	5.880511e+01	6.171898e+01	2.791039e+01	3.780936e+01	3.701227e+01	3.025078e+01
3440	Medtr1g056470	1.484098e+00	2.004052e+00	6.312267e+00	3.429757e-02	9.540000e-02	Not_significant	3.877940e+00	4.413142e-01	2.009455e+00	4.282547e+00	4.944684e+00	7.117745e+00	4.653967e+00
3441	Medtr1g056490	-0.389778	4.436016e+00	2.643160e+00	1.398348e-01	2.584128e-01	Not_significant	2.013807e+01	3.216077e+01	2.344364e+01	1.575190e+01	1.937917e+01	2.210950e+01	1.786650e+01
3442	Medtr1g056520	4.592878e-01	4.089701e+00	3.359240e+00	1.014168e-01	2.048457e-01	Not_significant	1.231416e+01	1.191548e+01	1.703252e+01	1.821313e+01	1.838024e+01	1.975174e+01	2.082453e+01
3443	Medtr1g056530	9.645195e-01	1.906538e-01	1.401932e+00	2.639762e-01	4.076726e-01	Not_significant	1.360681e-01	1.544600e+00	2.870650e-01	4.922468e-01	1.348550e+00	1.779436e+00	1.617056e+00
3444	Medtr1g056550	-0.864145	5.519772e+00	2.004452e+01	1.701900e-03	1.359302e-02	DOWN	6.919061e+01	5.229573e+01	6.315430e+01	3.494952e+01	3.386360e+01	3.207434e+01	3.502307e+01
3445	Medtr1g056560	2.281014e-01	5.003331e+00	5.311319e-01	4.856646e-01	6.253503e-01	Not_significant	2.163482e+01	4.992367e+01	2.143419e+01	3.465418e+01	3.006768e+01	3.647844e+01	2.961974e+01
3446	Medtr1g056640	1.238918e+00	4.825732e+00	2.363013e+01	1.004924e-03	9.867627e-03	UP	1.768885e+01	9.322762e+00	2.248676e+01	4.149641e+01	3.241515e+01	3.834685e+01	3.596964e+01
3448	Medtr1g056720	2.946476e-01	7.335756e-01	1.742012e-01	6.866290e-01	7.881276e-01	Not_significant	4.082042e-01	1.323943e+00	2.344364e+00	2.362785e+00	1.298604e+00	1.557007e+00	1.577616e+00
3449	Medtr1g056800	-0.471048	6.002956e+00	6.554496e+00	3.164719e-02	9.023973e-02	Not_significant	7.395300e+01	7.607153e+01	7.554594e+01	4.622198e+01	5.688884e+01	6.045635e+01	5.912115e+01
3451	Medtr1g056840	-0.763201	2.032927e+00	2.911559e+00	1.236367e-01	2.361671e-01	Not_significant	2.789395e+00	9.708912e+00	3.349092e+00	2.461234e+00	4.495168e+00	2.001866e+00	3.194672e+00
3452	Medtr1g056870	-0.697553	2.612964e+00	2.111737e+00	1.815197e-01	3.117734e-01	Not_significant	3.537770e+00	1.412205e+01	6.506807e+00	5.414715e+00	4.345329e+00	4.092703e+00	4.141242e+00
3453	Medtr1g056880	-0.505404	3.865583e+00	4.843982e-01	5.129524e-01	6.503987e-01	Not_significant	5.850927e+00	4.633799e+01	9.473145e+00	1.092788e+01	7.392054e+00	1.312334e+01	8.282483e+00
3454	Medtr1g056890	-0.0771329	6.111787e+00	1.735833e-01	6.871021e-01	7.885975e-01	Not_significant	7.783094e+01	5.996356e+01	7.731618e+01	7.743043e+01	6.383138e+01	6.232476e+01	6.472169e+01
3455	Medtr1g056910	-1.8985	1.043104e+00	9.608214e+00	1.300591e-02	4.948527e-02	DOWN	4.354178e+00	1.434271e+00	4.497352e+00	5.906962e-01	7.491946e-01	1.334577e+00	9.071291e-01
3457	Medtr1g057000	-7.39412	-0.93691	9.579633e+00	1.863840e-02	6.312053e-02	Not_significant	1.088545e+00	1.379107e+00	6.698184e-01	0.000000e+00	0.000000e+00	0.000000e+00	0.000000e+00
3458	Medtr1g057020	2.998260e-01	4.094209e+00	1.480832e+00	2.558287e-01	3.987240e-01	Not_significant	1.830116e+01	1.511501e+01	1.248733e+01	2.224956e+01	1.633244e+01	1.770539e+01	1.668329e+01
3459	Medtr1g057130	-1.26965	3.515764e+00	1.513198e+01	3.972937e-03	2.299099e-02	DOWN	2.571687e+01	1.263262e+01	1.282224e+01	7.137579e+00	5.643933e+00	7.473632e+00	8.124722e+00
3460	Medtr1g057150	-1.21963	3.565508e+00	1.280591e+01	6.348972e-03	3.067719e-02	DOWN	1.319860e+01	2.592721e+01	1.430541e+01	8.761993e+00	6.742752e+00	6.717372e+00	6.625987e+00
3461	Medtr1g057220	1.144291e+00	6.242926e-01	2.187685e+00	1.743393e-01	3.029416e-01	Not_significant	2.041021e-01	9.929569e-01	1.243948e+00	3.051930e+00	1.698174e+00	1.245605e+00	1.577616e+00
3463	Medtr1g057270	6.673891e-01	4.444210e+00	6.243768e+00	3.494319e-02	9.672728e-02	Not_significant	1.074938e+01	2.338965e+01	1.703252e+01	2.667978e+01	2.916864e+01	2.339959e+01	2.121893e+01
3465	Medtr1g057290	-0.605212	2.443136e+00	2.186271e+00	1.747639e-01	3.034238e-01	Not_significant	9.932969e+00	7.281684e+00	4.114598e+00	4.134873e+00	5.294309e+00	4.003732e+00	2.760828e+00
3468	Medtr1g057400	2.441085e-01	2.535790e+00	2.714272e-01	6.154753e-01	7.334767e-01	Not_significant	1.020511e+01	5.626756e+00	1.483169e+00	6.202310e+00	8.041356e+00	4.003732e+00	4.456765e+00
3470	Medtr1g057420	1.050398e+00	6.478119e+00	3.063022e+01	4.196934e-04	5.956854e-03	UP	5.075339e+01	6.928632e+01	4.760495e+01	1.004184e+02	1.255151e+02	1.180656e+02	1.116163e+02
3472	Medtr1g057460	9.854484e-01	2.442139e+00	5.371133e+00	4.685147e-02	1.187073e-01	Not_significant	4.490246e+00	4.082156e+00	1.722390e+00	7.285253e+00	6.443074e+00	5.827654e+00	7.454235e+00
3474	Medtr1g057560	1.612450e+00	8.983382e-01	4.129840e+00	7.346118e-02	1.633285e-01	Not_significant	1.972987e+00	5.516427e-01	1.913767e-01	1.772089e+00	2.647154e+00	2.980556e+00	2.208662e+00
3478	Medtr1g057650	1.672001e-01	5.881234e+00	7.969507e-01	3.961805e-01	5.427572e-01	Not_significant	6.762583e+01	4.688963e+01	5.181523e+01	6.522270e+01	6.073471e+01	5.881037e+01	6.081709e+01
3480	Medtr1g057700	-0.293926	3.579668e+00	1.011524e+00	3.418654e-01	4.898302e-01	Not_significant	1.394698e+01	1.417722e+01	1.186535e+01	8.712769e+00	1.173738e+01	1.214465e+01	1.045170e+01
3483	Medtr1g057790	-0.442035	7.636162e+00	3.972777e+00	7.870867e-02	1.714212e-01	Not_significant	1.882502e+02	3.335783e+02	1.995580e+02	1.665271e+02	1.726144e+02	1.738064e+02	1.575644e+02
3486	Medtr1g057850	1.444469e-01	4.362045e+00	3.945490e-01	5.461548e-01	6.779049e-01	Not_significant	1.687244e+01	1.853520e+01	2.210401e+01	2.018212e+01	2.167670e+01	2.153118e+01	2.232326e+01
3487	Medtr1g057860	2.212339e-01	5.924206e+00	1.344180e+00	2.773229e-01	4.226124e-01	Not_significant	5.211407e+01	5.168892e+01	6.435041e+01	7.442772e+01	5.389207e+01	6.864175e+01	5.923947e+01
3491	Medtr1g057940	3.025043e+00	1.034347e+00	1.730228e+01	1.937558e-03	1.478213e-02	UP	6.803403e-01	4.413142e-01	9.568834e-02	3.199604e+00	2.996778e+00	3.114013e+00	2.997470e+00
3494	Medtr1g058050	9.140437e-01	1.645430e+00	1.743502e+00	2.207516e-01	3.593350e-01	Not_significant	2.177089e+00	4.137320e+00	9.568834e-02	3.642626e+00	3.596134e+00	3.425415e+00	4.101801e+00
3495	Medtr1g058100	2.734566e-01	8.644663e+00	1.972233e+00	1.951099e-01	3.286236e-01	Not_significant	3.669756e+02	3.695455e+02	3.306989e+02	4.476985e+02	4.297380e+02	4.116281e+02	4.445721e+02
3500	Medtr1g058250	1.275845e-01	8.724347e+00	3.145019e-01	5.891699e-01	7.118023e-01	Not_significant	4.667135e+02	2.742768e+02	4.997802e+02	4.856507e+02	4.081612e+02	4.219488e+02	4.034358e+02
3501	Medtr1g058260	2.534266e-01	2.088948e+00	2.491082e-01	6.302022e-01	7.457464e-01	Not_significant	6.735369e+00	4.192485e+00	6.698184e-01	4.971693e+00	4.894738e+00	2.491211e+00	5.206132e+00
3502	Medtr1g058350	-0.776763	3.423037e+00	6.615650e+00	3.105085e-02	8.912248e-02	Not_significant	1.306253e+01	1.026055e+01	1.712821e+01	8.072848e+00	7.142322e+00	8.140921e+00	1.060947e+01
3503	Medtr1g058380	-0.0848083	5.772845e+00	2.125504e-01	6.561562e-01	7.658355e-01	Not_significant	5.531167e+01	6.531450e+01	4.908812e+01	4.927391e+01	5.753815e+01	5.240440e+01	5.312621e+01
3504	Medtr1g058390	3.411001e-01	5.411450e+00	2.751306e+00	1.329423e-01	2.489442e-01	Not_significant	2.959481e+01	4.242132e+01	3.870593e+01	4.317005e+01	4.200484e+01	5.462869e+01	4.665799e+01
[truncated: 22,740 more rows]

## Sheet: B
	GeneID	logFC	logCPM	F	PValue	FDR	change	CPM.nsp2-2_control_2	CPM.nsp2-2_control_1	CPM.nsp2-2_control_3	CPM.nsp2-2_rhizobia_3	CPM.nsp2-2_rhizobia_1	CPM.nsp2-2_rhizobia_2	CPM.nsp2-2_rhizobia_4
16	Medtr0002s0900	3.147065e+00	2.656485e+00	4.837462e+01	7.758961e-05	2.321027e-03	UP	1.088545e+00	1.103285e+00	1.243948e+00	7.236028e+00	1.253652e+01	1.076559e+01	9.307933e+00
17	Medtr0002s1060	2.472852e+00	6.017854e+00	1.034184e+02	4.228924e-06	4.661193e-04	UP	1.680441e+01	1.312910e+01	2.205616e+01	7.491997e+01	1.116799e+02	1.012054e+02	1.129179e+02
33	Medtr0003s0500	1.582296e+00	3.593494e+00	2.188436e+01	1.290259e-03	1.147778e-02	UP	6.939472e+00	3.089199e+00	5.836989e+00	1.703174e+01	1.573309e+01	1.383512e+01	2.121893e+01
45	Medtr0004s0210	1.936188e+00	4.333145e+00	4.864611e+01	7.952779e-05	2.353395e-03	UP	4.354178e+00	8.936612e+00	9.377457e+00	2.525226e+01	3.271483e+01	2.762575e+01	3.198616e+01
46	Medtr0004s0220	1.691496e+00	3.297325e+00	2.696605e+01	6.506663e-04	7.717025e-03	UP	3.673838e+00	4.633799e+00	3.971066e+00	1.329066e+01	1.403491e+01	1.245605e+01	1.593392e+01
50	Medtr0004s0330	9.047103e-01	4.763439e+00	1.509936e+01	3.996023e-03	2.307065e-02	UP	2.013807e+01	2.201054e+01	1.401834e+01	3.376813e+01	3.466274e+01	3.501041e+01	2.977750e+01
53	Medtr0004s0440	1.548283e+00	1.782341e+00	1.030267e+01	1.131942e-02	4.519547e-02	UP	1.904953e+00	1.544600e+00	1.435325e+00	5.906962e+00	4.495168e+00	4.003732e+00	4.022920e+00
55	Medtr0004s0490	6.708707e-01	6.310527e+00	1.229154e+01	7.092787e-03	3.305113e-02	UP	4.680742e+01	6.432154e+01	6.750812e+01	9.229628e+01	9.095223e+01	9.840283e+01	9.453863e+01
100	Medtr0009s0050	1.273007e+00	4.297121e+00	2.821960e+01	5.561582e-04	7.052177e-03	UP	9.388697e+00	1.015023e+01	1.248733e+01	2.352940e+01	2.632170e+01	2.740332e+01	2.752940e+01
105	Medtr0009s0230	1.945837e+00	2.402908e+00	2.044603e+01	1.620151e-03	1.318018e-02	UP	2.109055e+00	2.096242e+00	1.626702e+00	6.842231e+00	8.241141e+00	7.206717e+00	8.085281e+00
106	Medtr0009s0240	1.303493e+00	3.409831e+00	1.817120e+01	2.308318e-03	1.641433e-02	UP	5.782893e+00	5.075113e+00	5.741300e+00	1.442283e+01	1.173738e+01	1.490278e+01	1.593392e+01
118	Medtr0009s0480	1.663408e+00	7.218915e+00	7.852470e+01	1.264024e-05	8.833529e-04	UP	6.184294e+01	6.691426e+01	7.262745e+01	2.106816e+02	2.140699e+02	2.121978e+02	2.036702e+02
129	Medtr0011s0020	2.586426e+00	2.754083e+00	3.570803e+01	2.509601e-04	4.412581e-03	UP	2.789395e+00	1.544600e+00	1.243948e+00	1.068176e+01	1.118797e+01	1.040970e+01	8.558566e+00
137	Medtr0011s0320	2.541050e+00	4.477400e+00	1.048906e+02	4.008262e-06	4.612823e-04	UP	5.510757e+00	5.957741e+00	6.028365e+00	3.494952e+01	3.121644e+01	3.603358e+01	3.537804e+01
150	Medtr0013s0150	8.586935e-01	5.565427e+00	1.553638e+01	3.678557e-03	2.193490e-02	UP	2.755378e+01	2.995420e+01	4.042832e+01	6.940680e+01	4.904727e+01	5.929971e+01	5.501935e+01
167	Medtr0014s0440	8.308257e-01	4.492947e+00	1.048019e+01	1.075926e-02	4.371379e-02	UP	1.945773e+01	1.070187e+01	1.636271e+01	2.795962e+01	2.777015e+01	2.535697e+01	2.926477e+01
174	Medtr0015s0130	2.631154e+00	3.520249e+00	4.583300e+01	1.004520e-04	2.649340e-03	UP	1.904953e+00	4.744127e+00	2.105143e+00	1.698252e+01	1.683191e+01	1.926240e+01	1.762986e+01
189	Medtr0018s0170	3.520337e+00	8.200508e-01	2.402245e+01	4.319941e-04	6.041324e-03	UP	3.401702e-01	3.309856e-01	9.568834e-02	2.855032e+00	3.496242e+00	2.268781e+00	2.169222e+00
193	Medtr0018s0260	6.843786e-01	6.557687e+00	1.179129e+01	7.925215e-03	3.553133e-02	UP	6.422413e+01	5.626756e+01	8.922937e+01	1.124292e+02	1.076343e+02	1.112148e+02	1.176507e+02
216	Medtr0020s0130	6.311762e-01	5.348885e+00	1.013108e+01	1.171646e-02	4.612565e-02	UP	3.129566e+01	3.486382e+01	2.684058e+01	4.538516e+01	4.854781e+01	4.933487e+01	4.827504e+01
265	Medtr0027s0180	1.520139e+00	2.622758e+00	1.309053e+01	5.999914e-03	2.977071e-02	UP	4.150076e+00	1.654928e+00	3.540468e+00	8.466645e+00	8.640711e+00	9.030639e+00	6.862629e+00
266	Medtr0027s0200	2.425117e+00	1.666003e+00	1.206634e+01	7.150434e-03	3.324461e-02	UP	8.164084e-01	0.000000e+00	1.722390e+00	5.217816e+00	3.845866e+00	4.715506e+00	5.048371e+00
285	Medtr0034s0060	2.005777e+00	7.125446e+00	9.197030e+01	6.760622e-06	5.995395e-04	UP	4.075239e+01	6.448703e+01	5.176739e+01	2.020673e+02	2.039308e+02	2.154897e+02	1.980697e+02
336	Medtr0045s0110	1.179237e+00	5.813695e+00	1.212342e+01	8.628164e-03	3.752475e-02	UP	4.095649e+01	1.605280e+01	4.205502e+01	6.133395e+01	8.096297e+01	6.966493e+01	8.191770e+01
356	Medtr0049s0070	6.844556e-01	6.797487e+00	1.228785e+01	7.098464e-03	3.307136e-02	UP	8.599502e+01	9.907503e+01	6.899129e+01	1.467880e+02	1.273131e+02	1.306551e+02	1.191100e+02
382	Medtr0054s0140	3.119701e+00	1.150900e+00	2.396511e+01	6.637432e-04	7.811772e-03	UP	2.721361e-01	7.722998e-01	2.870650e-01	3.494952e+00	4.545114e+00	3.603358e+00	1.774818e+00
414	Medtr0064s0160	2.515884e+00	1.585955e+00	1.938275e+01	1.786926e-03	1.403736e-02	UP	5.442723e-01	7.722998e-01	9.568834e-01	5.168592e+00	4.045651e+00	4.315133e+00	4.377884e+00
445	Medtr0076s0020	6.615404e-01	7.956213e+00	1.182125e+01	7.871991e-03	3.540822e-02	UP	1.909715e+02	1.638931e+02	2.062562e+02	3.206496e+02	2.771521e+02	2.876904e+02	2.910701e+02
451	Medtr0078s0060	6.800942e-01	6.251435e+00	1.313199e+01	5.923815e-03	2.951983e-02	UP	6.966685e+01	4.633799e+01	5.607337e+01	9.672650e+01	8.805534e+01	8.763724e+01	8.807040e+01
487	Medtr0086s0010	1.738418e+00	5.960081e+00	5.711673e+01	4.335915e-05	1.694569e-03	UP	3.721462e+01	2.057627e+01	2.396993e+01	8.939202e+01	9.674600e+01	7.976323e+01	8.732104e+01
523	Medtr0097s0070	1.610599e+00	5.163451e+00	6.187456e+01	3.193835e-05	1.410934e-03	UP	1.530766e+01	1.599764e+01	1.741528e+01	5.055375e+01	5.049572e+01	4.791132e+01	5.237685e+01
572	Medtr0121s0010	1.761622e+00	3.653487e+00	2.613783e+01	7.217562e-04	8.234124e-03	UP	4.082042e+00	3.254692e+00	9.186080e+00	1.461973e+01	1.833029e+01	2.081940e+01	1.695937e+01
578	Medtr0122s0020	2.207904e+00	7.085608e+00	5.355182e+01	6.049275e-05	2.038869e-03	UP	4.823613e+01	2.526524e+01	6.004443e+01	1.615062e+02	2.262068e+02	2.057918e+02	2.228777e+02
602	Medtr0136s0010	1.267383e+00	4.571157e+00	2.487244e+01	8.492251e-04	8.982035e-03	UP	8.368186e+00	1.776290e+01	1.425756e+01	2.909179e+01	3.336413e+01	3.238574e+01	3.036910e+01
623	Medtr0147s0030	1.326182e+00	3.808904e+00	1.580181e+01	3.503397e-03	2.129498e-02	UP	8.776390e+00	9.102105e+00	3.636157e+00	1.447206e+01	2.127713e+01	1.583698e+01	2.421640e+01
654	Medtr0160s0040	1.236199e+00	4.250264e+00	2.571445e+01	7.604485e-04	8.488307e-03	UP	1.170185e+01	1.329459e+01	8.037820e+00	2.766427e+01	2.762031e+01	2.162015e+01	2.252047e+01
674	Medtr0172s0020	1.145838e+00	3.799683e+00	1.813860e+01	2.319459e-03	1.646044e-02	UP	7.279642e+00	8.495298e+00	9.186080e+00	1.565345e+01	2.032815e+01	1.935137e+01	1.640720e+01
701	Medtr0186s0030	2.639321e+00	3.305130e+00	2.845043e+01	5.480723e-04	7.008088e-03	UP	5.238621e+00	3.309856e-01	2.487897e+00	1.934530e+01	1.363534e+01	1.258951e+01	1.475071e+01
709	Medtr0190s0020	4.478162e+00	2.598368e+00	3.327161e+01	2.114950e-04	3.997078e-03	UP	0.000000e+00	1.434271e+00	0.000000e+00	1.230617e+01	1.038883e+01	9.519984e+00	7.888079e+00
728	Medtr0200s0050	9.350591e+00	1.303559e+00	3.269112e+01	8.694807e-04	9.114442e-03	UP	0.000000e+00	0.000000e+00	0.000000e+00	3.150380e+00	4.794846e+00	3.959246e+00	4.496205e+00
732	Medtr0204s0010	1.818363e+00	5.738212e+00	5.086631e+01	6.719283e-05	2.170083e-03	UP	2.476439e+01	1.197065e+01	3.023751e+01	6.935758e+01	7.032440e+01	8.492360e+01	8.124722e+01
783	Medtr0246s0020	1.658070e+00	2.574917e+00	1.400851e+01	4.978758e-03	2.640932e-02	UP	3.401702e+00	3.199528e+00	1.339637e+00	7.334478e+00	8.640711e+00	8.051949e+00	8.952970e+00
789	Medtr0249s0070	7.163066e-01	5.858644e+00	1.380047e+01	5.160546e-03	2.705717e-02	UP	4.007205e+01	4.010443e+01	4.899243e+01	7.984243e+01	6.373149e+01	6.899764e+01	6.369624e+01
799	Medtr0258s0040	1.975895e+00	3.109300e+00	1.476734e+01	4.277002e-03	2.402560e-02	UP	6.395199e+00	1.654928e+00	1.913767e+00	9.303465e+00	1.403491e+01	1.258951e+01	1.372526e+01
819	Medtr0273s0030	2.411835e+00	3.253157e-01	1.052778e+01	8.316908e-03	3.663023e-02	UP	2.721361e-01	3.309856e-01	3.827533e-01	1.427516e+00	1.848013e+00	2.046352e+00	1.656497e+00
827	Medtr0276s0050	1.547659e+00	7.930895e+00	4.350506e+01	1.200163e-04	2.910865e-03	UP	1.535528e+02	7.678867e+01	1.386046e+02	3.868568e+02	3.288964e+02	3.239464e+02	2.987610e+02
842	Medtr0288s0040	1.187923e+00	5.840453e+00	3.363173e+01	3.029431e-04	4.973131e-03	UP	2.775789e+01	3.072650e+01	4.286837e+01	8.008856e+01	7.042429e+01	7.776137e+01	7.067719e+01
857	Medtr0305s0020	1.391273e+00	3.892592e+00	1.016266e+01	1.194059e-02	4.674857e-02	UP	1.360681e+01	1.875585e+00	9.377457e+00	2.087127e+01	1.763105e+01	1.917343e+01	2.066677e+01
866	Medtr0316s0010	1.534805e+00	5.211844e+00	5.782168e+01	4.138604e-05	1.647960e-03	UP	2.000201e+01	1.616313e+01	1.712821e+01	5.468862e+01	5.199411e+01	4.746646e+01	5.119363e+01
897	Medtr0339s0030	1.395528e+00	3.091460e+00	1.426263e+01	4.712832e-03	2.553455e-02	UP	4.898451e+00	2.482392e+00	5.645612e+00	1.058331e+01	1.088830e+01	1.210017e+01	1.226596e+01
946	Medtr0417s0020	5.715363e-01	5.777159e+00	1.005610e+01	1.193564e-02	4.674857e-02	UP	4.367785e+01	4.484855e+01	3.942359e+01	6.251535e+01	6.777714e+01	5.978906e+01	6.511609e+01
960	Medtr0428s0010	9.826603e-01	5.799209e+00	2.585353e+01	7.466050e-04	8.391759e-03	UP	3.979991e+01	3.453283e+01	3.468702e+01	9.313310e+01	5.783782e+01	6.819690e+01	6.085653e+01
979	Medtr0449s0040	3.169721e+00	4.283968e+00	1.271984e+02	1.859650e-06	3.226288e-04	UP	3.265634e+00	2.592721e+00	4.832261e+00	3.401426e+01	2.622181e+01	3.585564e+01	2.871261e+01
980	Medtr0451s0010	1.702760e+00	4.657372e+00	5.239000e+01	6.016344e-05	2.034263e-03	UP	1.251826e+01	1.186032e+01	9.377457e+00	4.080726e+01	3.181580e+01	3.701227e+01	3.245945e+01
1032	Medtr0554s0020	2.337513e+00	5.370775e+00	7.002669e+01	1.979717e-05	1.129254e-03	UP	1.660030e+01	1.500468e+01	7.320158e+00	6.443511e+01	5.878680e+01	6.526083e+01	6.140870e+01
1083	Medtr0693s0030	3.888158e+00	8.060379e-01	1.476323e+01	2.401590e-03	1.683228e-02	UP	0.000000e+00	5.516427e-01	0.000000e+00	3.642626e+00	2.747047e+00	2.268781e+00	2.208662e+00
1104	Medtr0807s0020	2.597502e+00	1.446120e+00	1.161357e+01	7.628825e-03	3.475042e-02	UP	1.224613e+00	0.000000e+00	6.698184e-01	3.642626e+00	4.045651e+00	3.291957e+00	5.363894e+00
1167	Medtr1319s0010	6.938998e-01	5.665040e+00	1.427213e+01	4.694368e-03	2.546290e-02	UP	3.680641e+01	3.574645e+01	3.837102e+01	6.335217e+01	5.439153e+01	6.205784e+01	6.369624e+01
1186	Medtr1588s0010	2.104163e+00	4.107921e+00	2.637133e+01	7.307378e-04	8.278445e-03	UP	5.034519e+00	2.041078e+00	1.215242e+01	2.037902e+01	2.502310e+01	2.918275e+01	2.603066e+01
1211	Medtr1g006490	2.954109e+00	6.873344e+00	1.950747e+02	3.147097e-07	1.767793e-04	UP	2.211106e+01	2.201054e+01	2.928063e+01	2.064483e+02	1.767100e+02	1.841717e+02	1.790988e+02
1275	Medtr1g007880	1.910714e+00	3.626123e+00	3.573347e+01	2.453291e-04	4.347562e-03	UP	5.170587e+00	3.861499e+00	5.023638e+00	1.447206e+01	1.992858e+01	1.841717e+01	1.873419e+01
1277	Medtr1g007920	1.775757e+00	3.107368e+00	2.062713e+01	1.565543e-03	1.288335e-02	UP	2.857429e+00	2.206571e+00	5.071482e+00	7.974399e+00	1.328572e+01	1.321231e+01	1.486903e+01
1286	Medtr1g008140	2.658266e+00	5.363732e+00	7.866704e+01	1.256274e-05	8.804237e-04	UP	1.408305e+01	5.295770e+00	1.196104e+01	6.158008e+01	6.498015e+01	6.259167e+01	6.689091e+01
1287	Medtr1g008160	1.131159e+00	4.612995e+00	2.472004e+01	8.665947e-04	9.095751e-03	UP	1.319860e+01	1.743191e+01	1.267870e+01	3.012551e+01	3.231526e+01	3.167397e+01	3.309049e+01
1291	Medtr1g008220	1.125534e+00	7.184481e+00	1.840050e+01	2.218698e-03	1.604526e-02	UP	1.103512e+02	4.882038e+01	1.165962e+02	2.059561e+02	1.806558e+02	1.794117e+02	1.756675e+02
1297	Medtr1g008310	1.968374e+00	3.361470e+00	3.478426e+01	2.701660e-04	4.597408e-03	UP	5.578791e+00	3.420185e+00	3.157715e+00	1.668717e+01	1.628250e+01	1.361269e+01	1.242372e+01
1322	Medtr1g009010	7.797499e-01	6.200645e+00	1.581390e+01	3.493107e-03	2.125331e-02	UP	4.925664e+01	4.528987e+01	6.487669e+01	9.662805e+01	8.675674e+01	8.790415e+01	8.337700e+01
1326	Medtr1g009150	3.083435e+00	1.676951e+00	2.804839e+01	4.235979e-04	5.981387e-03	UP	4.082042e-01	3.309856e-01	1.052572e+00	3.593402e+00	5.743825e+00	6.183541e+00	4.220122e+00
1465	Medtr1g012540	8.767451e-01	4.621565e+00	1.171326e+01	8.066496e-03	3.589801e-02	UP	2.211106e+01	1.037088e+01	2.033377e+01	3.509720e+01	2.881902e+01	2.985004e+01	2.500521e+01
1472	Medtr1g012710	4.496345e+00	6.348585e+00	2.790434e+01	2.389174e-03	1.677712e-02	UP	7.755880e+00	0.000000e+00	1.397050e+01	1.319714e+02	1.465425e+02	1.329684e+02	1.363454e+02
1509	Medtr1g013360	1.354842e+00	4.180517e+00	1.258259e+01	6.806211e-03	3.214649e-02	UP	1.251826e+01	3.530513e+00	1.444894e+01	2.160964e+01	2.402417e+01	2.642463e+01	2.358536e+01
1531	Medtr1g013820	8.319465e-01	4.681642e+00	1.131839e+01	8.827019e-03	3.809329e-02	UP	1.530766e+01	1.599764e+01	1.966395e+01	3.475263e+01	3.186574e+01	2.495659e+01	3.632460e+01
1536	Medtr1g014080	1.419387e+00	6.504092e+00	3.959409e+01	1.691871e-04	3.508323e-03	UP	4.435819e+01	3.480866e+01	5.899186e+01	9.948308e+01	1.369028e+02	1.291871e+02	1.308238e+02
1544	Medtr1g014210	6.585242e-01	5.197150e+00	9.948091e+00	1.226091e-02	4.755020e-02	UP	3.490146e+01	2.344482e+01	2.315658e+01	4.484369e+01	4.420248e+01	3.772405e+01	4.780176e+01
1554	Medtr1g014320	3.550052e+00	5.495066e-01	1.691285e+01	1.565958e-03	1.288335e-02	UP	4.082042e-01	0.000000e+00	1.913767e-01	3.347278e+00	1.598282e+00	2.001866e+00	1.893139e+00
1559	Medtr1g014420	1.902638e+00	4.898683e+00	4.658993e+01	9.326456e-05	2.529903e-03	UP	1.857329e+01	7.667834e+00	1.052572e+01	4.400687e+01	4.340334e+01	4.301787e+01	4.082081e+01
1560	Medtr1g014510	9.959592e-01	6.125135e+00	1.221738e+01	7.397047e-03	3.405836e-02	UP	5.000502e+01	2.438261e+01	6.679046e+01	8.304204e+01	9.110207e+01	8.928322e+01	8.321924e+01
1567	Medtr1g014690	7.181448e-01	6.198565e+00	1.627086e+01	3.212372e-03	2.012430e-02	UP	5.259031e+01	5.753634e+01	5.133679e+01	9.017962e+01	8.905427e+01	8.616920e+01	8.649279e+01
1570	Medtr1g014720	8.346109e-01	4.570634e+00	1.176897e+01	7.965893e-03	3.564974e-02	UP	1.660030e+01	1.947299e+01	1.401834e+01	2.909179e+01	2.687111e+01	3.287509e+01	2.666171e+01
1577	Medtr1g015020	1.420077e+00	4.485497e+00	3.242010e+01	3.446664e-04	5.355665e-03	UP	9.864935e+00	1.439787e+01	1.028650e+01	3.475263e+01	3.051719e+01	2.709192e+01	2.910701e+01
1622	Medtr1g015830	9.517622e-01	5.289227e+00	2.448741e+01	8.939176e-04	9.229811e-03	UP	2.782592e+01	2.581688e+01	2.215185e+01	5.488552e+01	4.834803e+01	4.341825e+01	5.052315e+01
1625	Medtr1g015890	2.657796e+00	4.492353e+00	6.036151e+01	3.523260e-05	1.500205e-03	UP	6.123063e+00	3.089199e+00	6.793872e+00	2.845187e+01	4.135554e+01	3.100668e+01	3.987424e+01
1634	Medtr1g016010	1.295405e+00	3.226505e+00	1.176552e+01	7.981854e-03	3.570115e-02	UP	2.449225e+00	6.399055e+00	6.028365e+00	1.225695e+01	1.283620e+01	1.116596e+01	1.356750e+01
1645	Medtr1g016230	1.804860e+00	8.273523e+00	4.750675e+01	8.670732e-05	2.467798e-03	UP	1.578390e+02	7.971237e+01	1.682679e+02	4.368691e+02	4.522638e+02	4.635432e+02	4.067882e+02
1646	Medtr1g016235	1.885414e+00	3.213367e+00	3.121848e+01	3.950128e-04	5.770259e-03	UP	4.898451e+00	2.868542e+00	3.349092e+00	1.614570e+01	1.233674e+01	1.218914e+01	1.234484e+01
1656	Medtr1g016360	9.614317e-01	4.493519e+00	1.407445e+01	4.883716e-03	2.613681e-02	UP	1.129365e+01	1.434271e+01	1.923336e+01	3.106077e+01	2.737058e+01	2.820407e+01	2.539962e+01
1662	Medtr1g016430	2.897391e+00	3.365954e+00	6.325396e+01	3.013643e-05	1.378087e-03	UP	2.109055e+00	1.765257e+00	2.679273e+00	1.599802e+01	1.778089e+01	1.552558e+01	1.546064e+01
1675	Medtr1g016780	7.066911e-01	8.151570e+00	1.148856e+01	8.487985e-03	3.708936e-02	UP	1.755958e+02	2.600444e+02	1.938167e+02	3.425053e+02	3.350398e+02	3.356017e+02	3.471544e+02
1681	Medtr1g016850	1.037443e+00	7.402075e+00	3.083588e+01	4.100816e-04	5.891482e-03	UP	9.191398e+01	1.146865e+02	9.970725e+01	1.704158e+02	2.484329e+02	2.143331e+02	2.437022e+02
1693	Medtr1g017020	1.407426e+00	3.814027e+00	1.740267e+01	2.630007e-03	1.776727e-02	UP	9.660833e+00	8.495298e+00	4.545196e+00	1.481663e+01	2.497315e+01	1.903997e+01	1.617056e+01
1701	Medtr1g017220	1.351852e+00	5.738530e+00	5.266048e+01	5.897828e-05	2.019457e-03	UP	2.530866e+01	2.680984e+01	3.234266e+01	6.783161e+01	7.047424e+01	7.664922e+01	7.351690e+01
1704	Medtr1g017270	2.253100e+00	7.603602e+00	1.151900e+02	2.736510e-06	3.846507e-04	UP	5.524364e+01	5.654338e+01	7.468475e+01	2.897857e+02	3.082187e+02	2.842205e+02	2.919378e+02
1709	Medtr1g017350	1.181560e+00	5.285103e+00	2.820454e+01	5.569467e-04	7.054943e-03	UP	2.347174e+01	1.792839e+01	2.980692e+01	5.390103e+01	5.344255e+01	5.173711e+01	4.188570e+01
1711	Medtr1g017390	8.333388e-01	5.673764e+00	1.723307e+01	2.706974e-03	1.811900e-02	UP	3.755479e+01	2.807861e+01	4.258131e+01	7.954709e+01	5.314287e+01	6.050083e+01	5.517711e+01
1737	Medtr1g017950	1.433126e+00	5.443920e+00	1.127064e+01	1.235805e-02	4.778244e-02	UP	2.871036e+01	8.715955e+00	2.971123e+01	4.632043e+01	6.702795e+01	5.538495e+01	6.803468e+01
1742	Medtr1g018040	1.723684e+00	2.420058e+00	1.184417e+01	7.881317e-03	3.541797e-02	UP	1.224613e+00	1.434271e+00	4.545196e+00	8.171297e+00	7.741678e+00	7.651576e+00	5.876619e+00
1743	Medtr1g018090	1.361924e+00	2.781956e+00	1.378689e+01	5.192159e-03	2.713792e-02	UP	4.490246e+00	2.206571e+00	4.497352e+00	1.053408e+01	6.742752e+00	1.116596e+01	7.730318e+00
1757	Medtr1g018510	1.668875e+00	6.004109e+00	6.730113e+01	2.308644e-05	1.230895e-03	UP	2.639721e+01	2.394129e+01	3.545253e+01	9.303465e+01	8.845491e+01	8.857144e+01	9.260605e+01
1763	Medtr1g018640	3.167468e+00	3.397621e+00	2.343261e+01	1.407005e-03	1.206513e-02	UP	4.354178e+00	0.000000e+00	1.626702e+00	1.402903e+01	1.703169e+01	1.690464e+01	1.897083e+01
1788	Medtr1g019040	1.315890e+00	2.703065e+00	1.236272e+01	7.002364e-03	3.277175e-02	UP	4.150076e+00	2.427228e+00	4.258131e+00	9.697262e+00	7.541892e+00	9.519984e+00	7.217592e+00
1806	Medtr1g019340	6.339459e-01	6.223099e+00	1.063326e+01	1.036896e-02	4.259677e-02	UP	6.211507e+01	4.391076e+01	6.377628e+01	8.077770e+01	8.495867e+01	9.497741e+01	9.165948e+01
1819	Medtr1g019540	2.112173e+00	3.961464e+00	3.583423e+01	2.425666e-04	4.317664e-03	UP	5.714859e+00	3.089199e+00	7.511534e+00	2.456312e+01	2.562246e+01	1.979623e+01	2.192886e+01
1838	Medtr1g019780	1.316687e+00	3.317917e+00	1.153870e+01	8.402187e-03	3.686799e-02	UP	2.177089e+00	5.902577e+00	8.324885e+00	1.269997e+01	1.238668e+01	1.459138e+01	1.289701e+01
1843	Medtr1g019810	8.002490e-01	6.571093e+00	1.531799e+01	3.832892e-03	2.246433e-02	UP	6.599301e+01	5.019949e+01	8.564106e+01	1.140044e+02	1.131783e+02	1.169534e+02	1.188339e+02
1857	Medtr1g020080	7.889278e-01	5.726125e+00	1.456557e+01	4.430440e-03	2.459158e-02	UP	3.966384e+01	2.835444e+01	4.339466e+01	6.477968e+01	6.428090e+01	6.103466e+01	6.827133e+01
1896	Medtr1g021570	1.042136e+00	3.816609e+00	1.452085e+01	4.471049e-03	2.473374e-02	UP	9.592799e+00	7.833327e+00	9.042548e+00	1.742554e+01	1.957895e+01	1.743848e+01	1.695937e+01
1904	Medtr1g021652	8.628005e-01	4.620410e+00	1.303492e+01	6.046575e-03	2.991126e-02	UP	1.959380e+01	1.825937e+01	1.291793e+01	3.307899e+01	2.702095e+01	3.118462e+01	2.938310e+01
1909	Medtr1g021760	1.550050e+00	4.940885e+00	3.869843e+01	1.838140e-04	3.667237e-03	UP	1.483142e+01	1.059154e+01	1.880276e+01	4.572973e+01	4.285393e+01	3.919208e+01	4.220122e+01
1914	Medtr1g021855	1.697371e+00	4.228656e+00	4.183641e+01	1.386319e-04	3.149112e-03	UP	1.006904e+01	8.384969e+00	6.076209e+00	2.643365e+01	2.662138e+01	2.504557e+01	2.780548e+01
1931	Medtr1g022025	5.758348e-01	6.169060e+00	1.014774e+01	1.166806e-02	4.601699e-02	UP	5.578791e+01	5.384033e+01	5.688672e+01	8.757071e+01	8.530829e+01	7.584847e+01	8.771544e+01
1935	Medtr1g022050	7.567882e-01	4.712358e+00	1.098005e+01	9.550347e-03	4.017152e-02	UP	2.204303e+01	1.351525e+01	1.961611e+01	3.426038e+01	2.926854e+01	2.855995e+01	3.549636e+01
1944	Medtr1g022160	7.414938e-01	7.195716e+00	1.617784e+01	3.267147e-03	2.036409e-02	UP	9.919362e+01	1.086736e+02	1.074102e+02	1.492492e+02	1.871488e+02	1.934247e+02	1.803215e+02
1969	Medtr1g022355	1.988131e+00	2.292190e+00	1.327565e+01	5.767339e-03	2.899963e-02	UP	1.836919e+00	2.206571e-01	3.349092e+00	7.925174e+00	5.044577e+00	7.696062e+00	7.375354e+00
1978	Medtr1g022405	1.061775e+00	5.757397e+00	2.282185e+01	1.125247e-03	1.060476e-02	UP	4.578691e+01	2.239669e+01	3.578744e+01	7.280330e+01	6.622880e+01	7.042119e+01	6.448505e+01
1979	Medtr1g022410	7.768652e-01	7.465944e+00	1.720089e+01	2.722104e-03	1.817601e-02	UP	1.384493e+02	1.044811e+02	1.387002e+02	2.258428e+02	2.010339e+02	2.225185e+02	2.058000e+02
1984	Medtr1g022450	1.320937e+00	5.602162e+00	2.443564e+01	9.001504e-04	9.255537e-03	UP	2.796199e+01	1.621830e+01	3.712707e+01	7.649516e+01	6.253278e+01	5.698645e+01	6.192142e+01
1987	Medtr1g022475	9.541795e-01	5.790561e+00	2.415831e+01	9.345564e-04	9.463770e-03	UP	3.218010e+01	3.701523e+01	4.047617e+01	7.624903e+01	6.363160e+01	7.273446e+01	6.440617e+01
1997	Medtr1g022970	1.233613e+00	3.683181e+00	1.916443e+01	1.958761e-03	1.487804e-02	UP	9.048527e+00	7.281684e+00	5.932677e+00	2.121584e+01	1.518368e+01	1.579250e+01	1.471127e+01
2002	Medtr1g023030	1.743228e+00	3.543940e+00	1.247577e+01	7.063532e-03	3.297070e-02	UP	5.850927e+00	1.765257e+00	7.415846e+00	1.875460e+01	2.057788e+01	1.098802e+01	1.550008e+01
2006	Medtr1g023120	1.163347e+00	5.711788e+00	1.428902e+01	4.968336e-03	2.638615e-02	UP	4.585494e+01	1.621830e+01	3.626588e+01	6.123550e+01	7.092376e+01	7.362418e+01	6.200030e+01
2008	Medtr1g023140	8.009001e-01	4.830569e+00	1.455514e+01	4.439743e-03	2.462304e-02	UP	2.020611e+01	2.024529e+01	2.306089e+01	3.908440e+01	3.546188e+01	3.621153e+01	2.417696e+01
2059	Medtr1g024005	2.267736e+00	4.088543e+00	3.209243e+01	3.668056e-04	5.538887e-03	UP	6.259131e+00	1.875585e+00	9.281769e+00	2.840264e+01	2.522289e+01	2.513454e+01	2.208662e+01
2063	Medtr1g024095	1.409459e+00	7.158935e+00	3.836217e+01	1.896236e-04	3.729012e-03	UP	7.810307e+01	5.075113e+01	1.012861e+02	2.019689e+02	1.904952e+02	1.976954e+02	1.792566e+02
2071	Medtr1g024840	1.418767e+00	3.738034e+00	2.263920e+01	1.155829e-03	1.075774e-02	UP	8.844425e+00	8.053984e+00	4.880105e+00	1.850848e+01	2.017831e+01	1.810576e+01	1.408022e+01
2078	Medtr1g024980	1.693797e+00	5.374690e+00	5.644048e+01	4.537553e-05	1.751241e-03	UP	2.177089e+01	1.208098e+01	2.196047e+01	6.148163e+01	5.454137e+01	5.996700e+01	5.781962e+01
2090	Medtr1g025250	2.527399e+00	4.714718e+00	1.139455e+02	2.866250e-06	3.961349e-04	UP	7.483744e+00	6.564548e+00	7.655067e+00	3.913362e+01	4.415254e+01	4.181675e+01	3.616684e+01
2127	Medtr1g025980	1.684000e+00	4.690152e+00	4.687892e+01	9.115589e-05	2.513253e-03	UP	1.238219e+01	9.433090e+00	1.153044e+01	3.347278e+01	4.135554e+01	3.251920e+01	3.920375e+01
2128	Medtr1g026020	2.604837e+00	2.835902e+00	2.400351e+01	9.645108e-04	9.648618e-03	UP	1.224613e+00	3.309856e-01	4.018910e+00	9.155791e+00	1.023899e+01	1.285643e+01	1.127995e+01
2137	Medtr1g026125	1.349979e+00	5.628050e+00	5.038689e+01	6.961854e-05	2.206949e-03	UP	2.666934e+01	2.449294e+01	2.741471e+01	7.467384e+01	6.293235e+01	6.334793e+01	6.586546e+01
2148	Medtr1g026410	2.776908e+00	5.658906e+00	1.096550e+02	3.342535e-06	4.329371e-04	UP	1.081741e+01	7.943655e+00	1.550151e+01	6.153085e+01	8.995330e+01	8.087538e+01	8.617727e+01
2158	Medtr1g026590	9.672194e-01	6.532380e+00	2.059493e+01	1.562799e-03	1.287448e-02	UP	7.490547e+01	4.495888e+01	6.291508e+01	1.152842e+02	1.215194e+02	1.137505e+02	1.138644e+02
2163	Medtr1g026740	1.885230e+00	3.618013e+00	2.814152e+01	5.625646e-04	7.104281e-03	UP	6.463233e+00	2.923706e+00	4.784417e+00	1.678562e+01	1.982868e+01	1.494726e+01	1.940467e+01
[truncated: 2,952 more rows]

## Sheet: C
	GeneID	logFC	logCPM	F	PValue	FDR	change	CPM.nsp2-2_control_2	CPM.nsp2-2_control_1	CPM.nsp2-2_control_3	CPM.nsp2-2_rhizobia_3	CPM.nsp2-2_rhizobia_1	CPM.nsp2-2_rhizobia_2	CPM.nsp2-2_rhizobia_4
[truncated: 3,447 more rows]
